# Supplementary material for: Host–guest supra­molecular inter­actions between a resorcinarene-based cavitand bearing a –COOH moiety and acetic acid
Source: Acta Crystallogr E Crystallogr Commun. 2019 Feb 22;75(Pt 3):397–401. doi: 10.1107/S2056989019002512 (PMC6399691; doi:10.1107/S2056989019002512)
Supplement: Supplementary file 1 [file e-75-00397-sup1.cif]

##############################################################################
#                                                                            #
# This CIF contains the data in a paper accepted for publication in          #
# Acta Crystallographica Section E. It conforms to the requirements of       #
# Notes for Authors for Acta Crystallographica Section E, and has been       #
# peer reviewed under the auspices of the IUCr Commission on Journals.       #
#                                                                            #
# Full details of the Crystallographic Information File format               #
# are given in the paper "The Crystallographic Information File (CIF):       #
# a New Standard Archive File for Crystallography" by S. R. Hall, F. H.      #
# Allen and I. D. Brown [Acta Cryst. (1991), A47, 655-685].                  #
#                                                                            #
# The current version of the core CIF dictionary is obtainable from          #
# ftp://ftp.iucr.org/pub/cif_core.dic.                                       #
#                                                                            #
# Software is freely available for graphical display of the structure(s)     #
# in this CIF. For information consult the CIF software page                 #
# http://www.iucr.org/resources/cif/software.                                #
#                                                                            #
# This file may be used for bona fide research purposes within the           #
# scientific community so long as proper attribution is given to the journal # 
# article from which it was obtained.                                        #
#                                                                            #
##############################################################################
data_I
_audit_creation_method     'SHELXL-2014/7'
_chemical_name_systematic
;\
5,11,17,23-Tetramethyl-4,24:6,10:12,16:18,22-tetrakis(methylenedioxy)\
resorcin[4]arene acetic acid disolvate
;
_chemical_name_common     ?
_chemical_formula_moiety     'C37 H32 O10, 2(C2 H4 O2)'
_chemical_formula_sum     'C41 H40 O14'
_chemical_formula_iupac     'C37 H32 O10, 2C2 H4 O2'
_chemical_formula_weight     756.73
_chemical_melting_point     ?
_space_group_crystal_system     triclinic
_space_group_name_H-M_alt     'P -1'
_space_group_name_Hall     '-P 1'
loop_
    _space_group_symop_operation_xyz
    'x, y, z'
    '-x, -y, -z'
_cell_length_a     11.7576(7)
_cell_length_b     11.9561(8)
_cell_length_c     14.1979(9)
_cell_angle_alpha     91.7100(10)
_cell_angle_beta     105.7280(10)
_cell_angle_gamma     111.9800(10)
_cell_volume     1762.12(19)
_cell_formula_units_Z     2
_cell_measurement_reflns_used     825
_cell_measurement_theta_min     1.5
_cell_measurement_theta_max     30.66
_cell_measurement_temperature     190(2)
_exptl_crystal_description     'prismatic'
_exptl_crystal_colour     'colourless'
_exptl_crystal_size_max     0.10
_exptl_crystal_size_mid     0.09
_exptl_crystal_size_min     0.07
_exptl_crystal_density_diffrn     1.426
_exptl_crystal_density_meas     ?
_exptl_crystal_density_method     'not measured'
_exptl_crystal_F_000     796
_exptl_absorpt_coefficient_mu     0.108
_exptl_absorpt_correction_type     multi-scan
_exptl_absorpt_process_details
;
(SADABS; Bruker, 2008)
;
_exptl_absorpt_correction_T_min     0.6654
_exptl_absorpt_correction_T_max     0.7461
_exptl_special_details     ?
_diffrn_ambient_temperature     190(2)
_diffrn_radiation_type     MoK\a
_diffrn_radiation_wavelength     0.71069
_diffrn_radiation_source     'fine-focus sealed tube'
_diffrn_radiation_monochromator     graphite
_diffrn_measurement_device_type     'Bruker APEXII CCD area-detector'
_diffrn_measurement_method     'omega-scan'
_diffrn_detector_area_resol_mean     ?
_diffrn_reflns_number     27938
_diffrn_reflns_av_R_equivalents     0.0346
_diffrn_reflns_av_unetI/netI     0.0484
_diffrn_reflns_theta_min     1.506
_diffrn_reflns_theta_max     30.657
_diffrn_reflns_theta_full     25.240
_diffrn_measured_fraction_theta_max     0.984
_diffrn_measured_fraction_theta_full     1.000
_diffrn_reflns_limit_h_min     -16
_diffrn_reflns_limit_h_max     16
_diffrn_reflns_limit_k_min     -16
_diffrn_reflns_limit_k_max     16
_diffrn_reflns_limit_l_min     -20
_diffrn_reflns_limit_l_max     20
_diffrn_standards_number     0
_diffrn_standards_interval_count     0
_diffrn_standards_interval_time     0
_diffrn_standards_decay_%     0
_refine_special_details     ?
_reflns_number_total     10718
_reflns_number_gt     6891
_reflns_threshold_expression     'I > 2\s(I)'
_refine_ls_structure_factor_coef     Fsqd
_refine_ls_matrix_type     full
_refine_ls_R_factor_all     0.1018
_refine_ls_R_factor_gt     0.0668
_refine_ls_wR_factor_gt     0.1882
_refine_ls_wR_factor_ref     0.2207
_refine_ls_goodness_of_fit_ref     1.105
_refine_ls_restrained_S_all     1.105
_refine_ls_number_reflns     10718
_refine_ls_number_parameters     540
_refine_ls_number_restraints     1
_refine_ls_hydrogen_treatment     mixed
_refine_ls_weighting_scheme     calc
_refine_ls_weighting_details
              'w=1/[\s^2^(Fo^2^)+(0.1037P)^2^+0.8387P] where P=(Fo^2^+2Fc^2^)/3'
_atom_sites_solution_hydrogens     mixed
_atom_sites_solution_primary     direct
_atom_sites_solution_secondary     difmap
_refine_ls_shift/su_max     0.000
_refine_ls_shift/su_mean     0.000
_refine_diff_density_max     1.181
_refine_diff_density_min     -1.059
_refine_ls_extinction_method     none
_refine_ls_extinction_coef     .
loop_
    _atom_type_symbol
    _atom_type_description
    _atom_type_scat_dispersion_real
    _atom_type_scat_dispersion_imag
    _atom_type_scat_source
    'C' 'C' 0.0033 0.0016
                         'International Tables Vol C Tables 4.2.6.8 and 6.1.1.4'
    'H' 'H' 0.0000 0.0000
                         'International Tables Vol C Tables 4.2.6.8 and 6.1.1.4'
    'O' 'O' 0.0106 0.0060
                         'International Tables Vol C Tables 4.2.6.8 and 6.1.1.4'
_computing_data_collection
;
APEX2 (Bruker, 2008)
;
_computing_cell_refinement
;
SAINT (Bruker, 2008)
;
_computing_data_reduction
;
SAINT (Bruker, 2008)
;
_computing_structure_solution
;
SIR97 (Altomare <i>et al.</i>,  1999)
;
_computing_structure_refinement
;
SHELXL2014 (Sheldrick, 2015)
;
_computing_molecular_graphics
;
Mercury (Macrae <i>et al.</i>,  2008)
;
_computing_publication_material
;
WinGX (Farrugia, 2012), PARST (Nardelli, 1995),
SHELXL2014 (Sheldrick, 2015) and publCIF (Westrip, 2010)
;
loop_
    _atom_site_type_symbol
    _atom_site_label
    _atom_site_fract_x
    _atom_site_fract_y
    _atom_site_fract_z
    _atom_site_U_iso_or_equiv
    _atom_site_adp_type
    _atom_site_calc_flag
    _atom_site_occupancy
    _atom_site_disorder_assembly
    _atom_site_disorder_group
    O O1A 0.61841(17) 0.66131(14) 0.39569(12) 0.0307(3) Uani d 1 . .
    O O2A 0.62737(17) 0.69320(14) 0.23478(12) 0.0315(4) Uani d 1 . .
    O O1B 0.74103(16) 0.49840(15) -0.00175(12) 0.0313(4) Uani d 1 . .
    O O2B 0.81811(16) 0.34225(14) 0.00109(11) 0.0290(3) Uani d 1 . .
    O O1C 0.88379(15) 0.06566(14) 0.22558(11) 0.0286(3) Uani d 1 . .
    O O2C 0.85750(15) 0.02305(14) 0.38186(11) 0.0277(3) Uani d 1 . .
    O O1D 0.71334(17) 0.18216(15) 0.61609(11) 0.0326(4) Uani d 1 . .
    O O2D 0.71907(16) 0.37445(15) 0.58604(12) 0.0337(4) Uani d 1 . .
    O O3D 0.7059(2) 0.25775(19) 0.80637(13) 0.0497(5) Uani d 1 . .
    H H3D 0.7476 0.2875 0.8658 0.075 Uiso calc 1 . .
    O O4D 0.8577(2) 0.4168(2) 0.77768(14) 0.0557(6) Uani d 1 . .
    C C1A 0.4502(2) 0.32928(19) 0.36199(15) 0.0248(4) Uani d 1 . .
    H H1A 0.3770 0.2663 0.3171 0.030 Uiso calc 1 . .
    C C2A 0.4844(2) 0.44747(19) 0.34042(15) 0.0247(4) Uani d 1 . .
    C C3A 0.5888(2) 0.53913(19) 0.40881(16) 0.0252(4) Uani d 1 . .
    C C4A 0.6633(2) 0.51474(19) 0.49382(16) 0.0264(4) Uani d 1 . .
    C C5A 0.6277(2) 0.3920(2) 0.50878(15) 0.0255(4) Uani d 1 . .
    C C6A 0.5183(2) 0.29861(18) 0.44650(15) 0.0230(4) Uani d 1 . .
    C C7A 0.7794(2) 0.6150(2) 0.56418(18) 0.0328(5) Uani d 1 . .
    H H7A1 0.8570 0.6196 0.5483 0.049 Uiso calc 1 . .
    H H7A2 0.7865 0.5979 0.6321 0.049 Uiso calc 1 . .
    H H7A3 0.7703 0.6929 0.5579 0.049 Uiso calc 1 . .
    C C8A 0.4204(2) 0.4732(2) 0.24062(16) 0.0272(4) Uani d 1 . .
    H H8A1 0.4112 0.5517 0.2483 0.033 Uiso calc 1 . .
    H H8A2 0.3335 0.4079 0.2112 0.033 Uiso calc 1 . .
    C C9A 0.6990(2) 0.7078(2) 0.33572(17) 0.0306(5) Uani d 1 . .
    H H9A1 0.7577 0.6650 0.3416 0.037 Uiso calc 1 . .
    H H9A2 0.7524 0.7955 0.3599 0.037 Uiso calc 1 . .
    C C1B 0.4841(2) 0.3757(2) 0.11308(15) 0.0241(4) Uani d 1 . .
    H H1B 0.4148 0.3010 0.1108 0.029 Uiso calc 1 . .
    C C2B 0.5640(2) 0.3789(2) 0.05574(15) 0.0255(4) Uani d 1 . .
    C C3B 0.6641(2) 0.4898(2) 0.05990(15) 0.0266(4) Uani d 1 . .
    C C4B 0.6875(2) 0.5953(2) 0.11919(16) 0.0277(4) Uani d 1 . .
    C C5B 0.6060(2) 0.58683(19) 0.17643(15) 0.0266(4) Uani d 1 . .
    C C6B 0.5029(2) 0.4789(2) 0.17391(15) 0.0247(4) Uani d 1 . .
    C C7B 0.7971(3) 0.7142(2) 0.1225(2) 0.0386(6) Uani d 1 . .
    H H7B1 0.8737 0.7218 0.1759 0.058 Uiso calc 1 . .
    H H7B2 0.7730 0.7822 0.1344 0.058 Uiso calc 1 . .
    H H7B3 0.8158 0.7159 0.0592 0.058 Uiso calc 1 . .
    C C8B 0.5480(2) 0.2652(2) -0.00619(15) 0.0267(4) Uani d 1 . .
    H H8B1 0.5677 0.2866 -0.0684 0.032 Uiso calc 1 . .
    H H8B2 0.4576 0.2054 -0.0235 0.032 Uiso calc 1 . .
    C C9B 0.8468(2) 0.4669(2) 0.03529(18) 0.0312(5) Uani d 1 . .
    H H9B1 0.8731 0.4800 0.1085 0.037 Uiso calc 1 . .
    H H9B2 0.9201 0.5210 0.0145 0.037 Uiso calc 1 . .
    C C1C 0.5923(2) 0.11493(19) 0.10363(15) 0.0244(4) Uani d 1 . .
    H H1C 0.5037 0.0828 0.0994 0.029 Uiso calc 1 . .
    C C2C 0.6718(2) 0.06587(18) 0.16276(15) 0.0233(4) Uani d 1 . .
    C C3C 0.8018(2) 0.11562(19) 0.16907(15) 0.0245(4) Uani d 1 . .
    C C4C 0.8535(2) 0.20992(19) 0.11752(15) 0.0256(4) Uani d 1 . .
    C C5C 0.7676(2) 0.25376(19) 0.05860(15) 0.0246(4) Uani d 1 . .
    C C6C 0.6373(2) 0.20898(19) 0.05054(14) 0.0243(4) Uani d 1 . .
    C C7C 0.9953(2) 0.2644(2) 0.12599(19) 0.0341(5) Uani d 1 . .
    H H7C1 1.0426 0.2346 0.1802 0.051 Uiso calc 1 . .
    H H7C2 1.0281 0.3535 0.1394 0.051 Uiso calc 1 . .
    H H7C3 1.0070 0.2402 0.0639 0.051 Uiso calc 1 . .
    C C8C 0.6212(2) -0.03119(18) 0.22414(15) 0.0247(4) Uani d 1 . .
    H H8C1 0.6643 -0.0885 0.2268 0.030 Uiso calc 1 . .
    H H8C2 0.5276 -0.0779 0.1928 0.030 Uiso calc 1 . .
    C C9C 0.9316(2) 0.1039(2) 0.33057(16) 0.0282(4) Uani d 1 . .
    H H9C1 1.0215 0.1107 0.3551 0.034 Uiso calc 1 . .
    H H9C2 0.9322 0.1858 0.3447 0.034 Uiso calc 1 . .
    C C1D 0.5546(2) 0.05972(18) 0.35141(15) 0.0240(4) Uani d 1 . .
    H H1D 0.4756 0.0430 0.3014 0.029 Uiso calc 1 . .
    C C2D 0.5737(2) 0.11712(18) 0.44457(15) 0.0237(4) Uani d 1 . .
    C C3D 0.6879(2) 0.13624(19) 0.51763(15) 0.0249(4) Uani d 1 . .
    C C4D 0.7843(2) 0.10523(19) 0.49908(15) 0.0252(4) Uani d 1 . .
    C C5D 0.7613(2) 0.05246(18) 0.40257(16) 0.0248(4) Uani d 1 . .
    C C6D 0.6453(2) 0.02588(18) 0.32814(15) 0.0233(4) Uani d 1 . .
    C C7D 0.9073(2) 0.1284(2) 0.57884(18) 0.0365(5) Uani d 1 . .
    H H7D1 0.9487 0.2149 0.6071 0.055 Uiso calc 1 . .
    H H7D2 0.9651 0.1067 0.5508 0.055 Uiso calc 1 . .
    H H7D3 0.8887 0.0788 0.6308 0.055 Uiso calc 1 . .
    C C8D 0.4749(2) 0.16357(19) 0.45784(16) 0.0250(4) Uani d 1 . .
    H H8D1 0.4644 0.1525 0.5243 0.030 Uiso calc 1 . .
    H H8D2 0.3907 0.1163 0.4078 0.030 Uiso calc 1 . .
    C C9D 0.6807(2) 0.2806(2) 0.63988(16) 0.0307(5) Uani d 1 . .
    C C10D 0.7613(3) 0.3273(2) 0.74892(17) 0.0342(5) Uani d 1 . .
    O O1' 0.9221(6) 0.5528(5) 0.3967(5) 0.0456(16) Uani d 0.344(4) A 2
    O O2' 0.9045(7) 0.3631(6) 0.4379(5) 0.065(2) Uani d 0.344(4) A 2
    H H2' 0.9756 0.4048 0.4801 0.097 Uiso calc 0.344(4) A 2
    C C1' 0.8681(10) 0.4324(9) 0.3810(7) 0.048(2) Uani d 0.344(4) A 2
    C C2' 0.754(2) 0.375(2) 0.2966(12) 0.052(4) Uani d 0.344(4) A 2
    H H2A' 0.7373 0.4382 0.2595 0.078 Uiso calc 0.344(4) A 2
    H H2B' 0.7682 0.3191 0.2537 0.078 Uiso calc 0.344(4) A 2
    H H2C' 0.6806 0.3302 0.3193 0.078 Uiso calc 0.344(4) A 2
    O O1 0.9054(4) 0.5722(3) 0.3241(4) 0.0692(10) Uani d 0.656(4) A 1
    O O2 0.9718(3) 0.4287(3) 0.3080(4) 0.0692(10) Uani d 0.656(4) A 1
    H H2 1.0335 0.4875 0.2996 0.104 Uiso calc 0.656(4) A 1
    C C1 0.8883(4) 0.4674(3) 0.3251(3) 0.0339(9) Uani d 0.656(4) A 1
    C C2 0.7677(9) 0.3670(9) 0.3298(6) 0.0424(18) Uani d 0.656(4) A 1
    H H2A 0.6993 0.3974 0.3210 0.064 Uiso calc 0.656(4) A 1
    H H2B 0.7835 0.3387 0.3942 0.064 Uiso calc 0.656(4) A 1
    H H2C 0.7412 0.2992 0.2772 0.064 Uiso calc 0.656(4) A 1
    O O3 1.1809(2) 0.0884(3) 0.2430(2) 0.0782(8) Uani d 1 . .
    O O4 1.0071(2) -0.0252(2) 0.12312(17) 0.0552(6) Uani d 1 . .
    H H4 0.9719 0.0042 0.1553 0.083 Uiso calc 1 . .
    C C3 1.1327(3) 0.0238(3) 0.1649(2) 0.0479(7) Uani d 1 . .
    C C4 1.2037(4) -0.0085(5) 0.1052(3) 0.0868(14) Uani d 1 . .
    H H4A 1.1692 0.0002 0.0360 0.130 Uiso calc 1 . .
    H H4B 1.1941 -0.0931 0.1093 0.130 Uiso calc 1 . .
    H H4C 1.2951 0.0458 0.1304 0.130 Uiso calc 1 . .
    H H9D 0.596(3) 0.271(2) 0.6529(14) 0.066(10) Uiso d 1 . .
loop_
    _atom_site_aniso_label
    _atom_site_aniso_U_11
    _atom_site_aniso_U_22
    _atom_site_aniso_U_33
    _atom_site_aniso_U_12
    _atom_site_aniso_U_13
    _atom_site_aniso_U_23
    O1A 0.0451(9) 0.0222(7) 0.0330(8) 0.0172(7) 0.0192(7) 0.0072(6)
    O2A 0.0485(10) 0.0248(8) 0.0304(8) 0.0206(7) 0.0170(7) 0.0084(6)
    O1B 0.0397(9) 0.0378(9) 0.0299(8) 0.0239(7) 0.0182(7) 0.0145(7)
    O2B 0.0413(9) 0.0316(8) 0.0255(7) 0.0207(7) 0.0181(7) 0.0112(6)
    O1C 0.0335(8) 0.0308(8) 0.0311(8) 0.0198(7) 0.0141(7) 0.0091(6)
    O2C 0.0335(8) 0.0264(8) 0.0322(8) 0.0178(7) 0.0150(7) 0.0098(6)
    O1D 0.0508(10) 0.0345(9) 0.0207(7) 0.0260(8) 0.0105(7) 0.0058(6)
    O2D 0.0340(9) 0.0319(9) 0.0318(8) 0.0119(7) 0.0058(7) 0.0100(7)
    O3D 0.0628(13) 0.0514(12) 0.0236(8) 0.0115(10) 0.0116(8) 0.0074(8)
    O4D 0.0542(12) 0.0589(13) 0.0321(10) 0.0013(10) 0.0096(9) 0.0044(9)
    C1A 0.0258(10) 0.0252(10) 0.0262(10) 0.0111(8) 0.0111(8) 0.0035(8)
    C2A 0.0286(10) 0.0274(10) 0.0256(10) 0.0147(9) 0.0146(8) 0.0062(8)
    C3A 0.0329(11) 0.0211(9) 0.0269(10) 0.0124(8) 0.0150(8) 0.0035(8)
    C4A 0.0290(10) 0.0254(10) 0.0274(10) 0.0109(8) 0.0128(8) 0.0027(8)
    C5A 0.0281(10) 0.0267(10) 0.0246(10) 0.0124(8) 0.0102(8) 0.0055(8)
    C6A 0.0269(10) 0.0221(9) 0.0255(9) 0.0109(8) 0.0149(8) 0.0052(7)
    C7A 0.0309(11) 0.0281(11) 0.0348(12) 0.0086(9) 0.0079(9) 0.0003(9)
    C8A 0.0300(11) 0.0300(11) 0.0278(10) 0.0173(9) 0.0108(8) 0.0053(8)
    C9A 0.0404(13) 0.0224(10) 0.0312(11) 0.0118(9) 0.0152(10) 0.0063(8)
    C1B 0.0248(10) 0.0262(10) 0.0218(9) 0.0128(8) 0.0038(8) 0.0038(7)
    C2B 0.0307(11) 0.0300(11) 0.0193(9) 0.0175(9) 0.0049(8) 0.0054(8)
    C3B 0.0325(11) 0.0328(11) 0.0234(10) 0.0195(9) 0.0121(8) 0.0105(8)
    C4B 0.0339(11) 0.0276(10) 0.0263(10) 0.0156(9) 0.0107(9) 0.0124(8)
    C5B 0.0373(12) 0.0238(10) 0.0235(10) 0.0175(9) 0.0088(9) 0.0058(8)
    C6B 0.0281(10) 0.0297(10) 0.0221(9) 0.0174(9) 0.0078(8) 0.0068(8)
    C7B 0.0436(14) 0.0295(12) 0.0452(14) 0.0115(11) 0.0210(12) 0.0109(10)
    C8B 0.0297(11) 0.0331(11) 0.0196(9) 0.0163(9) 0.0059(8) 0.0023(8)
    C9B 0.0336(12) 0.0310(11) 0.0358(12) 0.0155(10) 0.0169(10) 0.0109(9)
    C1C 0.0263(10) 0.0244(10) 0.0212(9) 0.0099(8) 0.0059(8) -0.0027(7)
    C2C 0.0292(10) 0.0194(9) 0.0214(9) 0.0093(8) 0.0089(8) 0.0000(7)
    C3C 0.0311(11) 0.0244(10) 0.0238(9) 0.0157(8) 0.0103(8) 0.0046(8)
    C4C 0.0299(11) 0.0266(10) 0.0240(10) 0.0125(9) 0.0119(8) 0.0038(8)
    C5C 0.0329(11) 0.0252(10) 0.0201(9) 0.0139(9) 0.0116(8) 0.0036(7)
    C6C 0.0312(11) 0.0260(10) 0.0170(9) 0.0141(8) 0.0058(8) -0.0016(7)
    C7C 0.0318(12) 0.0378(13) 0.0394(13) 0.0169(10) 0.0161(10) 0.0129(10)
    C8C 0.0302(11) 0.0175(9) 0.0259(10) 0.0083(8) 0.0101(8) 0.0007(7)
    C9C 0.0275(11) 0.0277(11) 0.0324(11) 0.0137(9) 0.0096(9) 0.0069(9)
    C1D 0.0253(10) 0.0185(9) 0.0260(10) 0.0062(8) 0.0078(8) 0.0043(7)
    C2D 0.0292(10) 0.0173(9) 0.0268(10) 0.0081(8) 0.0133(8) 0.0056(7)
    C3D 0.0346(11) 0.0213(9) 0.0214(9) 0.0117(8) 0.0114(8) 0.0049(7)
    C4D 0.0293(10) 0.0225(10) 0.0249(10) 0.0117(8) 0.0073(8) 0.0066(8)
    C5D 0.0294(10) 0.0196(9) 0.0283(10) 0.0111(8) 0.0112(8) 0.0057(8)
    C6D 0.0290(10) 0.0179(9) 0.0239(9) 0.0080(8) 0.0110(8) 0.0045(7)
    C7D 0.0373(13) 0.0417(14) 0.0312(12) 0.0211(11) 0.0037(10) 0.0044(10)
    C8D 0.0275(10) 0.0225(10) 0.0281(10) 0.0096(8) 0.0137(8) 0.0053(8)
    C9D 0.0409(13) 0.0293(11) 0.0246(10) 0.0149(10) 0.0126(9) 0.0045(8)
    C10D 0.0421(13) 0.0364(13) 0.0277(11) 0.0186(11) 0.0118(10) 0.0042(9)
    O1' 0.062(4) 0.028(3) 0.045(3) 0.017(3) 0.015(3) -0.002(2)
    O2' 0.069(5) 0.046(4) 0.067(4) 0.025(3) -0.002(3) 0.004(3)
    C1' 0.059(6) 0.057(5) 0.051(5) 0.044(5) 0.025(5) 0.017(4)
    C2' 0.069(8) 0.044(6) 0.054(10) 0.029(6) 0.024(8) 0.011(7)
    O1 0.0467(14) 0.0397(13) 0.128(3) 0.0134(11) 0.0420(16) 0.0124(15)
    O2 0.0467(14) 0.0397(13) 0.128(3) 0.0134(11) 0.0420(16) 0.0124(15)
    C1 0.0356(19) 0.0272(18) 0.044(2) 0.0150(15) 0.0149(16) 0.0094(16)
    C2 0.034(3) 0.037(3) 0.064(6) 0.013(2) 0.027(4) 0.009(4)
    O3 0.0506(14) 0.091(2) 0.0718(17) 0.0179(13) 0.0029(12) -0.0209(15)
    O4 0.0396(11) 0.0559(13) 0.0631(14) 0.0132(10) 0.0152(10) -0.0105(10)
    C3 0.0386(14) 0.0442(16) 0.0551(17) 0.0129(12) 0.0111(13) 0.0005(13)
    C4 0.059(2) 0.123(4) 0.084(3) 0.044(2) 0.023(2) -0.011(3)
_geom_special_details
;
 All esds (except the esd in the dihedral angle between two l.s. planes)
 are estimated using the full covariance matrix.  The cell esds are taken
 into account individually in the estimation of esds in distances, angles
 and torsion angles; correlations between esds in cell parameters are only
 used when they are defined by crystal symmetry.  An approximate (isotropic)
 treatment of cell esds is used for estimating esds involving l.s. planes.
;
loop_
    _geom_bond_atom_site_label_1
    _geom_bond_atom_site_label_2
    _geom_bond_site_symmetry_2
    _geom_bond_distance
    _geom_bond_publ_flag
    O1A C3A . 1.400(3) ?
    O1A C9A . 1.415(3) ?
    O2A C5B . 1.397(3) ?
    O2A C9A . 1.419(3) ?
    O1B C3B . 1.400(3) ?
    O1B C9B . 1.405(3) ?
    O2B C5C . 1.408(2) ?
    O2B C9B . 1.436(3) ?
    O1C C3C . 1.403(2) ?
    O1C C9C . 1.435(3) ?
    O2C C5D . 1.400(3) ?
    O2C C9C . 1.407(3) ?
    O1D C3D . 1.396(2) ?
    O1D C9D . 1.425(3) ?
    O2D C9D . 1.381(3) ?
    O2D C5A . 1.395(3) ?
    O3D C10D . 1.305(3) ?
    O3D H3D . 0.8400 ?
    O4D C10D . 1.188(3) ?
    C1A C2A . 1.385(3) ?
    C1A C6A . 1.393(3) ?
    C1A H1A . 0.9500 ?
    C2A C3A . 1.391(3) ?
    C2A C8A . 1.513(3) ?
    C3A C4A . 1.396(3) ?
    C4A C5A . 1.408(3) ?
    C4A C7A . 1.504(3) ?
    C5A C6A . 1.390(3) ?
    C6A C8D . 1.529(3) ?
    C7A H7A1 . 0.9800 ?
    C7A H7A2 . 0.9800 ?
    C7A H7A3 . 0.9800 ?
    C8A C6B . 1.514(3) ?
    C8A H8A1 . 0.9900 ?
    C8A H8A2 . 0.9900 ?
    C9A H9A1 . 0.9900 ?
    C9A H9A2 . 0.9900 ?
    C1B C2B . 1.391(3) ?
    C1B C6B . 1.395(3) ?
    C1B H1B . 0.9500 ?
    C2B C3B . 1.391(3) ?
    C2B C8B . 1.518(3) ?
    C3B C4B . 1.388(3) ?
    C4B C5B . 1.394(3) ?
    C4B C7B . 1.509(3) ?
    C5B C6B . 1.392(3) ?
    C7B H7B1 . 0.9800 ?
    C7B H7B2 . 0.9800 ?
    C7B H7B3 . 0.9800 ?
    C8B C6C . 1.519(3) ?
    C8B H8B1 . 0.9900 ?
    C8B H8B2 . 0.9900 ?
    C9B H9B1 . 0.9900 ?
    C9B H9B2 . 0.9900 ?
    C1C C6C . 1.390(3) ?
    C1C C2C . 1.392(3) ?
    C1C H1C . 0.9500 ?
    C2C C3C . 1.393(3) ?
    C2C C8C . 1.512(3) ?
    C3C C4C . 1.398(3) ?
    C4C C5C . 1.399(3) ?
    C4C C7C . 1.514(3) ?
    C5C C6C . 1.391(3) ?
    C7C H7C1 . 0.9800 ?
    C7C H7C2 . 0.9800 ?
    C7C H7C3 . 0.9800 ?
    C8C C6D . 1.515(3) ?
    C8C H8C1 . 0.9900 ?
    C8C H8C2 . 0.9900 ?
    C9C H9C1 . 0.9900 ?
    C9C H9C2 . 0.9900 ?
    C1D C6D . 1.383(3) ?
    C1D C2D . 1.393(3) ?
    C1D H1D . 0.9500 ?
    C2D C3D . 1.390(3) ?
    C2D C8D . 1.513(3) ?
    C3D C4D . 1.400(3) ?
    C4D C5D . 1.403(3) ?
    C4D C7D . 1.498(3) ?
    C5D C6D . 1.397(3) ?
    C7D H7D1 . 0.9800 ?
    C7D H7D2 . 0.9800 ?
    C7D H7D3 . 0.9800 ?
    C8D H8D1 . 0.9900 ?
    C8D H8D2 . 0.9900 ?
    C9D C10D . 1.537(3) ?
    C9D H9D . 1.03(4) ?
    O1' C1' . 1.321(11) ?
    O2' C1' . 1.281(11) ?
    O2' H2' . 0.8400 ?
    C1' C2' . 1.45(2) ?
    C2' H2A' . 0.9800 ?
    C2' H2B' . 0.9800 ?
    C2' H2C' . 0.9800 ?
    O1 C1 . 1.193(5) ?
    O2 C1 . 1.304(5) ?
    O2 H2 . 0.8400 ?
    C1 C2 . 1.496(10) ?
    C2 H2A . 0.9800 ?
    C2 H2B . 0.9800 ?
    C2 H2C . 0.9800 ?
    O3 C3 . 1.196(4) ?
    O4 C3 . 1.316(3) ?
    O4 H4 . 0.8400 ?
    C3 C4 . 1.473(5) ?
    C4 H4A . 0.9800 ?
    C4 H4B . 0.9800 ?
    C4 H4C . 0.9800 ?
loop_
    _geom_angle_atom_site_label_1
    _geom_angle_atom_site_label_2
    _geom_angle_atom_site_label_3
    _geom_angle_site_symmetry_1
    _geom_angle_site_symmetry_3
    _geom_angle
    _geom_angle_publ_flag
    C3A O1A C9A . . 116.28(16) ?
    C5B O2A C9A . . 115.63(16) ?
    C3B O1B C9B . . 115.94(17) ?
    C5C O2B C9B . . 117.48(16) ?
    C3C O1C C9C . . 117.46(16) ?
    C5D O2C C9C . . 115.82(16) ?
    C3D O1D C9D . . 120.65(16) ?
    C9D O2D C5A . . 119.84(18) ?
    C10D O3D H3D . . 109.5 ?
    C2A C1A C6A . . 123.0(2) ?
    C2A C1A H1A . . 118.5 ?
    C6A C1A H1A . . 118.5 ?
    C1A C2A C3A . . 117.7(2) ?
    C1A C2A C8A . . 120.8(2) ?
    C3A C2A C8A . . 121.14(19) ?
    C2A C3A C4A . . 122.38(19) ?
    C2A C3A O1A . . 119.78(19) ?
    C4A C3A O1A . . 117.78(19) ?
    C3A C4A C5A . . 117.06(19) ?
    C3A C4A C7A . . 121.3(2) ?
    C5A C4A C7A . . 121.6(2) ?
    C6A C5A O2D . . 124.55(19) ?
    C6A C5A C4A . . 122.5(2) ?
    O2D C5A C4A . . 112.76(19) ?
    C5A C6A C1A . . 117.13(19) ?
    C5A C6A C8D . . 125.11(19) ?
    C1A C6A C8D . . 117.45(19) ?
    C4A C7A H7A1 . . 109.5 ?
    C4A C7A H7A2 . . 109.5 ?
    H7A1 C7A H7A2 . . 109.5 ?
    C4A C7A H7A3 . . 109.5 ?
    H7A1 C7A H7A3 . . 109.5 ?
    H7A2 C7A H7A3 . . 109.5 ?
    C2A C8A C6B . . 108.64(17) ?
    C2A C8A H8A1 . . 110.0 ?
    C6B C8A H8A1 . . 110.0 ?
    C2A C8A H8A2 . . 110.0 ?
    C6B C8A H8A2 . . 110.0 ?
    H8A1 C8A H8A2 . . 108.3 ?
    O1A C9A O2A . . 112.08(19) ?
    O1A C9A H9A1 . . 109.2 ?
    O2A C9A H9A1 . . 109.2 ?
    O1A C9A H9A2 . . 109.2 ?
    O2A C9A H9A2 . . 109.2 ?
    H9A1 C9A H9A2 . . 107.9 ?
    C2B C1B C6B . . 122.0(2) ?
    C2B C1B H1B . . 119.0 ?
    C6B C1B H1B . . 119.0 ?
    C1B C2B C3B . . 117.76(19) ?
    C1B C2B C8B . . 122.0(2) ?
    C3B C2B C8B . . 120.20(19) ?
    C4B C3B C2B . . 122.8(2) ?
    C4B C3B O1B . . 117.8(2) ?
    C2B C3B O1B . . 119.35(19) ?
    C3B C4B C5B . . 117.2(2) ?
    C3B C4B C7B . . 121.6(2) ?
    C5B C4B C7B . . 121.2(2) ?
    C6B C5B C4B . . 122.5(2) ?
    C6B C5B O2A . . 119.86(19) ?
    C4B C5B O2A . . 117.6(2) ?
    C5B C6B C1B . . 117.69(19) ?
    C5B C6B C8A . . 120.47(19) ?
    C1B C6B C8A . . 121.7(2) ?
    C4B C7B H7B1 . . 109.5 ?
    C4B C7B H7B2 . . 109.5 ?
    H7B1 C7B H7B2 . . 109.5 ?
    C4B C7B H7B3 . . 109.5 ?
    H7B1 C7B H7B3 . . 109.5 ?
    H7B2 C7B H7B3 . . 109.5 ?
    C2B C8B C6C . . 110.35(16) ?
    C2B C8B H8B1 . . 109.6 ?
    C6C C8B H8B1 . . 109.6 ?
    C2B C8B H8B2 . . 109.6 ?
    C6C C8B H8B2 . . 109.6 ?
    H8B1 C8B H8B2 . . 108.1 ?
    O1B C9B O2B . . 112.21(19) ?
    O1B C9B H9B1 . . 109.2 ?
    O2B C9B H9B1 . . 109.2 ?
    O1B C9B H9B2 . . 109.2 ?
    O2B C9B H9B2 . . 109.2 ?
    H9B1 C9B H9B2 . . 107.9 ?
    C6C C1C C2C . . 122.8(2) ?
    C6C C1C H1C . . 118.6 ?
    C2C C1C H1C . . 118.6 ?
    C1C C2C C3C . . 117.62(19) ?
    C1C C2C C8C . . 121.21(19) ?
    C3C C2C C8C . . 121.01(18) ?
    C2C C3C C4C . . 122.69(19) ?
    C2C C3C O1C . . 119.02(18) ?
    C4C C3C O1C . . 118.22(19) ?
    C3C C4C C5C . . 116.55(19) ?
    C3C C4C C7C . . 122.21(19) ?
    C5C C4C C7C . . 121.22(19) ?
    C6C C5C C4C . . 123.35(19) ?
    C6C C5C O2B . . 120.26(18) ?
    C4C C5C O2B . . 116.26(18) ?
    C1C C6C C5C . . 117.03(19) ?
    C1C C6C C8B . . 120.16(19) ?
    C5C C6C C8B . . 122.62(19) ?
    C4C C7C H7C1 . . 109.5 ?
    C4C C7C H7C2 . . 109.5 ?
    H7C1 C7C H7C2 . . 109.5 ?
    C4C C7C H7C3 . . 109.5 ?
    H7C1 C7C H7C3 . . 109.5 ?
    H7C2 C7C H7C3 . . 109.5 ?
    C2C C8C C6D . . 110.61(16) ?
    C2C C8C H8C1 . . 109.5 ?
    C6D C8C H8C1 . . 109.5 ?
    C2C C8C H8C2 . . 109.5 ?
    C6D C8C H8C2 . . 109.5 ?
    H8C1 C8C H8C2 . . 108.1 ?
    O2C C9C O1C . . 112.73(18) ?
    O2C C9C H9C1 . . 109.0 ?
    O1C C9C H9C1 . . 109.0 ?
    O2C C9C H9C2 . . 109.0 ?
    O1C C9C H9C2 . . 109.0 ?
    H9C1 C9C H9C2 . . 107.8 ?
    C6D C1D C2D . . 123.2(2) ?
    C6D C1D H1D . . 118.4 ?
    C2D C1D H1D . . 118.4 ?
    C3D C2D C1D . . 117.39(19) ?
    C3D C2D C8D . . 124.06(19) ?
    C1D C2D C8D . . 118.36(19) ?
    C2D C3D O1D . . 122.94(19) ?
    C2D C3D C4D . . 122.42(19) ?
    O1D C3D C4D . . 114.57(19) ?
    C3D C4D C5D . . 117.27(19) ?
    C3D C4D C7D . . 121.3(2) ?
    C5D C4D C7D . . 121.4(2) ?
    C6D C5D O2C . . 119.52(18) ?
    C6D C5D C4D . . 122.23(19) ?
    O2C C5D C4D . . 118.23(19) ?
    C1D C6D C5D . . 117.37(19) ?
    C1D C6D C8C . . 120.65(19) ?
    C5D C6D C8C . . 121.89(19) ?
    C4D C7D H7D1 . . 109.5 ?
    C4D C7D H7D2 . . 109.5 ?
    H7D1 C7D H7D2 . . 109.5 ?
    C4D C7D H7D3 . . 109.5 ?
    H7D1 C7D H7D3 . . 109.5 ?
    H7D2 C7D H7D3 . . 109.5 ?
    C2D C8D C6A . . 109.90(17) ?
    C2D C8D H8D1 . . 109.7 ?
    C6A C8D H8D1 . . 109.7 ?
    C2D C8D H8D2 . . 109.7 ?
    C6A C8D H8D2 . . 109.7 ?
    H8D1 C8D H8D2 . . 108.2 ?
    O2D C9D O1D . . 112.32(19) ?
    O2D C9D C10D . . 107.95(19) ?
    O1D C9D C10D . . 103.03(18) ?
    O2D C9D H9D . . 111.3(18) ?
    O1D C9D H9D . . 125.1(15) ?
    C10D C9D H9D . . 93.6(7) ?
    O4D C10D O3D . . 124.4(2) ?
    O4D C10D C9D . . 125.1(2) ?
    O3D C10D C9D . . 110.5(2) ?
    C1' O2' H2' . . 109.5 ?
    O2' C1' O1' . . 124.9(9) ?
    O2' C1' C2' . . 117.8(11) ?
    O1' C1' C2' . . 117.2(11) ?
    C1' C2' H2A' . . 109.5 ?
    C1' C2' H2B' . . 109.5 ?
    H2A' C2' H2B' . . 109.5 ?
    C1' C2' H2C' . . 109.5 ?
    H2A' C2' H2C' . . 109.5 ?
    H2B' C2' H2C' . . 109.5 ?
    C1 O2 H2 . . 109.5 ?
    O1 C1 O2 . . 120.0(4) ?
    O1 C1 C2 . . 125.9(5) ?
    O2 C1 C2 . . 113.4(5) ?
    C1 C2 H2A . . 109.5 ?
    C1 C2 H2B . . 109.5 ?
    H2A C2 H2B . . 109.5 ?
    C1 C2 H2C . . 109.5 ?
    H2A C2 H2C . . 109.5 ?
    H2B C2 H2C . . 109.5 ?
    C3 O4 H4 . . 109.5 ?
    O3 C3 O4 . . 121.7(3) ?
    O3 C3 C4 . . 125.2(3) ?
    O4 C3 C4 . . 113.1(3) ?
    C3 C4 H4A . . 109.5 ?
    C3 C4 H4B . . 109.5 ?
    H4A C4 H4B . . 109.5 ?
    C3 C4 H4C . . 109.5 ?
    H4A C4 H4C . . 109.5 ?
    H4B C4 H4C . . 109.5 ?
loop_
    _geom_hbond_atom_site_label_D
    _geom_hbond_atom_site_label_H
    _geom_hbond_atom_site_label_A
    _geom_hbond_site_symmetry_A
    _geom_hbond_distance_DH
    _geom_hbond_distance_HA
    _geom_hbond_distance_DA
    _geom_hbond_angle_DHA
    O4 H4 O1C . 0.84 1.92 2.762(3) 177
    O3D H3D O2B 1_556 0.84 1.86 2.695(2) 172
    O2' H2' O1' 2_766 0.84 1.76 2.532(9) 151
    O2 H2 O4D 2_766 0.84 1.97 2.756(4) 155
    C7D H7D1 O1 2_766 0.98 2.46 3.424(3) 168
    C9A H9A1 O1 . 0.99 2.44 3.419(4) 169
    C7C H7C2 O4D 2_766 0.98 2.63 3.587(4) 165
    C2' H2<i>A'</i> C<i>g</i>2 . 0.98 2.55 3.405(6) 146
    C2' H2<i>B'</i> C<i>g</i>3 . 0.98 2.52 3.457(8) 159
    C2 H2<i>A</i> C<i>g</i>1 . 0.98 2.62 3.394(2) 136
    C2 H2<i>B</i> C<i>g</i>4 . 0.98 2.94 3.584(3) 124
    C2 H2<i>C</i> C<i>g</i>3 . 0.98 2.75 3.694(4) 163
_shelx_space_group_comment
;
The symmetry employed for this shelxl refinement is uniquely defined
by the following loop, which should always be used as a source of
symmetry information in preference to the above space-group names.
They are only intended as comments.
;
_shelx_hkl_file
;
  -1   0   0 2183.65   45.05   1
  -1   0   0 2077.04   43.19   4
   1   0   0 2171.12   42.61   3
  -2   0   0 879.886  18.757   2
  -2   0   0 867.121  18.729   4
   2   0   0 901.439  18.303   3
  -3   0   0 165.382   5.661   1
  -3   0   0 170.524   4.114   2
  -3   0   0 168.787   5.286   4
   3   0   0 170.192   5.057   3
  -4   0   0 30.2591  2.6381   1
  -4   0   0 31.9067  1.4482   2
  -4   0   0 31.1533  2.3254   4
   4   0   0 31.1874  2.2086   3
  -5   0   0 12.6545  1.0151   2
  -5   0   0 14.1470  2.1706   1
  -5   0   0 15.0072  2.0069   4
   5   0   0 15.6956  1.9003   3
  -6   0   0 79.4071  4.5048   4
  -6   0   0 87.0733  5.0967   1
  -6   0   0 81.2598  2.6311   2
   6   0   0 75.5588  4.1134   3
  -7   0   0 12.9153  2.7190   1
   7   0   0 15.2036  2.3223   3
   7   0   0 12.8254  2.2726   4
  -8   0   0 63.9261  5.1197   1
   8   0   0 66.4950  4.7963   4
   8   0   0 65.8836  4.5469   3
  -9   0   0 35.3009  4.5123   1
   9   0   0 36.3474  3.8139   3
   9   0   0 36.2106  4.1767   4
 -10   0   0 15.2487  3.6880   1
  10   0   0 16.1883  3.2530   3
  10   0   0 18.1380  3.5124   4
 -11   0   0 8.55225 3.28097   1
  11   0   0 3.00028 2.37688   4
  11   0   0 7.51269 2.77895   3
 -12   0   0 1.15355 2.52311   1
  12   0   0 0.93172 2.34701   3
  12   0   0 0.94969 2.35556   4
 -13   0   0 11.3624  4.3116   1
  13   0   0 9.73849 3.52224   3
  13   0   0 9.67387 3.97997   4
 -14   0   0 15.7110  4.8550   1
  14   0   0 13.0720  4.4790   4
  15  -1   0 0.38487 3.34089   4
 -15   1   0 -0.9107  3.5036   1
  14  -1   0 -2.6112  2.8975   4
 -14   1   0 1.02617 3.35499   1
  13  -1   0 13.3007  4.0031   4
 -13   1   0 15.1632  4.5731   1
  12  -1   0 31.8239  4.8350   4
  12  -1   0 33.7860  4.4172   3
 -12   1   0 28.6916  5.2159   1
  11  -1   0 61.1556  5.2384   3
  11  -1   0 73.3748  6.1880   4
 -11   1   0 59.0985  6.2415   1
  10  -1   0 31.9481  3.7089   3
  10  -1   0 32.3503  4.2252   4
 -10   1   0 30.1774  4.4507   1
   9  -1   0 85.9674  5.8625   4
   9  -1   0 78.6237  5.0733   3
  -9   1   0 72.1200  5.9705   1
   8  -1   0 58.2052  4.0675   3
   8  -1   0 59.3920  4.5801   4
  -8   1   0 66.5644  5.1688   1
   7  -1   0 4.31815 1.62764   4
   7  -1   0 3.16329 1.30337   3
  -7   1   0 2.62888 0.77983   2
  -7   1   0 2.76269 1.79509   1
   6  -1   0 377.591  10.304   3
  -6   1   0 388.919   9.032   2
  -6   1   0 361.482  11.789   1
   5  -1   0 5.21623 1.21193   3
   5  -1   0 4.97636 1.36101   4
  -5   1   0 4.94859 0.87445   2
  -5   1   0 3.76896 1.51027   1
   4  -1   0 356.264   8.664   3
  -4   1   0 322.065   9.313   4
  -4   1   0 343.521   9.881   1
  -4   1   0 361.622   8.220   2
   3  -1   0 35.7443  1.8304   3
  -3   1   0 37.8311  1.7116   2
  -3   1   0 30.7584  2.2713   1
   2  -1   0 497.856  11.144   4
   2  -1   0 506.505  10.483   3
  -2   1   0 488.803  11.615   1
  -2   1   0 491.552  10.863   2
   1  -1   0 451.617   9.784   4
  -1   1   0 455.111  10.282   1
  -1   1   0 447.039   9.900   2
  -1   1   0 460.011   9.935   3
   0  -1   0 992.346  22.347   4
   0   1   0 979.074  19.831   3
   0   1   0 963.014  20.451   2
  -1  -1   0 9089.76  188.60   1
  -1  -1   0 9063.18  182.10   4
   1   1   0 8955.51  177.80   3
   1   1   0 8981.16  185.48   2
  -2  -1   0 171.492   4.124   2
  -2  -1   0 163.370   4.754   4
  -2  -1   0 174.318   5.550   1
   2   1   0 161.078   4.922   3
  -3  -1   0 242.576   6.998   4
  -3  -1   0 263.364   7.926   1
  -3  -1   0 255.697   5.867   2
   3   1   0 241.207   7.047   3
  -4  -1   0 4.74016 0.70982   2
  -4  -1   0 4.42272 1.62613   1
  -4  -1   0 4.10652 1.19280   4
   4   1   0 2.98889 1.13990   3
  -5  -1   0 311.126   9.479   4
  -5  -1   0 324.938   7.150   2
  -5  -1   0 280.568  10.080   1
   5   1   0 316.260   9.453   3
  -6  -1   0 63.7734  4.1315   4
  -6  -1   0 64.1966  4.6668   1
   6   1   0 59.3572  3.9344   3
  -7  -1   0 6.19429 2.36976   1
   7   1   0 11.4118  2.3119   4
   7   1   0 8.97716 2.11132   3
  -8  -1   0 2.74401 1.93842   1
   8   1   0 1.77413 1.70018   3
   8   1   0 -0.1592  1.2787   4
  -9  -1   0 39.0472  4.6963   1
   9   1   0 32.0520  3.9663   3
   9   1   0 30.8774  3.9803   4
 -10  -1   0 17.6464  4.0311   1
  10   1   0 17.0178  3.4698   3
  10   1   0 19.8098  3.6287   4
 -11  -1   0 0.81792 2.31041   1
  11   1   0 -0.6816  2.2186   3
  11   1   0 0.77461 2.22610   4
 -12  -1   0 0.43795 2.85525   1
  12   1   0 3.02290 2.60878   4
  12   1   0 7.63804 3.30531   3
 -13  -1   0 4.01126 3.67388   1
  13   1   0 1.27246 3.07608   3
  13   1   0 0.03575 3.02130   4
 -14  -1   0 7.03428 4.12038   1
  14   1   0 4.63134 3.81676   4
  15  -2   0 -1.6877  2.9028   4
 -15   2   0 -4.7173  2.8027   1
  14  -2   0 4.39949 3.38186   4
 -14   2   0 3.47179 3.37995   1
  13  -2   0 39.7618  5.7316   4
 -13   2   0 37.5105  5.8889   1
  12  -2   0 91.8242  6.3243   3
  12  -2   0 131.386   8.338   4
 -12   2   0 128.583   9.038   1
  11  -2   0 97.9476  5.9649   3
  11  -2   0 96.9815  7.0125   4
 -11   2   0 83.8944  7.0909   1
  10  -2   0 65.6093  4.7302   3
  10  -2   0 61.5578  5.3393   4
 -10   2   0 59.8518  5.7552   1
   9  -2   0 223.179   8.183   3
   9  -2   0 207.976   9.299   4
  -9   2   0 205.957   9.824   1
   8  -2   0 313.404  11.207   4
   8  -2   0 315.729   9.658   3
  -8   2   0 304.004  11.648   1
  -8   2   0 311.602   8.385   2
   7  -2   0 107.269   5.620   4
   7  -2   0 99.7124  4.5432   3
  -7   2   0 109.440   5.943   1
  -7   2   0 98.2288  3.8642   2
   6  -2   0 7.30501 1.76832   4
   6  -2   0 8.38059 1.38772   3
  -6   2   0 6.62816 1.83934   1
  -6   2   0 6.17736 1.09633   2
   5  -2   0 40.3087  2.3183   3
   5  -2   0 37.5698  2.8427   4
  -5   2   0 40.1232  3.0667   1
  -5   2   0 39.2617  2.2584   2
   4  -2   0 1623.72   34.77   4
   4  -2   0 1667.33   32.92   3
  -4   2   0 1647.75   34.20   2
  -4   2   0 1602.12   36.14   1
   3  -2   0 2136.58   41.60   3
   3  -2   0 2079.18   43.25   4
  -3   2   0 2109.87   43.34   2
  -3   2   0 2093.91   45.07   1
   2  -2   0 1972.92   40.13   4
  -2   2   0 1995.16   42.03   1
  -2   2   0 2017.65   39.44   3
  -2   2   0 1929.12   40.61   2
   1  -2   0 366.233   8.043   4
   1  -2   0 362.675   8.831   1
  -1   2   0 364.810   7.887   3
   0  -2   0 2456.35   51.21   1
   0  -2   0 2462.32   49.91   4
   0   2   0 2402.00   49.57   2
   0   2   0 2433.75   48.07   3
  -1  -2   0 2848.81   57.65   4
  -1  -2   0 2915.80   60.72   1
   1   2   0 2918.97   58.51   2
   1   2   0 2857.45   57.10   3
  -2  -2   0 60.9538  3.4120   1
  -2  -2   0 65.9596  2.6245   4
   2   2   0 67.0220  2.4361   2
   2   2   0 61.0168  3.0366   3
  -3  -2   0 153.165   5.100   4
  -3  -2   0 152.902   5.997   1
  -3  -2   0 158.072   4.313   2
   3   2   0 148.186   5.491   3
  -4  -2   0 197.480   7.782   1
  -4  -2   0 207.980   6.848   4
  -4  -2   0 221.112   5.571   2
   4   2   0 215.586   7.351   3
  -5  -2   0 3.22635 0.77207   2
  -5  -2   0 1.90757 1.65359   1
  -5  -2   0 2.07988 1.16257   4
   5   2   0 3.54865 1.54899   3
  -6  -2   0 48.9066  3.7084   4
  -6  -2   0 49.2127  4.4415   1
   6   2   0 53.2583  4.0057   3
  -7  -2   0 11.4804  3.0226   1
  -7  -2   0 15.9329  2.6304   4
   7   2   0 18.0414  2.9259   3
   7   2   0 16.8654  2.6542   4
  -8  -2   0 0.69880 2.07572   1
   8   2   0 1.12479 1.87215   3
   8   2   0 -1.1313  1.3877   4
  -9  -2   0 41.9206  5.0510   1
   9   2   0 43.6199  4.6225   3
   9   2   0 38.0796  4.2956   4
 -10  -2   0 9.91105 3.25902   1
  10   2   0 3.12166 2.30567   4
  10   2   0 7.24014 2.83607   3
 -11  -2   0 4.85222 3.10491   1
  11   2   0 3.21992 2.72447   4
  11   2   0 6.09678 3.10838   3
 -12  -2   0 1.31482 3.12326   1
  12   2   0 1.10572 2.82474   4
  12   2   0 4.99164 3.28355   3
 -13  -2   0 36.5292  6.5947   1
  13   2   0 31.2071  5.5650   3
  14   2   0 4.18757 4.21832   3
  14   2   0 1.02722 3.17154   4
  15  -3   0 -0.0580  2.9062   4
 -15   3   0 3.55740 3.54072   1
  14  -3   0 -0.2108  2.7721   4
 -14   3   0 2.79318 3.03534   1
  13  -3   0 116.911   8.604   4
 -13   3   0 136.757   9.785   1
  12  -3   0 224.754  11.260   4
 -12   3   0 229.225  12.119   1
  11  -3   0 65.1440  4.7975   3
  11  -3   0 59.4013  5.7573   4
 -11   3   0 71.4060  6.3762   1
  10  -3   0 71.2139  4.6369   3
  10  -3   0 71.4090  5.7366   4
 -10   3   0 88.6168  6.5725   1
   9  -3   0 17.3095  3.1706   4
   9  -3   0 17.9975  2.4463   3
  -9   3   0 25.8531  3.7664   1
   8  -3   0 50.3479  4.2268   4
   8  -3   0 58.0067  3.5211   3
  -8   3   0 52.5617  4.5888   1
  -8   3   0 59.9937  3.3476   2
   7  -3   0 18.3338  1.8988   3
   7  -3   0 20.5209  2.7070   4
  -7   3   0 15.9869  1.7864   2
  -7   3   0 19.7346  2.8138   1
   6  -3   0 26.1138  1.9792   3
   6  -3   0 21.6833  2.5000   4
  -6   3   0 24.1414  2.0803   2
  -6   3   0 22.4171  2.6805   1
   5  -3   0 867.622  18.392   3
   5  -3   0 861.436  20.569   4
  -5   3   0 894.040  19.860   2
  -5   3   0 863.849  21.461   1
   4  -3   0 2.35079 0.93914   4
   4  -3   0 1.29458 0.56061   3
  -4   3   0 0.50507 0.86945   1
  -4   3   0 1.87293 0.83095   2
   3  -3   0 274.403   7.382   4
  -3   3   0 274.284   8.091   1
  -3   3   0 281.071   6.295   3
  -3   3   0 271.774   7.564   2
   2  -3   0 2055.93   41.11   4
  -2   3   0 1982.25   42.09   2
  -2   3   0 2037.75   40.03   3
   1  -3   0 512.850  12.644   1
   1  -3   0 534.745  11.238   4
  -1   3   0 507.883  12.272   2
  -1   3   0 517.949  11.412   3
   0  -3   0 992.255  20.172   4
   0  -3   0 990.936  22.392   1
   0   3   0 945.383  21.249   2
   0   3   0 982.746  20.730   3
  -1  -3   0 404.615  11.139   1
  -1  -3   0 417.628   9.256   4
   1   3   0 413.704  10.045   2
   1   3   0 395.860  10.266   3
  -2  -3   0 62.5106  3.8647   1
  -2  -3   0 68.3217  2.8073   4
   2   3   0 65.5556  3.4521   3
   2   3   0 73.0143  2.9410   2
  -3  -3   0 31.3839  2.2721   4
  -3  -3   0 30.7955  3.1030   1
   3   3   0 29.6871  2.6756   3
   3   3   0 30.9469  2.0117   2
  -4  -3   0 1.54392 0.98551   4
  -4  -3   0 0.14343 0.72979   2
  -4  -3   0 0.51290 1.66506   1
   4   3   0 -0.3342  0.9346   3
  -5  -3   0 170.193   7.950   1
  -5  -3   0 172.893   6.668   4
  -5  -3   0 181.029   5.267   2
   5   3   0 177.159   7.420   3
  -6  -3   0 32.7725  3.1083   4
  -6  -3   0 20.1874  3.2705   1
   6   3   0 19.6335  3.0236   3
  -7  -3   0 21.1499  2.9497   4
  -7  -3   0 16.6024  3.4379   1
   7   3   0 12.4137  2.4346   4
   7   3   0 16.9674  3.1864   3
  -8  -3   0 46.4768  5.2317   1
   8   3   0 48.6406  4.4320   4
   8   3   0 53.3275  5.0217   3
  -9  -3   0 6.87947 3.03411   1
   9   3   0 9.43755 2.91819   3
   9   3   0 6.39999 2.38933   4
 -10  -3   0 4.20485 3.06539   1
  10   3   0 9.11351 3.08282   3
  10   3   0 9.92874 2.86089   4
 -11  -3   0 0.74612 2.84317   1
  11   3   0 -0.8792  1.8514   4
  11   3   0 1.86591 2.53129   3
 -12  -3   0 -0.3019  3.1699   1
  12   3   0 1.03920 2.79048   4
  12   3   0 2.37475 3.15995   3
 -13  -3   0 -1.1924  3.1479   1
  13   3   0 0.53600 3.40441   3
  15  -4   0 2.65771 3.65222   4
 -15   4   0 3.02445 3.67409   1
  14  -4   0 59.9347  6.7055   4
 -14   4   0 59.4507  7.3820   1
  13  -4   0 82.9057  7.2666   4
 -13   4   0 99.4914  8.4039   1
  12  -4   0 56.4257  5.8907   4
 -12   4   0 65.6915  6.8180   1
  11  -4   0 1.05824 1.97370   4
 -11   4   0 0.89765 1.98827   1
  10  -4   0 265.954   8.783   3
  10  -4   0 252.952  10.843   4
 -10   4   0 252.224  11.530   1
   9  -4   0 146.052   7.662   4
   9  -4   0 157.722   5.979   3
  -9   4   0 141.059   7.746   1
  -9   4   0 146.721   5.980   2
   8  -4   0 1031.05   22.70   3
   8  -4   0 1019.91   25.94   4
  -8   4   0 991.176  26.807   1
  -8   4   0 1060.13   24.10   2
   7  -4   0 58.7278  4.2210   4
   7  -4   0 72.1599  3.2239   3
  -7   4   0 68.2257  3.7856   2
  -7   4   0 75.4000  4.7572   1
   6  -4   0 779.269  19.296   4
   6  -4   0 767.137  16.569   3
  -6   4   0 766.020  18.471   2
  -6   4   0 758.107  20.074   1
   5  -4   0 1098.31   21.82   3
   5  -4   0 1033.36   24.04   4
  -5   4   0 1044.68   25.46   1
  -5   4   0 1039.23   24.00   2
   4  -4   0 88.6491  3.9367   4
  -4   4   0 91.7634  4.1084   2
  -4   4   0 93.3636  2.8875   3
  -4   4   0 99.2607  4.6238   1
   3  -4   0 215.977   6.229   4
  -3   4   0 208.383   7.036   1
  -3   4   0 210.339   6.740   2
  -3   4   0 218.832   5.354   3
   2  -4   0 4.15825 0.85788   4
   2  -4   0 4.49641 1.25384   1
  -2   4   0 3.32908 1.01766   2
  -2   4   0 3.51524 0.79600   3
   1  -4   0 4.68054 1.29198   1
   1  -4   0 2.75256 0.73807   4
  -1   4   0 2.44026 0.90864   2
  -1   4   0 3.29446 0.89582   3
   0  -4   0 3.74033 0.70399   4
   0  -4   0 4.30217 1.41757   1
   0   4   0 3.06879 1.04864   3
   0   4   0 4.61167 1.10598   2
  -1  -4   0 84.8080  2.8738   4
  -1  -4   0 75.3238  4.3060   1
   1   4   0 75.9382  3.7606   3
   1   4   0 84.3687  3.6655   2
  -2  -4   0 19.0106  1.6589   4
  -2  -4   0 16.9232  2.4797   1
   2   4   0 13.8106  2.0169   3
   2   4   0 16.6785  1.7042   2
  -3  -4   0 138.247   6.579   1
  -3  -4   0 132.668   4.854   4
   3   4   0 135.646   4.805   2
   3   4   0 138.116   5.972   3
  -4  -4   0 18.3503  2.0723   4
  -4  -4   0 17.2746  2.8884   1
   4   4   0 16.0395  2.5052   3
   4   4   0 16.7069  1.7136   2
  -5  -4   0 138.167   5.853   4
  -5  -4   0 120.808   7.110   1
  -5  -4   0 141.331   4.884   2
   5   4   0 131.220   6.669   3
  -6  -4   0 54.4158  4.0342   4
  -6  -4   0 47.0652  4.9385   1
   6   4   0 52.4622  4.6617   3
  -7  -4   0 40.6193  4.9388   1
   7   4   0 40.6216  3.7967   4
   7   4   0 38.6457  4.4548   3
  -8  -4   0 0.13004 2.28326   1
   8   4   0 1.26840 1.92586   3
   8   4   0 0.21009 1.52487   4
  -9  -4   0 1.02636 2.52645   1
   9   4   0 0.34105 1.54837   4
   9   4   0 -2.1435  1.8289   3
 -10  -4   0 -0.1806  2.6648   1
  10   4   0 -0.0434  2.3094   3
  10   4   0 1.82287 2.01181   4
 -11  -4   0 0.49136 2.86261   1
  11   4   0 5.01898 3.25105   3
 -12  -4   0 1.24206 3.14813   1
  12   4   0 -0.8130  3.4463   3
  15  -5   0 -2.3283  2.7901   4
 -15   5   0 1.22519 3.45261   1
  14  -5   0 -0.1626  2.4551   4
 -14   5   0 2.21389 2.86557   1
  13  -5   0 48.3799  5.7890   4
 -13   5   0 45.2533  6.1621   1
  12  -5   0 34.9503  5.0488   4
 -12   5   0 43.5794  5.6657   1
  11  -5   0 1.63091 2.01965   4
 -11   5   0 0.14134 1.84657   1
  10  -5   0 119.894   7.235   4
 -10   5   0 103.185   7.073   1
   9  -5   0 827.317  18.946   3
   9  -5   0 805.965  22.348   4
  -9   5   0 828.873  20.789   2
  -9   5   0 825.528  23.737   1
   8  -5   0 362.440   9.325   3
   8  -5   0 363.090  12.130   4
  -8   5   0 344.504  12.446   1
  -8   5   0 363.340  11.024   2
   7  -5   0 40.9028  2.3602   3
   7  -5   0 39.9362  3.5366   4
  -7   5   0 46.1213  3.3883   2
  -7   5   0 28.8671  3.3510   1
   6  -5   0 315.164   7.466   3
   6  -5   0 300.091   9.619   4
  -6   5   0 285.466  10.169   1
  -6   5   0 299.846   9.493   2
   5  -5   0 10.2151  1.7184   4
  -5   5   0 11.1407  1.8297   2
  -5   5   0 11.5273  1.1157   3
  -5   5   0 12.8008  2.1186   1
   4  -5   0 43.4663  2.8017   4
  -4   5   0 42.4816  3.0677   2
  -4   5   0 48.9759  3.4468   1
  -4   5   0 43.4084  2.0444   3
   3  -5   0 5.33532 1.49978   1
   3  -5   0 5.87757 1.11068   4
  -3   5   0 7.86814 1.52642   2
  -3   5   0 6.82455 1.03661   3
   2  -5   0 3.53279 0.85968   4
   2  -5   0 2.98035 1.34438   1
  -2   5   0 2.58437 0.91618   3
  -2   5   0 2.68572 1.12139   2
   1  -5   0 259.908   8.620   1
   1  -5   0 272.036   6.487   4
  -1   5   0 256.787   7.403   3
  -1   5   0 250.807   8.012   2
   0  -5   0 436.964  12.550   1
   0  -5   0 434.079   9.643   4
   0   5   0 426.081  11.614   2
   0   5   0 427.314  11.323   3
  -1  -5   0 284.094   9.845   1
  -1  -5   0 289.499   7.034   4
   1   5   0 264.784   8.620   3
   1   5   0 274.258   8.417   2
  -2  -5   0 8.95294 2.38709   1
  -2  -5   0 9.47657 1.28585   4
   2   5   0 9.86250 1.60451   2
   2   5   0 13.8003  2.1709   3
  -3  -5   0 38.4077  3.9984   1
  -3  -5   0 49.2247  2.9288   4
   3   5   0 55.6644  3.9617   3
   3   5   0 53.4224  3.2160   2
  -4  -5   0 24.3250  2.3576   4
  -4  -5   0 29.0968  3.9019   1
   4   5   0 16.8289  2.7423   3
   4   5   0 20.5316  2.0905   2
  -5  -5   0 20.3257  3.5810   1
  -5  -5   0 25.1858  2.6971   4
  -5  -5   0 17.9661  2.0781   2
   5   5   0 15.9368  3.0154   3
  -6  -5   0 0.27781 1.40282   4
  -6  -5   0 1.77853 2.44523   1
   6   5   0 -0.6362  1.7146   3
  -7  -5   0 65.6160  6.2353   1
   7   5   0 67.8109  5.7277   3
  -8  -5   0 24.5598  4.6239   1
   8   5   0 23.1473  4.2238   3
  -9  -5   0 38.2928  5.7199   1
   9   5   0 55.3907  6.0741   3
 -10  -5   0 -1.3250  2.8085   1
  10   5   0 1.72008 2.64559   3
 -11  -5   0 -3.2297  2.7554   1
  11   5   0 1.08567 3.24836   3
 -12  -5   0 39.0438  7.1501   1
  12   5   0 21.3987  5.4521   3
  15  -6   0 -1.2967  2.8653   4
 -15   6   0 -0.8047  3.1129   1
  14  -6   0 1.56934 2.73311   4
 -14   6   0 7.30116 3.56768   1
  13  -6   0 3.06215 2.43677   4
 -13   6   0 5.52958 2.86839   1
  12  -6   0 29.6508  4.6229   4
 -12   6   0 25.4011  4.6831   1
  11  -6   0 81.2003  6.2659   4
 -11   6   0 65.9138  5.8787   1
  10  -6   0 12.2939  3.1321   4
 -10   6   0 15.0451  3.4093   1
   9  -6   0 161.147   7.822   4
  -9   6   0 146.186   6.868   2
  -9   6   0 142.489   7.937   1
   8  -6   0 8.26528 2.25654   4
   8  -6   0 7.06665 1.23212   3
  -8   6   0 10.9408  2.1912   2
  -8   6   0 6.10823 2.28519   1
   7  -6   0 9.19238 2.01923   4
   7  -6   0 9.29785 1.22623   3
  -7   6   0 4.88776 1.90903   1
  -7   6   0 8.84741 1.97715   2
   6  -6   0 50.6659  3.5803   4
  -6   6   0 53.4107  4.0731   1
  -6   6   0 52.8180  3.7691   2
   5  -6   0 38.0522  2.9243   4
  -5   6   0 40.3363  3.3477   2
  -5   6   0 41.8262  2.1158   3
  -5   6   0 35.0800  3.3500   1
   4  -6   0 3.55954 1.16781   4
  -4   6   0 6.98574 1.77454   1
  -4   6   0 3.87158 1.42925   2
  -4   6   0 4.45432 0.98538   3
   3  -6   0 8.02775 1.87241   1
   3  -6   0 9.32599 1.39267   4
  -3   6   0 6.54468 1.57396   2
  -3   6   0 9.20536 1.31428   3
   2  -6   0 12.2078  2.1787   1
   2  -6   0 7.86841 1.23998   4
  -2   6   0 13.3124  1.6873   3
  -2   6   0 11.9549  1.9102   2
   1  -6   0 943.860  19.428   4
   1  -6   0 909.804  22.923   1
  -1   6   0 880.978  21.923   2
  -1   6   0 919.944  20.872   3
   0  -6   0 -0.3934  0.5816   4
   0  -6   0 1.02425 1.61560   1
   0   6   0 1.26227 1.04620   3
   0   6   0 1.08245 1.12448   2
  -1  -6   0 0.90598 1.67559   1
  -1  -6   0 0.65380 0.67418   4
   1   6   0 0.65638 1.16283   3
   1   6   0 1.04039 1.05140   2
  -2  -6   0 92.8490  5.8559   1
  -2  -6   0 99.2368  3.7533   4
   2   6   0 99.2562  4.7286   2
   2   6   0 89.9896  5.1607   3
  -3  -6   0 4.27111 1.34214   4
  -3  -6   0 5.41672 2.59423   1
   3   6   0 4.28521 1.97232   3
   3   6   0 3.21447 1.40389   2
  -4  -6   0 0.68892 1.18494   4
  -4  -6   0 -0.3980  2.1518   1
   4   6   0 3.08061 1.44730   2
   4   6   0 0.99360 1.69738   3
  -5  -6   0 16.3883  2.3644   4
  -5  -6   0 17.2833  3.7626   1
   5   6   0 18.0056  3.3042   3
  -6  -6   0 9.89063 3.49345   1
   6   6   0 10.3415  2.8962   3
  -7  -6   0 12.4266  3.9308   1
   7   6   0 12.7427  3.4476   3
  -8  -6   0 41.5946  5.7544   1
   8   6   0 23.5117  4.5658   3
  -9  -6   0 0.25061 2.87119   1
   9   6   0 -0.6623  2.6154   3
 -10  -6   0 10.6605  4.6270   1
  10   6   0 10.3127  4.1034   3
 -11  -6   0 -1.2758  3.5190   1
  11   6   0 1.00634 3.29730   3
  16  -7   0 2.91885 3.54428   4
 -16   7   0 2.01181 3.82971   1
  15  -7   0 4.95099 3.44499   4
 -15   7   0 4.37226 3.97861   1
  14  -7   0 5.32630 3.10799   4
 -14   7   0 5.13064 3.39893   1
  13  -7   0 3.69730 2.74250   4
 -13   7   0 2.07310 2.77294   1
  12  -7   0 8.13386 3.03750   4
 -12   7   0 10.9972  3.6866   1
  11  -7   0 3.02094 2.19871   4
 -11   7   0 1.17131 2.01055   1
 -11   7   0 0.41533 1.31356   2
  10  -7   0 92.0695  6.2001   4
 -10   7   0 90.2904  5.6666   2
 -10   7   0 94.7842  6.7885   1
   9  -7   0 85.1308  5.5935   4
  -9   7   0 74.5071  5.8078   1
  -9   7   0 78.6118  5.2136   2
   8  -7   0 26.6287  3.2674   4
  -8   7   0 33.6986  3.5209   2
  -8   7   0 23.2035  3.4873   1
   7  -7   0 11.9536  2.3033   4
   7  -7   0 14.8981  1.4438   3
  -7   7   0 13.0215  2.6638   1
  -7   7   0 14.6235  2.5625   2
   6  -7   0 137.181   6.057   4
  -6   7   0 144.168   4.459   3
  -6   7   0 133.911   6.894   1
  -6   7   0 145.484   6.790   2
   5  -7   0 297.552   9.087   4
  -5   7   0 309.273   7.872   3
  -5   7   0 289.097  10.742   1
  -5   7   0 297.702  10.302   2
   4  -7   0 88.5911  5.2919   1
   4  -7   0 96.3538  4.3197   4
  -4   7   0 99.0981  3.8940   3
  -4   7   0 94.0492  5.1906   2
   3  -7   0 791.334  17.577   4
   3  -7   0 764.117  20.568   1
  -3   7   0 763.017  17.721   3
  -3   7   0 760.523  19.884   2
   2  -7   0 101.987   3.822   4
   2  -7   0 94.5106  5.3922   1
  -2   7   0 99.8722  5.2476   2
  -2   7   0 110.268   4.677   3
   1  -7   0 164.815   7.480   1
   1  -7   0 167.466   4.746   4
  -1   7   0 161.428   6.854   2
  -1   7   0 163.803   6.344   3
   0  -7   0 1.41905 0.74552   4
   0  -7   0 0.50001 1.79169   1
   0   7   0 -0.7133  0.9320   3
   0   7   0 -0.6274  1.0144   2
  -1  -7   0 13.1919  3.0136   1
  -1  -7   0 9.55489 1.25286   4
   1   7   0 8.30529 2.05348   3
   1   7   0 11.1815  2.0905   2
  -2  -7   0 635.783  19.107   1
  -2  -7   0 574.828  14.215   4
   2   7   0 639.168  17.553   3
   2   7   0 624.316  16.546   2
  -3  -7   0 104.682   7.142   1
   3   7   0 106.343   5.355   2
   3   7   0 108.056   6.402   3
  -4  -7   0 6.67020 3.29636   1
   4   7   0 10.4076  2.7190   3
   4   7   0 13.6304  2.2676   2
  -5  -7   0 53.5567  5.9874   1
   5   7   0 62.7445  5.6764   3
  -6  -7   0 -0.4313  2.7918   1
   6   7   0 3.74376 2.55022   3
  -7  -7   0 23.8781  4.9724   1
   7   7   0 19.0735  4.1624   3
  -8  -7   0 2.49320 3.12374   1
   8   7   0 2.77498 2.86449   3
  -9  -7   0 3.42686 3.57670   1
   9   7   0 5.58325 3.47300   3
 -10  -7   0 36.9023  6.7881   1
  10   7   0 29.4029  5.9976   3
  15  -8   0 -1.7340  2.5663   4
 -15   8   0 1.20044 3.53966   1
  14  -8   0 15.6976  4.2512   4
 -14   8   0 16.8479  4.7557   1
  13  -8   0 11.1423  3.6421   4
 -13   8   0 2.62915 3.02322   1
  12  -8   0 3.19628 2.33978   4
 -12   8   0 4.81232 3.05185   1
  11  -8   0 6.62910 2.64668   4
 -11   8   0 0.70193 1.35020   2
 -11   8   0 9.30313 2.85240   1
  10  -8   0 -0.7333  1.6716   4
 -10   8   0 -0.4444  1.6285   1
 -10   8   0 0.20918 1.48421   2
   9  -8   0 -0.0971  1.5204   4
  -9   8   0 0.30023 1.40418   2
  -9   8   0 -0.6770  1.6858   1
   8  -8   0 92.1096  5.6741   4
  -8   8   0 100.584   6.053   2
  -8   8   0 97.4547  6.4306   1
   7  -8   0 8.41635 2.15521   4
  -7   8   0 8.52425 2.39792   1
  -7   8   0 11.5288  2.4833   2
   6  -8   0 9.82961 1.99790   4
  -6   8   0 10.0090  2.3848   2
  -6   8   0 6.06005 2.12846   1
  -6   8   0 9.13241 1.33530   3
   5  -8   0 3.51232 1.46136   4
   5  -8   0 4.15077 1.93977   1
  -5   8   0 4.49998 1.24778   3
  -5   8   0 4.18710 1.73291   2
   4  -8   0 61.6287  3.4768   4
   4  -8   0 54.0477  4.5318   1
  -4   8   0 60.8168  4.4779   2
  -4   8   0 63.5304  3.3970   3
   3  -8   0 6.14027 1.42242   4
   3  -8   0 5.10527 1.98716   1
  -3   8   0 7.79354 2.07215   2
  -3   8   0 8.16857 1.64556   3
   2  -8   0 14.6959  1.6105   4
   2  -8   0 11.1587  2.7058   1
  -2   8   0 12.4518  2.3875   2
  -2   8   0 6.42760 1.70285   3
   1  -8   0 28.4896  1.9622   4
   1  -8   0 35.1677  3.9889   1
  -1   8   0 27.5210  2.9598   3
  -1   8   0 33.4657  3.3663   2
   0  -8   0 43.1108  4.5827   1
   0   8   0 44.3849  3.8538   2
   0   8   0 40.3995  3.6168   3
  -1  -8   0 30.3041  4.1816   1
   1   8   0 31.1209  3.5710   3
   1   8   0 28.0321  3.1533   2
  -2  -8   0 242.156  11.045   1
   2   8   0 235.495   9.744   3
   2   8   0 227.832   8.822   2
  -3  -8   0 30.5842  4.5629   1
   3   8   0 39.5947  3.5768   2
   3   8   0 33.2006  4.2059   3
  -4  -8   0 35.7178  5.2117   1
   4   8   0 37.4426  4.6344   3
  -5  -8   0 25.8727  4.9323   1
   5   8   0 19.4412  3.9679   3
  -6  -8   0 29.6619  5.4570   1
   6   8   0 27.4348  4.7083   3
  -7  -8   0 1.21123 3.21931   1
   7   8   0 6.07164 2.92756   3
  -8  -8   0 4.57318 3.98678   1
   8   8   0 -1.2855  2.1109   3
  -9  -8   0 11.2166  4.7974   1
   9   8   0 13.8640  4.7116   3
  15  -9   0 1.69019 3.30821   4
 -15   9   0 8.15125 4.03684   1
  14  -9   0 9.87249 3.94364   4
 -14   9   0 6.20962 3.83642   1
  13  -9   0 -1.7539  2.1805   4
 -13   9   0 -1.2071  2.2523   1
  12  -9   0 2.41298 2.48583   4
 -12   9   0 2.58841 2.37220   1
  11  -9   0 0.49970 2.06198   4
 -11   9   0 -0.0641  1.5298   2
 -11   9   0 1.19253 2.35534   1
  10  -9   0 2.56094 2.10496   4
 -10   9   0 0.18758 2.11394   1
 -10   9   0 2.08207 1.89983   2
   9  -9   0 5.87758 2.30489   4
  -9   9   0 5.14002 2.49098   1
  -9   9   0 5.27713 2.17735   2
   8  -9   0 2.18390 1.81846   4
  -8   9   0 2.38107 1.80468   2
  -8   9   0 -0.1259  1.6118   1
   7  -9   0 40.1683  3.6500   4
  -7   9   0 40.2623  4.4788   1
  -7   9   0 38.1862  4.1128   2
   6  -9   0 13.7053  2.3526   4
   6  -9   0 20.4975  3.4891   1
  -6   9   0 14.3781  2.8517   2
   5  -9   0 465.511  15.573   1
   5  -9   0 456.737  12.675   4
  -5   9   0 463.313  15.015   2
  -5   9   0 468.502  12.070   3
   4  -9   0 264.332   8.090   4
   4  -9   0 236.527  10.365   1
  -4   9   0 273.613   8.439   3
  -4   9   0 262.269  10.338   2
   3  -9   0 12.7300  1.8551   4
   3  -9   0 11.3743  2.7980   1
  -3   9   0 11.3547  2.0689   3
  -3   9   0 13.7982  2.6998   2
   2  -9   0 71.4893  5.4752   1
  -2   9   0 77.1300  4.5303   3
  -2   9   0 75.1887  5.1662   2
   1  -9   0 2.50393 2.35875   1
  -1   9   0 3.99031 1.74344   3
  -1   9   0 1.22075 1.56978   2
   0  -9   0 17.9333  3.8761   1
   0   9   0 21.6679  3.1877   3
   0   9   0 24.2307  3.2224   2
  -1  -9   0 316.103  13.350   1
   1   9   0 331.070  11.825   3
   1   9   0 334.821  11.611   2
  -2  -9   0 39.1933  5.3057   1
   2   9   0 45.6676  4.6329   3
   2   9   0 46.0134  4.1309   2
  -3  -9   0 112.152   8.094   1
   3   9   0 98.0286  6.7414   3
   3   9   0 103.829   6.098   2
  -4  -9   0 34.6388  5.4180   1
   4   9   0 39.4381  5.0184   3
  -5  -9   0 67.9406  7.3379   1
   5   9   0 76.0959  6.9426   3
  -6  -9   0 11.2076  4.3190   1
   6   9   0 23.1390  4.5237   3
  -7  -9   0 4.88519 4.14598   1
   7   9   0 -2.2531  2.1861   3
  -8  -9   0 -3.2308  3.2318   1
   8   9   0 2.24054 3.21544   3
  -9  -9   0 38.7732  7.3290   1
   9   9   0 32.0097  6.1628   3
  15 -10   0 32.1225  6.0938   4
 -15  10   0 32.1102  6.7025   1
  14 -10   0 117.217   9.025   4
 -14  10   0 101.740   9.098   1
  13 -10   0 24.0623  4.7039   4
 -13  10   0 29.0285  5.4901   1
  12 -10   0 0.78734 2.29731   4
 -12  10   0 -0.0351  1.6428   2
 -12  10   0 1.91604 2.57727   1
  11 -10   0 -0.4619  1.9064   4
 -11  10   0 2.53241 2.08933   2
 -11  10   0 1.52369 2.27237   1
  10 -10   0 11.7664  3.0682   4
 -10  10   0 8.47649 3.29770   1
 -10  10   0 15.7414  3.3283   2
   9 -10   0 6.16947 2.33246   4
  -9  10   0 4.44308 2.61453   1
  -9  10   0 -0.6160  1.5762   2
   8 -10   0 2.44458 1.71604   4
   8 -10   0 3.13054 2.34326   1
  -8  10   0 3.21963 2.37718   1
  -8  10   0 2.89036 2.02554   2
   7 -10   0 124.922   7.841   1
   7 -10   0 129.373   6.394   4
  -7  10   0 130.664   7.625   2
   6 -10   0 47.2906  3.9312   4
   6 -10   0 39.9791  4.7936   1
  -6  10   0 43.8314  4.6146   2
   5 -10   0 11.3894  2.1830   4
   5 -10   0 15.3962  3.4674   1
  -5  10   0 14.6071  3.0182   2
   4 -10   0 34.1862  4.3300   1
  -4  10   0 35.7042  4.1144   2
  -4  10   0 33.2656  3.0944   3
   3 -10   0 62.4796  5.7358   1
  -3  10   0 60.3772  4.2112   3
  -3  10   0 68.3497  5.3397   2
   2 -10   0 227.169  10.597   1
  -2  10   0 247.858  10.233   2
  -2  10   0 235.145   8.945   3
   1 -10   0 2.24825 2.56281   1
  -1  10   0 5.05030 1.94665   2
  -1  10   0 0.41579 1.69502   3
   0 -10   0 17.8933  3.9236   1
   0  10   0 14.1791  3.0171   3
   0  10   0 11.0585  2.7030   2
  -1 -10   0 2.11984 2.97487   1
   1  10   0 2.94739 2.00870   3
   1  10   0 3.45547 1.96871   2
  -2 -10   0 -1.8921  2.6605   1
   2  10   0 -0.4798  1.6345   2
   2  10   0 -0.0282  1.8965   3
  -3 -10   0 5.14810 3.44158   1
   3  10   0 2.35092 2.29262   3
  -4 -10   0 64.6799  7.2044   1
   4  10   0 60.7931  6.2569   3
  -5 -10   0 -0.2759  2.9075   1
   5  10   0 2.87545 2.65255   3
  -6 -10   0 30.4806  6.2150   1
   6  10   0 46.1203  6.2278   3
  -7 -10   0 -1.3621  3.7052   1
   7  10   0 1.82373 2.97999   3
  -8 -10   0 3.56235 4.42809   1
   8  10   0 0.10651 2.98923   3
  15 -11   0 20.2415  5.1901   4
 -15  11   0 21.5319  5.6681   1
  14 -11   0 43.3409  6.0720   4
 -14  11   0 39.7971  6.5017   1
  13 -11   0 -0.7561  2.4068   4
 -13  11   0 1.66190 2.96054   1
  12 -11   0 -0.2559  2.3134   4
 -12  11   0 -1.7172  1.6160   2
 -12  11   0 0.91527 2.34019   1
  11 -11   0 2.54859 2.55390   4
 -11  11   0 1.85955 2.48050   2
 -11  11   0 2.28804 2.72663   1
  10 -11   0 196.662   9.389   4
 -10  11   0 185.532  10.720   1
 -10  11   0 194.776  10.294   2
   9 -11   0 29.8507  4.7885   1
   9 -11   0 25.5738  3.6746   4
  -9  11   0 35.2848  4.7203   2
   8 -11   0 37.6546  3.9916   4
   8 -11   0 40.3017  5.2744   1
  -8  11   0 32.2136  4.4907   2
   7 -11   0 17.5272  2.9142   4
   7 -11   0 20.0589  3.9786   1
  -7  11   0 18.1211  3.5961   2
   6 -11   0 0.12513 2.04226   1
  -6  11   0 0.47112 1.52240   2
   5 -11   0 -0.5137  2.1353   1
  -5  11   0 0.25946 1.72610   2
   4 -11   0 119.187   7.892   1
  -4  11   0 113.539   7.253   2
   3 -11   0 245.219  11.523   1
  -3  11   0 259.642  11.019   2
  -3  11   0 220.943   8.899   3
   2 -11   0 15.1263  3.8807   1
  -2  11   0 16.1836  3.3263   2
  -2  11   0 16.7426  2.8577   3
   1 -11   0 13.5609  3.9059   1
  -1  11   0 12.3216  3.0074   2
  -1  11   0 6.23606 2.37945   3
   0 -11   0 0.74862 2.73552   1
   0  11   0 0.39570 1.91853   3
   0  11   0 3.66942 2.20730   2
  -1 -11   0 6.06129 3.53601   1
   1  11   0 5.93951 2.54684   2
   1  11   0 3.22339 2.35790   3
  -2 -11   0 4.99804 3.60574   1
   2  11   0 -0.0671  1.8486   2
   2  11   0 1.13252 1.98549   3
  -3 -11   0 3.27051 3.75758   1
   3  11   0 -1.3118  2.0394   3
  -4 -11   0 10.8666  4.5982   1
   4  11   0 12.6922  3.8339   3
  -5 -11   0 5.16873 4.21613   1
   5  11   0 3.05057 3.20820   3
  -6 -11   0 -0.1987  3.9071   1
   6  11   0 1.88961 3.43881   3
  -7 -11   0 1.51676 4.35597   1
   7  11   0 0.12239 3.23190   3
  15 -12   0 -1.1146  3.2944   4
  14 -12   0 57.4039  6.7918   4
 -14  12   0 34.7358  6.5661   1
  13 -12   0 31.9847  5.1692   4
 -13  12   0 29.1473  5.9015   1
  12 -12   0 -0.7444  2.2457   4
 -12  12   0 0.89990 2.89459   1
 -12  12   0 1.11151 2.40017   2
  11 -12   0 20.3627  3.9496   4
 -11  12   0 24.4946  4.5383   2
 -11  12   0 26.7974  5.1866   1
  10 -12   0 23.3285  4.8663   1
  10 -12   0 22.7426  3.8831   4
 -10  12   0 23.5510  4.4944   2
   9 -12   0 31.5550  5.2917   1
  -9  12   0 43.4872  5.4962   2
   8 -12   0 6.25882 3.16584   1
  -8  12   0 15.7983  3.5689   2
   7 -12   0 24.6451  4.6980   1
  -7  12   0 26.6317  4.4562   2
   6 -12   0 8.86964 3.40993   1
  -6  12   0 17.2896  3.8138   2
   5 -12   0 7.00910 3.27806   1
  -5  12   0 2.62882 2.19975   2
   4 -12   0 25.1688  4.5329   1
  -4  12   0 23.6110  4.1045   2
   3 -12   0 14.9736  3.9980   1
  -3  12   0 17.8189  3.6530   2
   2 -12   0 -2.6578  2.5454   1
  -2  12   0 4.39167 2.43039   2
  -2  12   0 0.96723 1.52503   3
   1 -12   0 -0.7327  2.6448   1
  -1  12   0 0.59520 1.92907   2
  -1  12   0 0.06239 1.74818   3
   0 -12   0 53.0733  6.4480   1
   0  12   0 66.3962  5.8921   3
   0  12   0 57.3755  5.5445   2
  -1 -12   0 48.0547  6.4782   1
   1  12   0 49.8482  5.2515   2
   1  12   0 53.9892  5.7120   3
  -2 -12   0 5.42247 4.24507   1
   2  12   0 5.56899 3.15431   3
  -3 -12   0 3.05860 3.65609   1
   3  12   0 1.46073 3.07601   3
  -4 -12   0 -2.5466  3.6196   1
   4  12   0 -0.2303  3.0533   3
  -5 -12   0 0.53461 4.03070   1
   5  12   0 0.56502 3.34570   3
  14 -13   0 0.96369 3.59321   4
 -14  13   0 13.6815  4.9443   1
 -13  13   0 0.51788 2.53766   2
 -13  13   0 -0.0721  3.0425   1
  12 -13   0 0.64405 3.09404   1
 -12  13   0 -0.6050  2.6486   2
  11 -13   0 15.9122  4.6657   1
 -11  13   0 13.1634  4.0463   2
  10 -13   0 6.89159 3.61472   1
 -10  13   0 15.2245  4.0613   2
   9 -13   0 2.18524 2.88649   1
  -9  13   0 1.54464 2.41883   2
   8 -13   0 1.47446 2.62590   1
  -8  13   0 5.99115 2.96815   2
   7 -13   0 2.83168 2.81478   1
  -7  13   0 4.61091 2.66348   2
   6 -13   0 6.62453 3.59043   1
  -6  13   0 8.49079 3.24586   2
   5 -13   0 58.0414  6.7561   1
  -5  13   0 53.4214  6.0471   2
   4 -13   0 0.13001 2.94992   1
  -4  13   0 0.31431 2.09957   2
   3 -13   0 7.80113 3.49773   1
  -3  13   0 3.08498 2.42242   2
   2 -13   0 9.44059 3.82630   1
  -2  13   0 11.2653  3.3137   2
   1 -13   0 1.71356 3.20531   1
  -1  13   0 1.40787 2.35647   2
  -1  13   0 -0.1256  1.7335   3
   0 -13   0 26.6396  5.5586   1
   0  13   0 22.7478  4.2856   3
   0  13   0 17.7732  3.8858   2
  -1 -13   0 29.2438  5.8268   1
   1  13   0 29.6667  5.0061   3
   1  13   0 24.3275  4.3429   2
  -2 -13   0 52.2253  7.5561   1
   2  13   0 52.6036  6.4014   3
  -3 -13   0 47.7883  7.3020   1
   3  13   0 43.1552  6.3746   3
  -4 -13   0 4.52501 4.63182   1
   4  13   0 1.19299 3.30238   3
  13 -14   0 0.78721 3.30899   1
 -13  14   0 2.67984 2.86091   2
  12 -14   0 0.52968 3.27984   1
 -12  14   0 -0.3656  2.9201   2
  11 -14   0 8.41241 4.20997   1
 -11  14   0 7.97538 3.71370   2
  10 -14   0 3.44906 3.50464   1
 -10  14   0 -1.4758  2.1504   2
   9 -14   0 10.5229  4.1834   1
  -9  14   0 10.3212  3.5370   2
   8 -14   0 31.8282  5.9124   1
  -8  14   0 50.1939  6.3166   2
   7 -14   0 6.86181 3.94416   1
  -7  14   0 11.9033  3.7635   2
   6 -14   0 16.4386  4.8106   1
  -6  14   0 16.5006  4.2532   2
   5 -14   0 45.7640  6.4905   1
  -5  14   0 47.1259  5.9213   2
   4 -14   0 3.26240 3.48177   1
  -4  14   0 6.26273 3.31632   2
   3 -14   0 0.33108 3.25095   1
  -3  14   0 6.28331 3.20565   2
   2 -14   0 -0.1670  3.0374   1
  -2  14   0 -0.8088  2.1724   2
   1 -14   0 61.6331  7.6005   1
  -1  14   0 56.7366  6.2735   2
   0 -14   0 18.6210  5.4217   1
   0  14   0 27.9333  4.8945   2
  -1 -14   0 -1.7082  3.6117   1
   1  14   0 0.96110 3.03158   3
  -2 -14   0 -0.4938  4.1804   1
   2  14   0 5.88910 3.91334   3
   3  14   0 1.86256 3.52677   3
  12 -15   0 6.45565 3.94362   1
 -12  15   0 9.46604 4.20511   2
  11 -15   0 0.52902 3.32314   1
 -11  15   0 -0.3806  2.8075   2
  10 -15   0 17.6813  5.4363   1
 -10  15   0 12.7311  4.2842   2
   9 -15   0 3.32694 3.58354   1
  -9  15   0 -1.6999  2.4786   2
   8 -15   0 4.78682 3.76749   1
  -8  15   0 2.60961 2.74190   2
   7 -15   0 -0.8985  2.9460   1
  -7  15   0 -1.7800  2.3174   2
   6 -15   0 -2.8179  2.9859   1
  -6  15   0 -2.4303  2.2878   2
   5 -15   0 68.6362  8.1733   1
  -5  15   0 70.0609  7.4706   2
   4 -15   0 50.2162  7.2031   1
  -4  15   0 42.4393  6.0501   2
   3 -15   0 1.77288 3.91221   1
  -3  15   0 5.62805 3.18549   2
   2 -15   0 11.0118  5.1805   1
  -2  15   0 16.3895  4.5140   2
   1 -15   0 10.4078  4.9878   1
  -1  15   0 13.5825  4.3126   2
   0 -15   0 -5.5724  3.4673   1
   0  15   0 -0.2622  3.1093   2
   0  15   0 0.91756 2.87108   3
  -1 -15   0 31.3791  6.9871   1
   1  15   0 1.86233 3.14794   3
 -11  16   0 7.05259 4.06799   2
  10 -16   0 -1.5453  3.7293   1
 -10  16   0 1.73933 3.39797   2
   9 -16   0 4.82053 4.15095   1
  -9  16   0 0.29219 3.07754   2
   8 -16   0 0.13925 3.73547   1
  -8  16   0 -0.6349  2.8160   2
   7 -16   0 4.87531 4.33865   1
  -7  16   0 -2.5530  2.4547   2
   6 -16   0 16.6242  5.7373   1
  -6  16   0 13.0478  4.1789   2
   5 -16   0 1.61829 4.06535   1
  -5  16   0 5.40030 3.65474   2
   4 -16   0 4.65131 4.27173   1
  -4  16   0 11.1309  4.4384   2
   3 -16   0 -0.5922  4.0668   1
  -3  16   0 -1.4675  2.7308   2
   2 -16   0 0.21581 4.32284   1
  -2  16   0 1.09316 3.51729   2
  -1  16   0 1.71193 3.67336   2
  -1  16  -1 11.5872  4.4630   2
  -2  16  -1 1.07486 3.48212   2
   2 -16   1 0.77252 4.09697   1
  -3  16  -1 5.55190 3.69589   2
   3 -16   1 -0.7698  4.1409   1
  -4  16  -1 0.37213 3.08864   2
   4 -16   1 -4.3503  3.5738   1
  -5  16  -1 29.7315  5.7225   2
   5 -16   1 45.9186  7.3378   1
  -6  16  -1 -2.9791  2.4191   2
   6 -16   1 2.66995 4.01323   1
  -7  16  -1 3.13513 3.21215   2
   7 -16   1 8.20517 4.49315   1
  -8  16  -1 6.21861 3.76696   2
   8 -16   1 7.57095 5.02347   1
  -9  16  -1 2.85929 3.32485   2
   9 -16   1 -2.3641  3.3460   1
 -10  16  -1 4.79990 3.99235   2
  10 -16   1 7.61973 4.73039   1
 -11  16  -1 6.76608 3.76360   2
   1  15  -1 0.52327 2.60281   3
  -1 -15   1 13.6389  5.6309   1
   0  15  -1 -0.3981  3.0310   2
   0  15  -1 -0.9120  2.3934   3
   0 -15   1 0.44308 3.96682   1
  -1  15  -1 3.44862 3.18241   2
   1 -15   1 -1.5874  3.7788   1
  -2  15  -1 8.41023 3.67751   2
   2 -15   1 2.32419 4.00788   1
  -3  15  -1 1.26350 2.76410   2
   3 -15   1 0.22703 3.55764   1
  -4  15  -1 3.36502 3.30380   2
   4 -15   1 4.27126 4.11003   1
  -5  15  -1 28.8213  5.3508   2
   5 -15   1 24.7617  5.9187   1
  -6  15  -1 12.9655  3.8485   2
   6 -15   1 7.77234 4.40728   1
  -7  15  -1 0.48537 2.42268   2
   7 -15   1 0.46956 3.63923   1
  -8  15  -1 11.1963  3.9986   2
   8 -15   1 21.3451  5.4333   1
  -9  15  -1 18.1548  4.8132   2
   9 -15   1 22.5547  5.7932   1
 -10  15  -1 7.67919 3.99914   2
  10 -15   1 7.29777 4.33382   1
 -11  15  -1 8.52560 4.07068   2
  11 -15   1 9.40138 4.79122   1
 -12  15  -1 13.7319  4.8566   2
  12 -15   1 7.49508 4.93446   1
   3  14  -1 -0.4165  3.1908   3
  -3 -14   1 -0.4507  4.4284   1
   2  14  -1 13.9094  4.4284   3
  -2 -14   1 2.92010 4.55869   1
   1  14  -1 15.6303  4.3978   3
   1  14  -1 15.7793  4.2574   2
  -1 -14   1 15.5440  5.5801   1
   0  14  -1 -0.4243  2.2919   3
   0  14  -1 7.86423 3.57936   2
   0 -14   1 -1.2665  3.7159   1
  -1  14  -1 13.2493  3.9497   2
  -1  14  -1 0.22230 2.00375   3
   1 -14   1 7.87976 4.55738   1
  -2  14  -1 3.67003 2.71920   2
  -2  14  -1 -0.3706  1.8087   3
   2 -14   1 3.03411 3.75570   1
  -3  14  -1 19.9570  4.4218   2
   3 -14   1 9.10985 4.33112   1
  -4  14  -1 6.71484 3.28785   2
   4 -14   1 3.60438 3.62561   1
  -5  14  -1 6.47978 3.13754   2
   5 -14   1 13.7287  4.4938   1
  -6  14  -1 11.4756  3.7521   2
   6 -14   1 21.8383  5.1073   1
  -7  14  -1 5.13819 2.72773   2
   7 -14   1 9.24436 4.07700   1
  -8  14  -1 12.6405  3.9526   2
   8 -14   1 10.1661  4.1410   1
  -9  14  -1 7.65408 3.40452   2
   9 -14   1 1.61590 3.11811   1
 -10  14  -1 13.2539  4.0680   2
  10 -14   1 9.51002 4.12590   1
 -11  14  -1 0.78190 2.75749   2
  11 -14   1 4.26048 3.62437   1
 -12  14  -1 1.03408 3.02391   2
  12 -14   1 -1.6565  3.2057   1
 -13  14  -1 1.74092 2.95761   2
  13 -14   1 0.26702 3.49926   1
   4  13  -1 45.6932  6.7588   3
  -4 -13   1 33.8922  7.1742   1
   3  13  -1 1.66880 2.90520   3
  -3 -13   1 3.71600 4.59104   1
   2  13  -1 -4.0689  2.2697   3
  -2 -13   1 6.82186 4.28346   1
   1  13  -1 35.6825  5.2291   3
   1  13  -1 37.0969  4.9986   2
  -1 -13   1 29.6233  5.9307   1
   0  13  -1 28.1378  4.5491   3
   0  13  -1 20.1347  4.1570   2
   0 -13   1 21.1133  5.3067   1
  -1  13  -1 -0.8473  2.2197   2
  -1  13  -1 0.36963 2.04905   3
   1 -13   1 1.08159 3.23834   1
  -2  13  -1 14.4623  3.6524   2
   2 -13   1 8.54870 3.76761   1
  -3  13  -1 -0.3541  1.5541   3
  -3  13  -1 0.22809 2.08934   2
   3 -13   1 3.70456 3.22536   1
  -4  13  -1 2.43574 2.36668   2
   4 -13   1 2.65863 3.01173   1
  -5  13  -1 138.828   8.996   2
   5 -13   1 138.391   9.581   1
  -6  13  -1 11.7793  3.6028   2
   6 -13   1 14.9098  4.1603   1
  -7  13  -1 6.24922 2.91869   2
   7 -13   1 8.24320 3.71206   1
  -8  13  -1 1.31536 2.30950   2
   8 -13   1 3.57755 2.89792   1
  -9  13  -1 -0.0331  2.2357   2
   9 -13   1 -0.7402  2.5309   1
 -10  13  -1 -0.1509  2.1632   2
  10 -13   1 0.16116 2.69957   1
 -11  13  -1 2.08879 2.69213   2
  11 -13   1 3.70137 3.21493   1
 -12  13  -1 -0.3446  2.3616   2
  12 -13   1 8.10873 4.02537   1
 -13  13  -1 46.0741  7.2779   1
 -14  13  -1 51.2588  7.8313   1
   6  12  -1 1.33142 3.84177   3
  -6 -12   1 1.21867 4.42609   1
   5  12  -1 8.33689 3.95301   3
  -5 -12   1 2.48823 4.27732   1
   4  12  -1 7.45190 3.57315   3
  -4 -12   1 5.94685 4.56179   1
   3  12  -1 16.9404  4.2773   3
  -3 -12   1 14.8638  5.0003   1
   2  12  -1 41.7389  5.5380   3
   2  12  -1 32.8038  4.5214   2
  -2 -12   1 47.7747  6.7240   1
   1  12  -1 30.5172  4.6673   3
   1  12  -1 27.3914  4.2077   2
  -1 -12   1 31.5683  5.6856   1
   0  12  -1 12.2702  3.3348   2
   0  12  -1 14.9324  3.3450   3
   0 -12   1 21.7552  4.8825   1
  -1  12  -1 2.03849 2.06482   2
  -1  12  -1 2.83105 2.00291   3
   1 -12   1 1.36482 3.11811   1
  -2  12  -1 20.7844  3.4583   3
  -2  12  -1 26.7255  4.1374   2
   2 -12   1 24.6706  4.8952   1
  -3  12  -1 17.3014  3.6442   2
   3 -12   1 16.7248  4.3128   1
  -4  12  -1 122.291   7.997   2
   4 -12   1 124.747   8.611   1
  -5  12  -1 9.87945 3.22748   2
   5 -12   1 11.6152  3.5171   1
  -6  12  -1 28.0583  4.5045   2
   6 -12   1 19.2191  4.5047   1
  -7  12  -1 1.10991 2.04414   2
   7 -12   1 2.60059 2.68534   1
  -8  12  -1 1.72001 2.01902   2
   8 -12   1 -2.2520  2.2678   1
  -9  12  -1 0.94656 2.02685   2
   9 -12   1 -0.0121  2.3049   1
 -10  12  -1 28.4814  4.7240   2
  10 -12   1 23.3067  4.8701   1
 -11  12  -1 12.1815  3.8258   2
 -11  12  -1 6.89693 3.63088   1
  11 -12   1 4.41599 2.69622   4
 -12  12  -1 -2.3499  2.4280   1
 -12  12  -1 0.13573 2.21622   2
  12 -12   1 3.82655 2.82734   4
 -13  12  -1 10.9263  4.5444   1
  13 -12   1 17.7540  4.3276   4
 -14  12  -1 28.3337  6.1593   1
  14 -12   1 26.6435  5.3138   4
   7  11  -1 -0.0754  3.2645   3
  -7 -11   1 -5.8922  3.8229   1
   6  11  -1 2.42027 3.29323   3
  -6 -11   1 2.60945 4.18261   1
   5  11  -1 4.28563 3.34040   3
  -5 -11   1 -1.3916  3.6891   1
   4  11  -1 2.38874 2.60233   3
  -4 -11   1 1.31969 3.48589   1
   3  11  -1 82.2470  7.0088   3
  -3 -11   1 99.2535  8.5826   1
   2  11  -1 12.8057  3.5338   3
   2  11  -1 16.5245  3.3455   2
  -2 -11   1 9.96240 4.09823   1
   1  11  -1 2.43069 2.26724   3
   1  11  -1 1.62368 1.97614   2
  -1 -11   1 1.44552 3.04637   1
   0  11  -1 1.30128 1.84080   3
   0  11  -1 3.95873 2.21531   2
   0 -11   1 -1.0666  2.3328   1
  -1  11  -1 2.15405 2.07243   2
  -1  11  -1 1.74904 1.76194   3
   1 -11   1 1.01590 2.55156   1
  -2  11  -1 215.476  10.187   2
  -2  11  -1 232.108   9.262   3
   2 -11   1 223.734  11.059   1
  -3  11  -1 111.457   7.109   2
  -3  11  -1 90.4930  5.5758   3
   3 -11   1 111.802   7.716   1
  -4  11  -1 51.5615  5.1457   2
   4 -11   1 52.5496  5.5177   1
  -5  11  -1 106.121   7.078   2
   5 -11   1 110.257   7.652   1
  -6  11  -1 1.32754 1.79840   2
   6 -11   1 1.68236 2.22198   1
  -7  11  -1 13.4353  3.3672   2
   7 -11   1 15.0857  3.5920   1
  -8  11  -1 62.0170  5.8254   2
   8 -11   1 53.2757  5.8776   1
   8 -11   1 56.1053  4.6064   4
  -9  11  -1 0.89461 2.01457   2
   9 -11   1 2.43032 2.59556   1
   9 -11   1 2.76901 2.18321   4
 -10  11  -1 43.1639  5.6317   1
 -10  11  -1 51.2769  5.5145   2
  10 -11   1 52.3911  5.0698   4
 -11  11  -1 0.13063 1.93729   2
 -11  11  -1 1.67547 2.52592   1
  11 -11   1 1.78746 2.37557   4
 -12  11  -1 1.27335 2.08471   2
 -12  11  -1 3.75931 3.13006   1
  12 -11   1 3.18872 2.71655   4
 -13  11  -1 2.69200 3.02337   1
  13 -11   1 0.47643 2.78102   4
 -14  11  -1 28.9189  6.1299   1
  14 -11   1 36.2834  5.8401   4
 -15  11  -1 6.64140 4.39133   1
  15 -11   1 5.48376 3.77453   4
   8  10  -1 6.11608 3.88671   3
  -8 -10   1 7.28211 4.81002   1
   7  10  -1 1.51399 3.16808   3
  -7 -10   1 -1.0269  3.3740   1
   6  10  -1 -0.0001  2.6133   3
  -6 -10   1 2.21111 3.98789   1
   5  10  -1 -0.7391  2.1532   3
  -5 -10   1 -0.1728  3.2547   1
   4  10  -1 14.0271  3.7605   3
  -4 -10   1 14.2077  4.3453   1
   3  10  -1 0.56131 1.80982   2
   3  10  -1 -0.8129  2.0011   3
  -3 -10   1 2.75369 3.21123   1
   2  10  -1 1.75126 2.00581   3
   2  10  -1 -0.9220  1.6471   2
  -2 -10   1 1.63737 2.98843   1
   1  10  -1 39.7798  4.4564   3
   1  10  -1 38.2369  4.1962   2
  -1 -10   1 37.0141  5.2386   1
   0  10  -1 6.33274 2.19762   2
   0  10  -1 8.97088 2.47908   3
   0 -10   1 5.31916 3.09345   1
  -1  10  -1 0.77978 1.54971   3
  -1  10  -1 -1.2517  1.3159   2
   1 -10   1 0.07834 2.35651   1
  -2  10  -1 105.503   6.509   2
  -2  10  -1 92.1828  5.4015   3
   2 -10   1 99.5192  7.0461   1
  -3  10  -1 139.735   6.421   3
  -3  10  -1 134.198   7.505   2
   3 -10   1 130.741   7.904   1
  -4  10  -1 1.22847 1.63575   2
  -4  10  -1 1.69143 1.39336   3
   4 -10   1 3.44691 2.38380   1
  -5  10  -1 56.2387  4.9644   2
   5 -10   1 60.0335  5.2798   1
  -6  10  -1 13.6647  3.0785   2
   6 -10   1 17.7450  2.6030   4
   6 -10   1 15.7864  3.4071   1
  -7  10  -1 240.919  10.786   2
   7 -10   1 260.781   9.346   4
   7 -10   1 240.858  11.218   1
  -8  10  -1 49.6535  5.0535   2
  -8  10  -1 50.9700  5.4479   1
   8 -10   1 49.0580  4.3562   4
  -9  10  -1 19.8927  4.1491   1
  -9  10  -1 16.1730  3.3894   2
   9 -10   1 23.7913  3.5895   4
 -10  10  -1 1.20025 2.26965   1
 -10  10  -1 0.54317 1.84541   2
  10 -10   1 -1.1818  1.7477   4
 -11  10  -1 13.7809  3.7110   1
  11 -10   1 20.4367  3.9165   4
 -12  10  -1 80.7363  7.2152   1
  12 -10   1 61.7346  6.2216   4
 -13  10  -1 7.78180 3.73589   1
  13 -10   1 6.77924 3.19152   4
 -14  10  -1 1.71326 3.65432   1
  14 -10   1 0.23151 2.59713   4
 -15  10  -1 50.9937  7.6244   1
  15 -10   1 47.0886  6.7352   4
   9   9  -1 -0.4094  3.2130   3
  -9  -9   1 2.33947 4.16167   1
   8   9  -1 -0.5046  2.6005   3
  -8  -9   1 5.19666 4.04009   1
   7   9  -1 1.39439 2.82792   3
  -7  -9   1 6.36421 4.15976   1
   6   9  -1 9.31281 3.32119   3
  -6  -9   1 12.6325  4.5447   1
   5   9  -1 18.8460  4.0645   3
  -5  -9   1 16.2031  4.7821   1
   4   9  -1 62.8833  5.9096   3
  -4  -9   1 72.7470  6.9933   1
   3   9  -1 42.8898  4.0388   2
   3   9  -1 44.2763  4.8596   3
  -3  -9   1 28.8392  5.0311   1
   2   9  -1 151.870   7.982   3
   2   9  -1 153.165   7.455   2
  -2  -9   1 142.717   8.836   1
   1   9  -1 -0.2183  1.5808   3
   1   9  -1 3.00410 1.81489   2
  -1  -9   1 1.32883 2.71758   1
   0   9  -1 56.5147  4.5773   2
   0   9  -1 52.3937  4.3162   3
   0  -9   1 43.9222  5.0163   1
  -1   9  -1 32.1117  3.5988   2
  -1   9  -1 30.4468  3.3172   3
   1  -9   1 31.9875  4.2161   1
  -2   9  -1 43.2996  4.1378   2
  -2   9  -1 43.9912  3.5238   3
   2  -9   1 36.7406  4.2723   1
  -3   9  -1 1.63748 1.39559   3
  -3   9  -1 -0.6431  1.2220   2
   3  -9   1 2.57260 1.91512   1
  -4   9  -1 52.5355  3.5500   3
  -4   9  -1 57.6608  4.6693   2
   4  -9   1 52.8873  4.7186   1
   4  -9   1 55.5136  3.4353   4
  -5   9  -1 61.9367  4.8919   2
  -5   9  -1 64.4100  3.7269   3
   5  -9   1 62.2006  5.1370   1
   5  -9   1 60.0659  3.8857   4
  -6   9  -1 45.4692  4.4470   2
   6  -9   1 49.4795  3.6846   4
   6  -9   1 50.9766  4.8824   1
  -7   9  -1 106.863   6.933   1
  -7   9  -1 94.3157  6.1904   2
   7  -9   1 90.9308  5.3840   4
  -8   9  -1 159.485   8.777   1
  -8   9  -1 165.259   8.364   2
   8  -9   1 169.846   7.796   4
  -9   9  -1 39.1774  4.3881   2
  -9   9  -1 43.3632  4.9859   1
   9  -9   1 40.5679  4.2478   4
 -10   9  -1 28.8559  3.9569   2
 -10   9  -1 23.1886  4.1845   1
  10  -9   1 21.2342  3.6733   4
 -11   9  -1 16.9281  3.9716   1
  11  -9   1 15.5097  3.6075   4
 -12   9  -1 -1.5433  2.0353   1
  12  -9   1 3.46046 2.60181   4
 -13   9  -1 6.52150 3.40455   1
  13  -9   1 11.5485  3.6684   4
 -14   9  -1 2.13959 3.07589   1
  14  -9   1 0.04493 2.52893   4
 -15   9  -1 1.96681 3.76702   1
  15  -9   1 -2.8988  2.7777   4
  10   8  -1 1.98079 3.56768   3
 -10  -8   1 8.02831 4.78172   1
   9   8  -1 -1.0321  2.7601   3
  -9  -8   1 4.66483 4.15467   1
   8   8  -1 1.11801 2.63074   3
  -8  -8   1 4.16625 3.63551   1
   7   8  -1 0.73176 2.32656   3
  -7  -8   1 0.75321 3.20782   1
   6   8  -1 33.2909  4.8206   3
  -6  -8   1 29.1701  5.3436   1
   5   8  -1 102.932   7.135   3
  -5  -8   1 95.1507  7.9170   1
   4   8  -1 304.400  10.665   2
   4   8  -1 311.011  12.360   3
  -4  -8   1 322.431  13.645   1
   3   8  -1 24.9837  3.0903   2
   3   8  -1 21.2376  3.5269   3
  -3  -8   1 19.5598  4.0959   1
   2   8  -1 104.181   6.264   3
   2   8  -1 113.332   6.095   2
  -2  -8   1 119.812   7.669   1
   1   8  -1 178.627   7.739   2
   1   8  -1 189.967   8.107   3
  -1  -8   1 182.974   9.148   1
   0   8  -1 50.2090  4.0053   3
   0   8  -1 46.2601  3.9228   2
   0  -8   1 56.9024  5.0580   1
  -1   8  -1 51.5632  3.6608   3
  -1   8  -1 47.0055  3.9344   2
   1  -8   1 59.0174  4.7529   1
  -2   8  -1 8.03920 2.10052   2
  -2   8  -1 6.54142 1.64409   3
   2  -8   1 6.17922 1.17416   4
   2  -8   1 6.57360 2.26070   1
  -3   8  -1 77.1095  4.1024   3
  -3   8  -1 76.6167  4.9547   2
   3  -8   1 75.3938  5.2562   1
   3  -8   1 77.3155  3.4317   4
  -4   8  -1 116.331   6.246   2
  -4   8  -1 117.172   4.891   3
   4  -8   1 116.017   6.376   1
   4  -8   1 112.113   4.673   4
  -5   8  -1 165.137   7.687   2
  -5   8  -1 180.346   6.020   3
   5  -8   1 170.279   6.409   4
  -6   8  -1 -0.2983  0.9056   3
  -6   8  -1 -1.4115  1.0778   2
  -6   8  -1 0.96559 1.61628   1
   6  -8   1 -0.3437  1.1146   4
  -7   8  -1 51.1472  4.3759   2
  -7   8  -1 46.7224  4.5404   1
   7  -8   1 54.6785  4.1348   4
  -8   8  -1 226.185  10.187   1
  -8   8  -1 240.154   9.709   2
   8  -8   1 220.820   8.968   4
  -9   8  -1 16.8958  3.4875   1
  -9   8  -1 27.1025  3.5182   2
   9  -8   1 18.7533  3.1766   4
 -10   8  -1 115.898   6.778   2
 -10   8  -1 111.912   7.542   1
  10  -8   1 108.130   6.885   4
 -11   8  -1 17.8462  4.1097   1
  11  -8   1 30.8926  4.4279   4
 -12   8  -1 1.20425 2.34750   1
  12  -8   1 8.57647 3.02467   4
 -13   8  -1 0.49118 2.70728   1
  13  -8   1 0.74993 2.23567   4
 -14   8  -1 15.9695  4.6578   1
  14  -8   1 5.62353 3.56922   4
 -15   8  -1 3.39708 3.82914   1
  15  -8   1 5.15960 3.74496   4
  11   7  -1 7.76913 3.93728   3
  10   7  -1 7.53878 3.72835   3
 -10  -7   1 -0.1677  3.4063   1
   9   7  -1 23.7938  5.1155   3
  -9  -7   1 13.5977  4.7429   1
   8   7  -1 7.13971 3.27800   3
  -8  -7   1 13.1251  4.2212   1
   7   7  -1 44.3741  5.5051   3
  -7  -7   1 38.6889  5.7470   1
   6   7  -1 24.2400  4.0694   3
  -6  -7   1 28.0833  4.9958   1
   5   7  -1 80.0211  6.0779   3
  -5  -7   1 79.1205  6.9621   1
   4   7  -1 2.83014 1.64574   2
   4   7  -1 4.27793 2.19138   3
  -4  -7   1 2.69698 2.87316   1
   3   7  -1 9.24203 2.05375   2
   3   7  -1 5.40391 2.10217   3
  -3  -7   1 7.19814 2.97411   1
   2   7  -1 8.01507 2.27183   3
   2   7  -1 8.62432 2.00524   2
  -2  -7   1 3.91388 2.62071   1
   1   7  -1 46.2081  3.6158   3
   1   7  -1 46.9171  3.6166   2
  -1  -7   1 40.9065  4.1955   1
   0   7  -1 156.070   6.738   2
   0   7  -1 158.772   6.627   3
   0  -7   1 156.932   7.535   1
  -1   7  -1 87.3777  4.5087   3
  -1   7  -1 85.9546  4.8885   2
   1  -7   1 94.2212  5.5278   1
  -2   7  -1 9.63320 1.96321   2
  -2   7  -1 11.8086  1.8146   3
   2  -7   1 13.5308  2.4447   1
   2  -7   1 12.2139  1.2994   4
  -3   7  -1 246.952   7.482   3
  -3   7  -1 223.089   8.616   2
   3  -7   1 248.979   6.877   4
   3  -7   1 229.242   8.926   1
  -4   7  -1 59.6494  3.2014   3
  -4   7  -1 63.1898  4.2907   2
   4  -7   1 58.7087  3.2801   4
   4  -7   1 56.2043  4.2301   1
  -5   7  -1 18.7048  1.8486   3
  -5   7  -1 18.9271  2.6227   2
  -5   7  -1 22.6287  3.0236   1
   5  -7   1 18.9735  2.1945   4
  -6   7  -1 7.43822 2.15878   1
  -6   7  -1 10.5865  1.4588   3
  -6   7  -1 7.26634 1.85179   2
   6  -7   1 9.11085 1.89899   4
  -7   7  -1 36.2914  3.5304   2
  -7   7  -1 44.2040  4.2293   1
   7  -7   1 39.4179  3.5234   4
   7  -7   1 36.9245  2.4593   3
  -8   7  -1 55.0731  4.2702   2
  -8   7  -1 39.4365  4.2918   1
   8  -7   1 52.1540  4.4279   4
  -9   7  -1 42.7923  4.6534   1
  -9   7  -1 38.1253  3.7494   2
   9  -7   1 32.3463  3.9800   4
 -10   7  -1 0.49858 1.35976   2
 -10   7  -1 -0.3568  1.6499   1
  10  -7   1 0.99384 1.91252   4
 -11   7  -1 1.95845 2.27937   1
  11  -7   1 -0.7342  1.8307   4
 -12   7  -1 7.11697 3.13186   1
  12  -7   1 12.8325  3.6198   4
 -13   7  -1 16.7431  4.4260   1
  13  -7   1 6.86885 3.09540   4
 -14   7  -1 1.40461 3.01565   1
  14  -7   1 4.83389 3.30825   4
 -15   7  -1 0.71719 3.59597   1
  15  -7   1 1.57766 3.28380   4
  11   6  -1 2.41441 3.53287   3
 -11  -6   1 1.37171 3.59178   1
  10   6  -1 0.82013 2.97913   3
 -10  -6   1 2.46364 3.42532   1
   9   6  -1 4.96652 3.13840   3
  -9  -6   1 3.89421 3.51569   1
   8   6  -1 27.8302  4.7690   3
  -8  -6   1 13.9973  4.3424   1
   7   6  -1 -1.3733  1.8236   3
  -7  -6   1 2.85461 2.89821   1
   6   6  -1 -0.7196  1.7074   3
  -6  -6   1 2.66206 2.84353   1
   4   6  -1 36.4297  3.1486   2
   4   6  -1 38.9547  2.8405   4
   4   6  -1 33.1271  3.8312   3
  -4  -6   1 43.5399  4.8605   1
   3   6  -1 6.58055 1.63835   2
   3   6  -1 8.21763 2.23375   3
  -3  -6   1 6.31672 1.26852   4
  -3  -6   1 5.67196 2.57262   1
   2   6  -1 40.3767  3.6111   3
   2   6  -1 38.7350  3.1770   2
  -2  -6   1 40.4568  4.1412   1
  -2  -6   1 42.4109  2.1355   4
   1   6  -1 144.496   5.931   2
   1   6  -1 128.889   5.794   3
  -1  -6   1 143.078   6.789   1
   0   6  -1 7.14696 1.65123   2
   0   6  -1 10.8443  1.8722   3
   0  -6   1 6.91573 2.11291   1
  -1   6  -1 548.190  13.797   3
  -1   6  -1 534.336  14.639   2
   1  -6   1 555.467  11.754   4
   1  -6   1 542.982  15.332   1
  -2   6  -1 1028.40   24.78   2
  -2   6  -1 1044.68   23.00   3
   2  -6   1 1027.29   25.46   1
   2  -6   1 1065.76   22.03   4
  -3   6  -1 180.685   5.764   3
  -3   6  -1 172.533   6.897   2
   3  -6   1 178.911   7.185   1
   3  -6   1 192.576   5.709   4
  -4   6  -1 79.9303  3.3959   3
  -4   6  -1 82.0048  4.5055   2
   4  -6   1 76.1853  3.7016   4
  -5   6  -1 262.751   7.156   3
  -5   6  -1 263.167   8.971   2
  -5   6  -1 255.485   9.487   1
   5  -6   1 269.899   8.395   4
  -6   6  -1 43.3153  3.4594   2
  -6   6  -1 43.3867  2.4469   3
  -6   6  -1 46.3748  3.8903   1
   6  -6   1 48.5915  3.6046   4
  -7   6  -1 87.6767  4.9380   2
  -7   6  -1 85.4537  5.5612   1
   7  -6   1 94.9653  3.8369   3
   7  -6   1 91.6409  5.3324   4
  -8   6  -1 148.642   6.545   2
  -8   6  -1 131.743   7.258   1
   8  -6   1 145.791   7.039   4
   8  -6   1 137.989   5.149   3
  -9   6  -1 223.569   8.530   2
  -9   6  -1 207.457   9.920   1
   9  -6   1 231.329   9.655   4
 -10   6  -1 366.706  14.339   1
  10  -6   1 393.302  14.043   4
 -11   6  -1 3.67919 2.39808   1
  11  -6   1 2.47386 2.09626   4
 -12   6  -1 1.70828 2.53743   1
  12  -6   1 2.52068 2.34938   4
 -13   6  -1 2.47464 2.83170   1
  13  -6   1 1.63334 2.69257   4
 -14   6  -1 6.07798 3.68052   1
  14  -6   1 2.48061 2.94237   4
 -15   6  -1 0.99439 3.82401   1
  15  -6   1 -0.2463  2.8819   4
  12   5  -1 -2.5254  3.1120   3
 -12  -5   1 -2.3128  3.3184   1
  11   5  -1 -2.9437  2.5883   3
 -11  -5   1 1.80151 3.25086   1
  10   5  -1 1.55511 2.92330   3
 -10  -5   1 2.05032 3.13030   1
   9   5  -1 6.66905 3.13365   3
  -9  -5   1 7.87450 3.51431   1
   8   5  -1 1.08931 2.32758   3
  -8  -5   1 -1.5385  2.4676   1
   7   5  -1 0.06397 1.23058   4
   7   5  -1 1.16397 1.92078   3
  -7  -5   1 1.17346 2.64545   1
   6   5  -1 1.24731 1.90745   3
   6   5  -1 2.22661 1.46945   4
  -6  -5   1 -0.1865  2.5935   1
   5   5  -1 4.78802 2.06376   3
   5   5  -1 5.14514 1.52723   4
  -5  -5   1 6.84796 1.62608   2
  -5  -5   1 6.25028 2.85629   1
   4   5  -1 66.2885  4.6624   3
   4   5  -1 69.4527  3.7696   2
  -4  -5   1 63.2660  5.3265   1
  -4  -5   1 65.1181  3.4823   4
   3   5  -1 6.13176 1.46641   2
   3   5  -1 11.2798  2.2019   3
  -3  -5   1 8.02694 1.25692   4
  -3  -5   1 7.80103 2.34426   1
   2   5  -1 209.230   7.765   3
   2   5  -1 231.023   7.532   2
  -2  -5   1 229.794   5.964   4
  -2  -5   1 226.871   8.848   1
   1   5  -1 57.0696  3.3763   2
   1   5  -1 53.6591  3.4418   3
  -1  -5   1 63.2125  2.0591   4
  -1  -5   1 61.3116  4.3379   1
   0   5  -1 214.242   7.216   2
   0   5  -1 209.681   6.931   3
   0  -5   1 224.154   7.922   1
  -1   5  -1 409.034  10.602   3
  -1   5  -1 398.796  11.303   2
   1  -5   1 410.486  11.837   1
   1  -5   1 433.451   9.150   4
  -2   5  -1 497.693  13.375   2
  -2   5  -1 514.971  12.148   3
   2  -5   1 496.718  13.641   1
   2  -5   1 519.883  11.499   4
  -3   5  -1 22.3083  2.3927   1
  -3   5  -1 20.7709  2.1825   2
  -3   5  -1 23.4000  1.7988   3
   3  -5   1 23.9697  1.8788   4
  -4   5  -1 1291.60   30.32   1
  -4   5  -1 1329.57   26.78   3
  -4   5  -1 1266.12   29.08   2
   4  -5   1 1264.11   27.98   4
  -5   5  -1 121.264   5.790   1
  -5   5  -1 116.018   4.067   3
  -5   5  -1 123.955   5.248   2
   5  -5   1 121.342   5.169   4
  -6   5  -1 423.476  13.324   1
  -6   5  -1 437.834  12.219   2
   6  -5   1 449.412  10.666   3
   6  -5   1 436.581  12.612   4
  -7   5  -1 0.13249 1.03230   2
  -7   5  -1 2.12406 1.49641   1
   7  -5   1 0.07917 0.88957   3
   7  -5   1 3.52312 1.44079   4
  -8   5  -1 73.1872  5.2754   1
  -8   5  -1 67.8278  4.1522   2
   8  -5   1 81.9754  5.2751   4
   8  -5   1 71.1759  3.7208   3
  -9   5  -1 157.462   8.505   1
  -9   5  -1 162.706   6.656   2
   9  -5   1 173.266   8.389   4
   9  -5   1 164.802   6.200   3
 -10   5  -1 -0.2508  1.7726   1
  10  -5   1 -2.5556  1.3361   4
 -11   5  -1 92.2508  7.0458   1
  11  -5   1 91.9236  6.8645   4
 -12   5  -1 7.04414 3.03650   1
  12  -5   1 5.45087 2.83615   4
 -13   5  -1 1.94278 2.66149   1
  13  -5   1 0.09305 2.12864   4
 -14   5  -1 28.5300  5.9094   1
  14  -5   1 28.7972  5.2474   4
 -15   5  -1 51.0547  7.5868   1
  13   4  -1 14.6343  4.9329   3
  12   4  -1 -1.4346  2.9391   3
 -12  -4   1 2.09014 3.43041   1
  11   4  -1 26.2640  4.9946   3
 -11  -4   1 23.9823  5.3087   1
  10   4  -1 -0.6212  1.7746   4
  10   4  -1 -2.8084  2.1835   3
 -10  -4   1 -1.3234  2.2917   1
   9   4  -1 21.4188  4.0705   3
  -9  -4   1 26.5761  4.7682   1
   8   4  -1 50.8085  5.1037   3
   8   4  -1 36.9787  3.8998   4
  -8  -4   1 44.2483  5.3708   1
   7   4  -1 23.8095  3.6962   3
   7   4  -1 23.4385  3.0293   4
  -7  -4   1 18.7415  3.8545   1
   6   4  -1 67.3011  4.2800   4
   6   4  -1 64.2885  4.9159   3
  -6  -4   1 68.0251  5.6352   1
   5   4  -1 2.72521 1.24461   4
   5   4  -1 5.82994 2.05133   3
  -5  -4   1 5.86536 2.33184   1
  -5  -4   1 4.04507 1.29480   2
   4   4  -1 190.883   7.625   3
  -4  -4   1 188.821   8.332   1
  -4  -4   1 203.201   6.520   4
  -4  -4   1 192.558   6.371   2
   3   4  -1 58.2946  3.1967   2
   3   4  -1 55.6701  3.7156   3
  -3  -4   1 69.8806  3.0546   4
  -3  -4   1 69.8451  4.6769   1
   2   4  -1 1054.96   24.11   3
   2   4  -1 1056.47   23.76   2
  -2  -4   1 1105.37   22.36   4
  -2  -4   1 1026.24   25.64   1
   1   4  -1 97.8035  4.1572   2
   1   4  -1 102.437   4.348   3
  -1  -4   1 101.211   4.837   1
  -1  -4   1 106.312   2.826   4
   0   4  -1 3367.93   70.09   2
   0   4  -1 3455.54   67.93   3
  -1   4  -1 961.031  21.096   3
  -1   4  -1 960.898  22.258   2
   1  -4   1 1028.10   20.43   4
   1  -4   1 999.941  23.012   1
  -2   4  -1 31.2444  2.3568   2
  -2   4  -1 27.1733  1.8206   3
   2  -4   1 32.0932  1.7991   4
   2  -4   1 30.5033  2.4015   1
  -3   4  -1 1.49202 0.67584   3
  -3   4  -1 1.39862 0.86389   2
  -3   4  -1 2.95267 1.19838   1
   3  -4   1 3.56215 0.97185   4
  -4   4  -1 30.8362  2.7471   1
  -4   4  -1 30.5979  2.3621   2
  -4   4  -1 35.3103  1.9656   3
   4  -4   1 29.3553  2.3084   4
  -5   4  -1 474.850  12.365   2
  -5   4  -1 469.181  13.462   1
   5  -4   1 477.233  11.151   3
   5  -4   1 479.680  12.845   4
  -6   4  -1 537.546  15.527   1
  -6   4  -1 549.444  13.851   2
   6  -4   1 537.783  12.828   3
   6  -4   1 540.235  14.824   4
  -7   4  -1 48.4058  3.1144   2
  -7   4  -1 51.0574  4.1685   1
   7  -4   1 54.7611  4.0978   4
   7  -4   1 54.1783  3.0839   3
  -8   4  -1 110.575   4.893   2
  -8   4  -1 117.826   6.628   1
   8  -4   1 107.333   6.190   4
   8  -4   1 106.517   4.716   3
  -9   4  -1 749.492  21.987   1
   9  -4   1 723.229  18.063   3
   9  -4   1 733.526  21.002   4
 -10   4  -1 39.2619  4.8714   1
  10  -4   1 36.7758  3.4504   3
  10  -4   1 51.0573  5.0799   4
 -11   4  -1 3.23889 2.40304   1
  11  -4   1 3.28310 2.22402   4
 -12   4  -1 34.5089  5.3673   1
  12  -4   1 34.7958  5.1407   4
 -13   4  -1 21.6501  4.9495   1
  13  -4   1 11.3586  3.7536   4
 -14   4  -1 0.95736 3.70535   1
  14  -4   1 6.64722 3.51998   4
 -15   4  -1 40.0742  7.1235   1
  15  -4   1 54.4680  7.1221   4
  13   3  -1 0.97337 3.38475   3
 -13  -3   1 -0.3927  3.2699   1
  12   3  -1 0.76272 2.57326   4
  12   3  -1 -1.1740  2.7222   3
 -12  -3   1 6.08578 3.63644   1
  11   3  -1 9.03078 3.42173   3
  11   3  -1 -0.4235  1.9359   4
 -11  -3   1 8.28408 3.78152   1
  10   3  -1 69.2263  5.8379   4
  10   3  -1 92.1214  6.9160   3
 -10  -3   1 74.2261  7.0738   1
   9   3  -1 5.38585 2.51152   3
   9   3  -1 2.12622 2.06952   4
  -9  -3   1 4.32405 2.81066   1
   8   3  -1 173.988   8.464   3
   8   3  -1 173.607   7.907   4
  -8  -3   1 151.270   8.724   1
   7   3  -1 20.6291  2.8703   4
   7   3  -1 19.4500  3.1957   3
  -7  -3   1 22.0317  3.8126   1
   6   3  -1 30.1003  3.3545   3
   6   3  -1 22.9350  2.6358   4
  -6  -3   1 28.5398  3.7054   1
  -6  -3   1 26.2776  2.2865   2
   5   3  -1 1.61936 1.07380   4
   5   3  -1 0.65695 1.21916   3
  -5  -3   1 1.76204 1.87855   1
  -5  -3   1 1.28432 0.93517   2
   4   3  -1 37.1945  3.0320   3
  -4  -3   1 33.0480  2.4459   4
  -4  -3   1 33.4455  3.4203   1
  -4  -3   1 36.8091  2.3731   2
   3   3  -1 187.029   6.675   3
   3   3  -1 182.501   5.687   2
  -3  -3   1 201.741   7.521   1
  -3  -3   1 192.509   5.740   4
   2   3  -1 1129.93   24.72   2
   2   3  -1 1132.16   24.99   3
  -2  -3   1 1162.16   23.81   4
  -2  -3   1 1145.20   26.64   1
   1   3  -1 906.247  20.170   2
   1   3  -1 905.017  19.990   3
  -1  -3   1 918.632  21.391   1
  -1  -3   1 914.387  18.831   4
   0   3  -1 2485.65   49.69   3
   0   3  -1 2494.50   51.36   2
   0  -3   1 2489.69   52.87   1
  -1   3  -1 948.315  21.134   2
  -1   3  -1 950.113  20.024   3
   1  -3   1 954.073  21.598   1
   1  -3   1 988.455  19.839   4
  -2   3  -1 665.951  15.707   2
  -2   3  -1 698.581  16.295   1
  -2   3  -1 689.463  14.624   3
   2  -3   1 693.734  14.962   4
  -3   3  -1 113.079   3.515   3
  -3   3  -1 112.272   4.487   1
  -3   3  -1 108.461   4.010   2
   3  -3   1 105.904   3.934   4
  -4   3  -1 935.674  20.981   2
  -4   3  -1 923.008  21.343   4
  -4   3  -1 950.548  22.477   1
   4  -3   1 966.754  19.924   3
   4  -3   1 943.604  21.298   4
  -5   3  -1 42.0821  3.2108   1
  -5   3  -1 39.9899  2.4606   2
  -5   3  -1 40.7550  2.9542   4
   5  -3   1 42.8812  3.0304   4
   5  -3   1 40.3971  2.3422   3
  -6   3  -1 63.8889  3.1389   2
  -6   3  -1 55.9378  3.9228   1
   6  -3   1 65.9705  4.0763   4
   6  -3   1 65.6619  3.2399   3
  -7   3  -1 131.902   4.909   2
  -7   3  -1 150.982   7.020   1
   7  -3   1 136.700   5.294   3
   7  -3   1 136.678   6.453   4
  -8   3  -1 359.016  12.875   1
   8  -3   1 378.903  10.762   3
  -9   3  -1 253.294  10.854   1
   9  -3   1 243.984  10.323   4
   9  -3   1 242.245   8.635   3
 -10   3  -1 24.1780  4.0179   1
  10  -3   1 18.2249  3.5464   4
  10  -3   1 35.8192  3.5295   3
 -11   3  -1 3.24728 2.44821   1
  11  -3   1 1.02704 1.90424   4
  11  -3   1 1.65404 1.84053   3
 -12   3  -1 1.62794 2.53519   1
  12  -3   1 -0.0623  1.9809   4
 -13   3  -1 136.382   9.932   1
 -14   3  -1 37.3507  6.4398   1
  14  -3   1 35.5651  5.9781   4
 -15   3  -1 1.09856 3.77430   1
  15  -3   1 -3.8460  2.8585   4
 -14  -2   1 39.3065  7.2810   1
  13   2  -1 4.71754 3.66281   3
  13   2  -1 0.29381 2.41113   4
 -13  -2   1 3.94099 3.48989   1
  12   2  -1 -0.0478  2.7014   3
  12   2  -1 1.45012 2.58022   4
 -12  -2   1 3.47354 3.29772   1
  11   2  -1 14.0366  3.8469   4
  11   2  -1 19.4521  3.9556   3
 -11  -2   1 13.4922  3.8167   1
  10   2  -1 5.73154 2.59372   3
  10   2  -1 11.1543  3.0517   4
 -10  -2   1 6.37632 3.26451   1
   9   2  -1 3.14021 2.07466   3
   9   2  -1 2.90040 1.96185   4
  -9  -2   1 2.15725 2.42079   1
   8   2  -1 5.20428 2.02100   4
   8   2  -1 6.50259 2.28936   3
  -8  -2   1 -0.2906  1.7536   1
   7   2  -1 28.5403  3.4228   3
   7   2  -1 27.5900  3.1684   4
  -7  -2   1 20.9949  3.5243   1
   6   2  -1 81.4292  4.8105   3
   6   2  -1 81.3022  4.4976   4
  -6  -2   1 85.3884  3.3163   2
  -6  -2   1 75.3245  5.2117   1
   5   2  -1 283.098   8.764   4
   5   2  -1 293.062   9.392   3
  -5  -2   1 299.504   7.638   2
  -5  -2   1 279.143  10.007   1
   4   2  -1 601.659  15.469   3
   4   2  -1 622.373  14.873   4
  -4  -2   1 615.363  16.710   1
  -4  -2   1 646.082  14.221   2
   3   2  -1 14.7464  1.7564   3
  -3  -2   1 13.0741  2.0417   1
  -3  -2   1 15.4573  1.3577   2
  -3  -2   1 16.8979  1.4970   4
   2   2  -1 733.530  15.956   2
   2   2  -1 708.653  16.228   3
  -2  -2   1 731.464  15.529   4
  -2  -2   1 714.622  17.262   1
   1   2  -1 1797.64   36.15   3
   1   2  -1 1812.06   36.40   4
   1   2  -1 1750.41   36.88   2
  -1  -2   1 1793.32   38.38   1
   0   2  -1 1577.11   33.11   2
   0   2  -1 1611.27   32.06   3
   0  -2   1 1596.78   34.03   1
  -1   2  -1 1186.54   23.77   3
  -1   2  -1 1140.89   25.35   1
  -1   2  -1 1184.41   24.06   4
  -1   2  -1 1189.33   24.83   2
  -2   2  -1 886.926  19.858   1
  -2   2  -1 884.530  18.257   3
  -2   2  -1 871.705  18.871   4
  -2   2  -1 893.799  19.104   2
  -3   2  -1 675.766  15.519   4
  -3   2  -1 678.399  16.123   1
  -3   2  -1 677.667  14.968   2
   3  -2   1 669.808  14.474   3
  -4   2  -1 136.648   5.342   1
  -4   2  -1 132.968   5.125   4
  -4   2  -1 144.759   4.345   2
   4  -2   1 148.633   4.577   3
  -5   2  -1 0.40482 0.60050   2
  -5   2  -1 2.50512 1.12313   4
  -5   2  -1 1.24845 1.20361   1
   5  -2   1 1.61364 0.87973   3
  -6   2  -1 70.5502  4.4852   1
  -6   2  -1 61.1288  4.0752   4
  -6   2  -1 72.2648  2.9035   2
   6  -2   1 66.0944  3.5068   3
  -7   2  -1 12.4002  2.3600   4
  -7   2  -1 11.9251  1.3113   2
  -7   2  -1 8.36265 2.24177   1
   7  -2   1 9.91096 2.16771   4
   7  -2   1 8.26325 1.69913   3
  -8   2  -1 28.8983  3.6951   1
   8  -2   1 21.0079  2.6540   3
   8  -2   1 23.8074  3.2249   4
  -9   2  -1 247.193  10.895   1
   9  -2   1 244.904  10.201   4
   9  -2   1 226.068   8.630   3
 -10   2  -1 147.741   8.729   1
  10  -2   1 148.839   8.382   4
  10  -2   1 145.604   7.090   3
 -11   2  -1 73.4305  6.6181   1
  11  -2   1 75.5639  5.4604   3
  11  -2   1 88.8147  6.8322   4
 -12   2  -1 9.98615 3.78389   1
  12  -2   1 8.58412 2.76818   3
  12  -2   1 9.79362 3.48649   4
 -13   2  -1 6.14206 3.49548   1
  13  -2   1 4.74497 3.23446   4
 -14   2  -1 4.91522 3.92557   1
  14  -2   1 11.8891  4.4856   4
 -15   2  -1 2.00588 4.25044   1
  15  -2   1 -1.4969  3.2040   4
  14   1  -1 4.45080 3.72912   4
 -14  -1   1 10.3734  4.6955   1
  13   1  -1 -5.3946  2.4073   3
  13   1  -1 5.31628 3.07576   4
 -13  -1   1 1.13725 3.06975   1
  12   1  -1 6.23288 2.97018   3
  12   1  -1 7.20705 3.21758   4
 -12  -1   1 5.82327 3.40181   1
  11   1  -1 12.0086  3.3188   4
  11   1  -1 5.42965 2.74484   3
 -11  -1   1 6.86644 3.31293   1
  10   1  -1 5.43708 2.35482   3
  10   1  -1 2.15667 2.04070   4
 -10  -1   1 0.32032 2.06106   1
   9   1  -1 35.6774  4.0495   3
   9   1  -1 30.9902  3.8789   4
  -9  -1   1 29.6669  4.2856   1
   8   1  -1 67.8760  4.8183   4
   8   1  -1 70.6677  4.8834   3
  -8  -1   1 55.0487  5.1300   1
   7   1  -1 26.9085  3.0153   3
   7   1  -1 23.0973  2.9107   4
  -7  -1   1 25.3800  3.4682   1
  -7  -1   1 25.3808  1.8628   2
   6   1  -1 284.146   9.291   4
   6   1  -1 273.911   9.120   3
  -6  -1   1 282.263   7.179   2
   5   1  -1 246.666   7.910   4
   5   1  -1 249.924   8.006   3
  -5  -1   1 248.469   6.455   2
  -5  -1   1 243.187   8.792   1
   4   1  -1 130.233   4.902   3
   4   1  -1 121.668   4.612   4
  -4  -1   1 126.524   3.882   2
  -4  -1   1 111.086   5.229   1
   3   1  -1 106.729   3.986   3
   3   1  -1 102.974   3.717   4
  -3  -1   1 108.118   3.383   2
  -3  -1   1 102.772   4.343   1
   2   1  -1 3042.93   60.19   3
   2   1  -1 3052.44   61.07   4
  -2  -1   1 3030.82   63.94   1
  -2  -1   1 3088.93   61.79   2
   1   1  -1 187.688   4.768   3
   1   1  -1 187.595   4.357   4
  -1  -1   1 185.105   5.037   1
  -1  -1   1 183.093   4.682   2
   0   1  -1 120.566   3.279   2
   0   1  -1 123.148   3.180   3
   0   1  -1 124.139   2.959   4
   0  -1   1 124.863   3.256   1
  -1   1  -1 643.760  13.956   4
  -1   1  -1 653.024  13.694   3
  -1   1  -1 651.834  14.078   2
  -1   1  -1 630.899  14.469   1
  -2   1  -1 1284.60   29.22   1
  -2   1  -1 1383.68   28.38   4
  -2   1  -1 1398.87   28.18   2
   2  -1   1 1384.68   27.47   3
  -3   1  -1 232.728   5.632   2
  -3   1  -1 233.069   7.016   1
  -3   1  -1 237.245   6.830   4
   3  -1   1 239.865   6.288   3
  -4   1  -1 312.480   8.966   4
  -4   1  -1 311.676   9.262   1
  -4   1  -1 315.565   7.208   2
   4  -1   1 304.127   8.144   3
  -5   1  -1 528.096  14.522   1
  -5   1  -1 509.131  13.891   4
  -5   1  -1 536.282  11.528   2
   5  -1   1 516.388  12.860   3
  -6   1  -1 48.1264  3.8567   1
  -6   1  -1 42.5043  3.4324   4
  -6   1  -1 44.9972  1.9087   2
   6  -1   1 46.4132  3.0992   3
  -7   1  -1 111.041   6.182   1
  -7   1  -1 107.739   5.896   4
   7  -1   1 114.154   5.357   3
  -8   1  -1 3.10836 2.14022   1
   8  -1   1 2.79838 1.74196   4
   8  -1   1 3.41354 1.60301   3
  -9   1  -1 44.1824  4.9285   1
   9  -1   1 47.4784  4.0849   3
   9  -1   1 41.9314  4.3941   4
 -10   1  -1 9.69686 3.05540   1
  10  -1   1 7.27588 2.89991   4
  10  -1   1 4.62293 2.21917   3
 -11   1  -1 3.24998 2.70391   1
  11  -1   1 2.07098 2.15636   3
  11  -1   1 -1.6655  1.7952   4
 -12   1  -1 7.73004 3.55216   1
  12  -1   1 2.81455 2.64497   4
  12  -1   1 2.68050 2.54905   3
 -13   1  -1 22.6860  5.2908   1
  13  -1   1 23.7864  4.8159   4
 -14   1  -1 0.79424 3.72624   1
  14  -1   1 5.58837 3.82996   4
  15   0  -1 5.01112 4.22072   4
  14   0  -1 2.96364 3.53355   4
 -14   0   1 9.85849 4.47855   1
  13   0  -1 1.36196 2.68629   4
  13   0  -1 2.64306 2.73735   3
 -13   0   1 3.77331 3.06188   1
  12   0  -1 11.4876  3.3080   3
  12   0  -1 14.3984  3.8094   4
 -12   0   1 16.5572  4.3421   1
  11   0  -1 7.32815 2.88753   4
  11   0  -1 -0.8938  1.8018   3
 -11   0   1 3.89076 2.73213   1
  10   0  -1 19.8742  3.5300   4
  10   0  -1 21.3162  3.3944   3
 -10   0   1 15.7481  3.6802   1
   9   0  -1 4.37103 2.04733   4
   9   0  -1 8.26983 2.31850   3
  -9   0   1 8.22833 2.80367   1
   8   0  -1 36.6315  3.4955   3
   8   0  -1 43.0912  3.9917   4
  -8   0   1 46.6479  4.5193   1
   7   0  -1 402.338  12.435   4
   7   0  -1 398.426  11.760   3
  -7   0   1 392.683  13.253   1
  -7   0   1 414.161   9.828   2
   6   0  -1 2.72600 1.24069   3
   6   0  -1 4.24453 1.45276   4
  -6   0   1 2.50152 1.63034   1
  -6   0   1 3.01669 0.87781   2
   5   0  -1 1431.78   30.88   3
   5   0  -1 1459.62   32.02   4
  -5   0   1 1485.87   30.40   2
  -5   0   1 1441.15   33.55   1
   4   0  -1 19.5026  1.8457   4
   4   0  -1 17.2086  1.6492   3
  -4   0   1 17.0912  1.4426   2
  -4   0   1 13.8868  1.8849   1
   3   0  -1 3220.06   61.87   3
   3   0  -1 3057.76   63.22   4
  -3   0   1 3058.35   65.91   1
  -3   0   1 3220.58   63.51   2
   2   0  -1 74.6541  2.4429   3
   2   0  -1 69.9196  2.5954   4
  -2   0   1 74.2416  2.3946   2
  -2   0   1 70.6110  2.8038   1
   1   0  -1 241.716   5.559   4
   1   0  -1 242.997   5.379   3
  -1   0   1 246.359   5.645   2
  -1   0   1 239.373   5.706   1
   0   0  -1 270.758   6.167   4
   0   0   1 285.211   6.252   2
  -1   0  -1 2968.52   61.23   1
  -1   0  -1 2921.48   58.80   4
   1   0   1 2906.91   57.58   3
   1   0   1 2960.38   64.78   2
  -2   0  -1 361.435   8.844   4
   2   0   1 360.585   8.523   3
  -3   0  -1 455.032  11.851   1
  -3   0  -1 453.328  11.379   4
   3   0   1 460.919  10.980   3
  -4   0  -1 104.668   4.787   1
  -4   0  -1 96.2172  4.4031   4
   4   0   1 105.676   4.240   3
  -5   0  -1 52.9163  3.5226   4
  -5   0  -1 53.2757  3.8505   1
   5   0   1 60.9498  3.4729   3
  -6   0  -1 989.841  25.157   1
  -6   0  -1 963.483  23.931   4
   6   0   1 994.961  23.063   3
  -7   0  -1 21.5860  2.9350   4
  -7   0  -1 19.3061  3.1370   1
   7   0   1 22.0052  2.7295   3
  -8   0  -1 15.4015  2.9513   4
  -8   0  -1 19.4387  3.4103   1
   8   0   1 13.6712  2.5625   3
  -9   0  -1 4.50029 2.57196   1
   9   0   1 4.74879 2.02930   4
   9   0   1 3.35847 2.01657   3
 -10   0  -1 3.39058 2.56932   1
  10   0   1 -0.2734  1.8283   3
  10   0   1 1.98204 2.14991   4
 -11   0  -1 4.47252 2.94431   1
  11   0   1 1.78355 2.39865   4
  11   0   1 6.67016 2.71899   3
 -12   0  -1 12.4835  3.9409   1
  12   0   1 12.1682  3.7514   4
  12   0   1 10.1308  3.3677   3
 -13   0  -1 7.66573 4.04978   1
  13   0   1 11.6735  3.9422   4
  13   0   1 6.94182 3.58444   3
 -14   0  -1 0.32321 3.57851   1
  14   0   1 0.96638 3.57733   4
  15  -1  -1 2.71718 3.66014   4
 -15   1   1 3.59255 3.83511   1
  14  -1  -1 8.42785 3.88666   4
 -14   1   1 1.75586 3.32650   1
  13  -1  -1 17.2722  4.2638   4
 -13   1   1 29.2437  5.6195   1
  12  -1  -1 25.2500  3.8162   3
  12  -1  -1 31.6025  4.9080   4
 -12   1   1 40.4497  5.6926   1
  11  -1  -1 75.5956  5.5857   3
  11  -1  -1 92.0391  6.8910   4
 -11   1   1 95.7481  7.3711   1
  10  -1  -1 110.877   6.127   3
  10  -1  -1 101.974   6.675   4
 -10   1   1 97.5675  6.9138   1
   9  -1  -1 211.270   9.218   4
   9  -1  -1 212.495   8.218   3
  -9   1   1 190.965   9.579   1
   8  -1  -1 69.4846  4.8274   4
   8  -1  -1 75.4155  4.3613   3
  -8   1   1 71.8804  3.2609   2
  -8   1   1 62.2446  5.0515   1
   7  -1  -1 11.4846  1.8807   3
   7  -1  -1 9.74609 2.10403   4
  -7   1   1 9.68229 2.34575   1
  -7   1   1 9.05004 1.31324   2
   6  -1  -1 -0.5297  0.8322   4
   6  -1  -1 1.03707 0.98866   3
  -6   1   1 0.62191 0.74114   2
  -6   1   1 -1.6657  1.1019   1
   5  -1  -1 34.7142  2.2692   3
   5  -1  -1 29.9002  2.5860   4
  -5   1   1 32.9379  2.0362   2
  -5   1   1 30.0402  2.7662   1
   4  -1  -1 433.811   9.885   3
   4  -1  -1 407.668  10.867   4
  -4   1   1 425.922  11.411   1
  -4   1   1 429.016  10.028   2
   3  -1  -1 1081.25   21.28   3
   3  -1  -1 1012.06   22.39   4
  -3   1   1 1050.55   22.11   2
  -3   1   1 1033.82   23.34   1
   2  -1  -1 171.892   3.832   3
   2  -1  -1 164.897   4.596   4
  -2   1   1 165.607   4.421   2
  -2   1   1 162.421   4.668   1
  -1   1   1 217.490   4.941   3
  -1   1   1 215.656   5.298   2
  -1   1   1 224.188   5.367   1
   0  -1  -1 71.3321  2.2840   4
   0  -1  -1 73.3540  2.4166   1
   0   1   1 76.2165  2.2723   3
   0   1   1 77.6454  2.2704   2
  -1  -1  -1 41.4539  1.9273   4
  -1  -1  -1 43.0189  2.2167   1
   1   1   1 41.2656  1.4126   2
   1   1   1 38.2449  1.9199   3
  -2  -1  -1 1536.51   34.43   1
  -2  -1  -1 1600.30   32.90   4
   2   1   1 1607.28   32.53   3
  -3  -1  -1 3684.69   76.50   1
  -3  -1  -1 3630.62   73.14   4
   3   1   1 3535.89   71.83   3
  -4  -1  -1 1970.15   43.81   1
  -4  -1  -1 1949.81   41.64   4
   4   1   1 1955.90   41.00   3
  -5  -1  -1 15.8375  2.1866   4
  -5  -1  -1 16.0578  2.6009   1
   5   1   1 20.8770  2.3940   3
  -6  -1  -1 29.6778  3.4366   1
  -6  -1  -1 28.3378  3.0710   4
   6   1   1 33.1469  3.1080   3
  -7  -1  -1 -0.1041  1.2734   4
  -7  -1  -1 4.26704 2.10110   1
   7   1   1 1.85015 1.48682   3
  -8  -1  -1 -0.8961  1.7806   1
  -8  -1  -1 0.63086 1.55530   4
   8   1   1 -0.4814  1.4562   3
  -9  -1  -1 10.0829  3.1310   1
   9   1   1 12.7050  2.9069   3
   9   1   1 7.44055 2.42864   4
 -10  -1  -1 78.8649  6.8333   1
  10   1   1 84.6854  6.4182   4
  10   1   1 93.2935  6.5281   3
 -11  -1  -1 21.0798  4.6222   1
  11   1   1 19.3685  3.9906   4
  11   1   1 26.0459  4.3124   3
 -12  -1  -1 23.0835  5.1450   1
  12   1   1 16.1085  4.1774   3
  12   1   1 17.3150  4.2084   4
 -13  -1  -1 13.6451  4.6405   1
  13   1   1 4.36614 3.55250   3
  13   1   1 5.70352 3.52723   4
 -14  -1  -1 1.47883 4.04234   1
  14   1   1 0.55764 3.75574   4
  15  -2  -1 1.26825 3.40729   4
 -15   2   1 2.59355 3.49572   1
  14  -2  -1 1.94485 3.01171   4
 -14   2   1 0.82602 3.11478   1
  13  -2  -1 44.3020  5.7919   4
 -13   2   1 31.9359  5.6355   1
  12  -2  -1 12.3079  3.6408   4
 -12   2   1 13.0074  3.8302   1
  11  -2  -1 26.8893  4.2350   4
  11  -2  -1 34.3537  3.7714   3
 -11   2   1 33.4379  4.9066   1
  10  -2  -1 40.7201  4.6542   4
  10  -2  -1 40.7029  3.7499   3
 -10   2   1 39.3935  4.7451   1
   9  -2  -1 109.594   6.436   4
   9  -2  -1 99.4962  5.1916   3
  -9   2   1 98.2783  6.6524   1
   8  -2  -1 25.6381  3.2017   4
   8  -2  -1 18.4200  2.2569   3
  -8   2   1 22.8954  3.2466   1
  -8   2   1 25.2084  2.2191   2
   7  -2  -1 33.3214  3.2658   4
   7  -2  -1 32.0689  2.5751   3
  -7   2   1 34.6797  2.4475   2
  -7   2   1 35.5332  3.4486   1
   6  -2  -1 353.318   9.072   3
   6  -2  -1 343.795  10.600   4
  -6   2   1 345.841   9.282   2
  -6   2   1 356.357  11.143   1
   5  -2  -1 229.334   7.570   4
   5  -2  -1 244.024   6.291   3
  -5   2   1 244.199   6.908   2
  -5   2   1 238.652   7.967   1
   4  -2  -1 114.916   3.218   3
   4  -2  -1 106.565   4.307   4
  -4   2   1 108.269   4.449   1
  -4   2   1 109.828   3.983   2
   3  -2  -1 9.95567 1.32772   4
   3  -2  -1 9.40958 0.73045   3
  -3   2   1 6.65030 1.27873   1
  -3   2   1 8.46693 1.21199   2
   2  -2  -1 2219.07   45.12   4
  -2   2   1 2229.52   45.81   2
  -2   2   1 2238.15   47.05   1
   1  -2  -1 56.7977  2.4099   1
   1  -2  -1 61.0340  2.2330   4
  -1   2   1 63.6180  2.4963   2
  -1   2   1 62.1247  1.9479   3
   0  -2  -1 2832.02   56.61   4
   0  -2  -1 2845.33   59.19   1
   0   2   1 2795.20   55.58   3
   0   2   1 2839.77   57.35   2
  -1  -2  -1 199.599   6.284   1
  -1  -2  -1 204.486   5.420   4
   1   2   1 200.849   5.149   2
   1   2   1 198.711   5.769   3
  -2  -2  -1 32.5647  2.7442   1
  -2  -2  -1 41.3367  2.2763   4
   2   2   1 36.7351  1.6608   2
   2   2   1 38.7932  2.4582   3
  -3  -2  -1 102.307   4.127   4
  -3  -2  -1 92.7925  4.7408   1
   3   2   1 89.6421  4.1806   3
   3   2   1 96.9967  2.8391   2
  -4  -2  -1 3529.30   70.97   4
  -4  -2  -1 3378.69   74.45   1
   4   2   1 3456.21   70.12   3
  -5  -2  -1 413.331  13.080   1
  -5  -2  -1 401.667  11.841   4
   5   2   1 412.103  12.135   3
  -6  -2  -1 0.45037 1.14859   4
  -6  -2  -1 0.51057 1.72978   1
   6   2   1 0.42484 1.32209   3
  -7  -2  -1 -0.0552  1.5916   1
  -7  -2  -1 1.32051 1.49267   4
   7   2   1 3.41570 1.86474   3
  -8  -2  -1 3.10282 1.94844   4
  -8  -2  -1 9.20869 2.98945   1
   8   2   1 1.31640 1.75171   3
  -9  -2  -1 12.7813  3.4973   1
   9   2   1 12.8886  3.0152   4
   9   2   1 9.59138 2.87184   3
 -10  -2  -1 -2.5022  2.0867   1
  10   2   1 3.40446 2.31799   4
  10   2   1 -0.1668  2.1442   3
 -11  -2  -1 13.7521  4.0721   1
  11   2   1 18.8457  4.0630   4
  11   2   1 8.28970 3.45141   3
 -12  -2  -1 1.72596 3.06395   1
  12   2   1 -0.1013  2.8559   3
  12   2   1 2.97979 3.00750   4
 -13  -2  -1 2.73660 3.87419   1
  13   2   1 2.31239 3.09492   4
  13   2   1 3.46834 3.55461   3
  15  -3  -1 4.48392 3.65057   4
 -15   3   1 0.64756 3.09877   1
  14  -3  -1 10.7538  4.0442   4
 -14   3   1 12.1761  4.3626   1
  13  -3  -1 -2.5128  1.9895   4
 -13   3   1 -1.9267  2.0445   1
  12  -3  -1 -1.9325  1.7970   4
 -12   3   1 4.79821 2.93971   1
  11  -3  -1 8.25189 2.78401   4
 -11   3   1 6.58983 2.98074   1
  10  -3  -1 181.375   8.864   4
  10  -3  -1 179.328   7.233   3
 -10   3   1 189.213   9.548   1
   9  -3  -1 31.1314  3.7705   4
   9  -3  -1 33.9400  2.9839   3
  -9   3   1 28.8070  3.8030   1
  -9   3   1 31.7357  2.6930   2
   8  -3  -1 96.0413  4.3067   3
   8  -3  -1 95.8606  5.6452   4
  -8   3   1 97.1595  5.9828   1
  -8   3   1 97.4993  4.3960   2
   7  -3  -1 46.6493  2.6537   3
   7  -3  -1 41.9665  3.5746   4
  -7   3   1 33.5540  3.4191   1
  -7   3   1 37.0824  2.6659   2
   6  -3  -1 51.6111  3.5463   4
   6  -3  -1 47.4467  2.3511   3
  -6   3   1 42.9055  2.7857   2
  -6   3   1 52.3751  3.7628   1
   5  -3  -1 772.425  15.536   3
   5  -3  -1 717.768  17.751   4
  -5   3   1 717.818  18.505   1
  -5   3   1 743.639  17.412   2
   4  -3  -1 37.3844  2.5511   4
   4  -3  -1 43.0943  1.4466   3
  -4   3   1 40.2175  2.7949   1
  -4   3   1 37.9537  2.4962   2
   3  -3  -1 6.05874 1.11825   4
  -3   3   1 6.40201 1.23969   1
  -3   3   1 5.38331 1.09133   2
   2  -3  -1 2714.78   53.77   4
  -2   3   1 2701.95   52.47   3
  -2   3   1 2578.39   54.78   2
  -2   3   1 2666.29   56.35   1
   1  -3  -1 1046.47   23.91   1
   1  -3  -1 1081.57   22.32   4
  -1   3   1 1042.03   23.12   2
  -1   3   1 1095.55   21.99   3
   0  -3  -1 2018.77   40.26   4
   0  -3  -1 2004.28   42.91   1
   0   3   1 1972.95   41.16   2
   0   3   1 1947.41   40.06   3
  -1  -3  -1 97.1084  4.4462   1
  -1  -3  -1 95.9154  3.3602   4
   1   3   1 92.6728  3.8591   3
   1   3   1 90.3290  3.3480   2
  -2  -3  -1 170.028   6.598   1
  -2  -3  -1 177.795   5.468   4
   2   3   1 172.047   5.030   2
   2   3   1 166.230   5.998   3
  -3  -3  -1 200.476   6.579   4
  -3  -3  -1 212.474   8.037   1
   3   3   1 208.253   7.333   3
   3   3   1 214.930   5.757   2
  -4  -3  -1 20.5529  2.8756   1
  -4  -3  -1 22.1749  2.3197   4
   4   3   1 24.5108  1.6280   2
   4   3   1 18.6602  2.4636   3
  -5  -3  -1 20.0172  2.4413   4
  -5  -3  -1 22.6527  1.6270   2
  -5  -3  -1 20.8358  3.1949   1
   5   3   1 20.8492  2.8610   3
  -6  -3  -1 44.6622  3.7608   4
  -6  -3  -1 38.7005  4.2639   1
   6   3   1 40.4651  4.0170   3
  -7  -3  -1 8.16030 2.32507   4
  -7  -3  -1 8.67375 2.84013   1
   7   3   1 13.9126  2.9364   3
  -8  -3  -1 0.90943 2.33152   1
  -8  -3  -1 2.26088 1.89742   4
   8   3   1 1.41207 1.89219   3
  -9  -3  -1 -0.1081  2.3394   1
   9   3   1 -0.6749  1.6065   4
   9   3   1 4.18885 2.59834   3
 -10  -3  -1 9.46916 3.52550   1
  10   3   1 4.20779 2.70507   4
  10   3   1 19.6177  4.2326   3
 -11  -3  -1 3.82835 3.34361   1
  11   3   1 11.1807  3.7077   3
  11   3   1 0.66006 2.26934   4
 -12  -3  -1 2.81278 3.53623   1
  12   3   1 2.50383 3.28456   3
  12   3   1 1.10982 2.56841   4
 -13  -3  -1 16.0551  5.6365   1
  13   3   1 18.8955  5.2867   3
  16  -4  -1 -0.0736  3.1627   4
  15  -4  -1 -1.9090  2.9831   4
 -15   4   1 -0.4168  2.9963   1
  14  -4  -1 2.45403 3.00542   4
 -14   4   1 1.98500 2.99285   1
  13  -4  -1 48.1096  5.8355   4
 -13   4   1 49.6391  6.4320   1
  12  -4  -1 86.8787  6.7027   4
 -12   4   1 83.0930  7.2473   1
  11  -4  -1 -1.4329  1.5796   4
 -11   4   1 0.44934 1.92463   1
  10  -4  -1 40.4648  4.5429   4
 -10   4   1 37.0051  4.6194   1
   9  -4  -1 9.89887 1.77607   3
   9  -4  -1 15.0521  2.9617   4
  -9   4   1 9.67641 2.72429   1
  -9   4   1 11.3778  1.9644   2
   8  -4  -1 147.322   7.209   4
   8  -4  -1 158.378   5.356   3
  -8   4   1 172.894   6.466   2
  -8   4   1 161.038   7.759   1
   7  -4  -1 209.146   8.011   4
   7  -4  -1 212.729   5.827   3
  -7   4   1 207.698   8.387   1
  -7   4   1 204.906   7.251   2
   6  -4  -1 0.39889 0.99990   4
   6  -4  -1 1.05446 0.64162   3
  -6   4   1 4.11151 1.50543   1
  -6   4   1 0.29443 0.87041   2
   5  -4  -1 854.692  17.143   3
   5  -4  -1 830.866  19.938   4
  -5   4   1 838.350  19.950   2
  -5   4   1 842.450  21.032   1
   4  -4  -1 385.337  10.241   4
  -4   4   1 379.017  10.523   2
   3  -4  -1 1284.62   27.21   4
  -3   4   1 1277.62   25.50   3
  -3   4   1 1257.55   28.95   1
  -3   4   1 1267.29   28.17   2
   2  -4  -1 168.774   4.995   4
   2  -4  -1 159.358   5.740   1
  -2   4   1 167.135   4.583   3
  -2   4   1 169.945   5.719   2
   1  -4  -1 0.32597 0.67096   4
   1  -4  -1 0.19402 0.89495   1
  -1   4   1 0.63374 0.71736   2
  -1   4   1 0.30560 0.63327   3
   0  -4  -1 1533.10   31.08   4
   0   4   1 1466.74   32.25   2
   0   4   1 1504.40   31.58   3
  -1  -4  -1 5.21172 1.81333   1
  -1  -4  -1 4.37451 0.96155   4
   1   4   1 6.16396 1.44485   3
   1   4   1 4.96520 1.14666   2
  -2  -4  -1 47.9183  2.7262   4
  -2  -4  -1 50.4884  3.8466   1
   2   4   1 51.1516  3.4492   3
   2   4   1 50.3241  2.7497   2
  -3  -4  -1 70.4526  3.5587   4
  -3  -4  -1 62.5996  4.6721   1
   3   4   1 70.6307  3.2146   2
   3   4   1 69.0427  4.2569   3
  -4  -4  -1 511.176  15.942   1
  -4  -4  -1 521.824  13.797   4
   4   4   1 529.786  12.415   2
   4   4   1 508.235  14.874   3
  -5  -4  -1 2.01631 1.35418   4
  -5  -4  -1 2.09690 2.25743   1
   5   4   1 0.58424 1.49232   3
  -6  -4  -1 3.25728 1.74225   4
  -6  -4  -1 4.79834 2.66027   1
   6   4   1 5.29472 2.27382   3
  -7  -4  -1 14.1922  3.6631   1
  -7  -4  -1 22.0042  3.1679   4
   7   4   1 21.2746  3.6830   3
  -8  -4  -1 89.0795  7.2057   1
  -8  -4  -1 94.2845  6.2401   4
   8   4   1 95.6765  6.8076   3
  -9  -4  -1 2.17685 2.37606   1
   9   4   1 0.35445 1.66558   4
   9   4   1 0.76737 2.22402   3
 -10  -4  -1 6.78017 3.35637   1
  10   4   1 -0.5772  2.5979   3
  10   4   1 -0.8968  2.0508   4
 -11  -4  -1 15.2522  4.7146   1
  11   4   1 16.0789  4.3664   3
 -12  -4  -1 1.69593 3.60449   1
  12   4   1 -0.9865  3.1867   3
  16  -5  -1 4.65734 3.81275   4
 -16   5   1 6.23219 4.29103   1
  15  -5  -1 4.89581 3.35002   4
 -15   5   1 6.47027 3.94605   1
  14  -5  -1 27.1875  5.1971   4
 -14   5   1 29.5014  5.6515   1
  13  -5  -1 2.90342 2.36216   4
 -13   5   1 2.14619 2.62630   1
  12  -5  -1 -0.8850  1.7535   4
 -12   5   1 -0.6057  2.0361   1
  11  -5  -1 24.6988  3.9673   4
 -11   5   1 19.4652  4.0092   1
  10  -5  -1 11.8826  2.9013   4
 -10   5   1 12.3239  3.1487   1
 -10   5   1 5.13276 1.69438   2
   9  -5  -1 29.5764  3.7170   4
  -9   5   1 32.1440  3.9524   1
  -9   5   1 31.5570  3.1421   2
   8  -5  -1 473.184  14.346   4
   8  -5  -1 470.859  11.024   3
  -8   5   1 483.596  13.565   2
  -8   5   1 463.488  15.068   1
   7  -5  -1 9.75405 2.06199   4
   7  -5  -1 11.9849  1.1460   3
  -7   5   1 13.5036  2.5469   1
  -7   5   1 12.0148  1.9961   2
   6  -5  -1 33.6379  3.0048   4
   6  -5  -1 30.0817  1.4580   3
  -6   5   1 28.5205  3.0609   1
  -6   5   1 28.6916  2.7136   2
   5  -5  -1 19.3722  2.1927   4
  -5   5   1 17.8836  2.1773   2
  -5   5   1 16.7799  2.4136   1
   4  -5  -1 526.122  13.277   4
  -4   5   1 517.810  14.002   2
  -4   5   1 541.015  11.327   3
  -4   5   1 533.976  14.589   1
   3  -5  -1 98.6253  4.8244   1
   3  -5  -1 115.209   4.228   4
  -3   5   1 107.836   3.488   3
   2  -5  -1 566.892  15.343   1
   2  -5  -1 607.288  13.637   4
  -2   5   1 601.297  13.407   3
  -2   5   1 576.511  14.910   2
   1  -5  -1 137.117   4.354   4
   1  -5  -1 130.502   5.720   1
  -1   5   1 126.923   5.130   2
  -1   5   1 128.277   4.718   3
   0  -5  -1 225.869   8.286   1
   0  -5  -1 235.150   6.235   4
   0   5   1 219.096   7.153   2
   0   5   1 221.834   7.216   3
  -1  -5  -1 99.3534  5.5148   1
  -1  -5  -1 94.3521  3.6703   4
   1   5   1 90.6861  4.5571   3
   1   5   1 92.7755  4.2265   2
  -2  -5  -1 83.5077  5.1243   1
  -2  -5  -1 65.9253  3.2339   4
   2   5   1 65.0862  3.5047   2
   2   5   1 72.6513  4.3775   3
  -3  -5  -1 7.82179 2.52544   1
  -3  -5  -1 4.06930 1.27823   4
   3   5   1 6.77458 1.95111   3
   3   5   1 2.88552 1.12269   2
  -4  -5  -1 81.5669  5.9920   1
  -4  -5  -1 101.840   4.798   4
   4   5   1 83.2427  5.3963   3
   4   5   1 87.4972  3.9468   2
  -5  -5  -1 15.5195  2.3903   4
  -5  -5  -1 14.2252  3.3964   1
   5   5   1 18.3950  3.2466   3
  -6  -5  -1 13.0584  3.5072   1
  -6  -5  -1 11.1147  2.3621   4
   6   5   1 12.8386  3.1008   3
  -7  -5  -1 -0.9990  1.5986   4
  -7  -5  -1 -2.7632  1.7248   1
   7   5   1 -0.2918  1.8557   3
  -8  -5  -1 31.6456  5.2146   1
   8   5   1 35.0547  4.8919   3
  -9  -5  -1 -0.3778  2.7596   1
   9   5   1 1.22325 2.54993   3
 -10  -5  -1 10.9955  4.4786   1
  10   5   1 5.22556 3.28064   3
 -11  -5  -1 18.4473  5.3907   1
  11   5   1 16.7830  4.7431   3
  12   5   1 -2.2126  3.2183   3
  16  -6  -1 12.3326  4.6693   4
 -16   6   1 14.5946  5.2165   1
  15  -6  -1 0.32901 2.87603   4
 -15   6   1 -4.2255  2.6076   1
  14  -6  -1 1.02133 2.52316   4
 -14   6   1 1.22172 2.66521   1
  13  -6  -1 26.3747  4.7716   4
 -13   6   1 32.8482  5.3521   1
  12  -6  -1 17.9392  3.9831   4
 -12   6   1 17.1810  3.9196   1
  11  -6  -1 17.0798  3.5000   4
 -11   6   1 18.7191  3.8400   1
  10  -6  -1 98.9097  6.5526   4
 -10   6   1 111.790   6.061   2
 -10   6   1 113.018   7.174   1
   9  -6  -1 97.8415  6.1190   4
  -9   6   1 89.1008  6.2019   1
  -9   6   1 96.7346  5.5035   2
   8  -6  -1 13.1598  2.5654   4
  -8   6   1 10.6690  2.6104   1
  -8   6   1 14.4692  2.4379   2
   7  -6  -1 58.8039  4.1205   4
  -7   6   1 64.5574  4.7069   1
  -7   6   1 59.3270  4.1791   2
  -6   6   1 263.759   9.164   2
  -6   6   1 246.021   9.478   1
   5  -6  -1 1552.29   34.42   4
  -5   6   1 1602.37   36.95   1
  -5   6   1 1529.75   35.65   2
  -5   6   1 1602.57   31.45   3
   4  -6  -1 584.399  14.700   4
   4  -6  -1 602.314  16.506   1
  -4   6   1 604.055  13.166   3
   3  -6  -1 5.33906 1.24908   4
   3  -6  -1 4.14338 1.63817   1
  -3   6   1 4.86423 1.51863   2
  -3   6   1 6.54541 1.14918   3
   2  -6  -1 29.1855  2.9046   1
   2  -6  -1 37.1552  2.4626   4
  -2   6   1 34.1342  3.0044   2
  -2   6   1 40.9997  2.5704   3
   1  -6  -1 568.236  12.962   4
   1  -6  -1 561.027  15.783   1
  -1   6   1 544.594  14.695   2
  -1   6   1 554.045  13.951   3
   0  -6  -1 269.229   7.191   4
   0  -6  -1 270.923   9.837   1
   0   6   1 265.750   8.677   2
   0   6   1 275.516   8.713   3
  -1  -6  -1 22.0540  1.8582   4
  -1  -6  -1 21.0757  3.1975   1
   1   6   1 20.9695  2.3095   2
   1   6   1 26.3795  2.7957   3
  -2  -6  -1 88.3191  5.7841   1
  -2  -6  -1 91.1432  4.0299   4
   2   6   1 85.1396  5.1289   3
   2   6   1 94.1077  4.5258   2
  -3  -6  -1 24.1836  2.3364   4
  -3  -6  -1 19.3338  3.4081   1
   3   6   1 24.2442  3.3140   3
   3   6   1 23.1467  2.3929   2
  -4  -6  -1 47.5964  3.5219   4
  -4  -6  -1 44.5334  4.9776   1
   4   6   1 40.7910  4.3203   3
   4   6   1 44.5086  3.2435   2
  -5  -6  -1 8.92033 3.08828   1
  -5  -6  -1 2.77480 1.78810   4
   5   6   1 3.35331 2.07617   3
  -6  -6  -1 11.1911  3.6608   1
  -6  -6  -1 16.8501  2.8320   4
   6   6   1 13.6779  3.4119   3
  -7  -6  -1 1.69722 2.95166   1
   7   6   1 0.22300 2.14876   3
  -8  -6  -1 1.57569 2.74061   1
   8   6   1 4.94362 2.83803   3
  -9  -6  -1 32.4855  5.9779   1
   9   6   1 48.3298  6.1390   3
 -10  -6  -1 1.35935 3.76666   1
  10   6   1 7.71977 3.81781   3
 -11  -6  -1 7.15330 4.51681   1
  11   6   1 2.57492 3.34834   3
  16  -7  -1 -3.2279  2.4760   4
 -16   7   1 1.04366 3.84657   1
  15  -7  -1 -0.9412  2.4265   4
 -15   7   1 0.41783 3.22748   1
  14  -7  -1 -0.4341  2.2397   4
 -14   7   1 6.98380 3.58255   1
  13  -7  -1 7.75207 3.08520   4
 -13   7   1 5.66151 3.18720   1
  12  -7  -1 18.6568  3.9140   4
 -12   7   1 28.0732  4.7865   1
  11  -7  -1 3.39684 2.22223   4
 -11   7   1 0.26790 1.23614   2
 -11   7   1 0.31395 1.99588   1
  10  -7  -1 313.908  12.170   4
 -10   7   1 325.050  11.563   2
 -10   7   1 314.095  12.998   1
   9  -7  -1 51.7478  4.5356   4
  -9   7   1 48.5799  4.3700   2
  -9   7   1 60.5007  5.2589   1
   8  -7  -1 35.1962  3.6914   4
  -8   7   1 43.8638  4.2909   1
  -8   7   1 39.3472  3.8002   2
   7  -7  -1 240.333   8.900   4
  -7   7   1 247.790   9.338   2
  -7   7   1 231.168   9.651   1
   6  -7  -1 1109.11   26.32   4
  -6   7   1 1144.76   22.88   3
  -6   7   1 1130.27   27.61   2
  -6   7   1 1102.86   28.63   1
   5  -7  -1 1684.52   37.03   4
  -5   7   1 1704.15   38.98   2
  -5   7   1 1717.94   34.36   3
  -5   7   1 1689.29   40.16   1
   4  -7  -1 45.4001  3.7677   1
   4  -7  -1 47.5789  3.1549   4
  -4   7   1 40.1799  3.5769   2
  -4   7   1 48.2525  2.6157   3
   3  -7  -1 86.9460  3.9045   4
   3  -7  -1 82.4438  4.9616   1
  -3   7   1 81.3814  4.8384   2
  -3   7   1 81.8713  3.7316   3
   2  -7  -1 9.37674 2.29569   1
   2  -7  -1 16.2775  1.7602   4
  -2   7   1 12.1071  1.7987   3
  -2   7   1 8.34765 1.89900   2
   1  -7  -1 10.1938  2.4831   1
   1  -7  -1 9.32482 1.44131   4
  -1   7   1 11.5965  2.0577   2
  -1   7   1 10.7170  1.9232   3
   0  -7  -1 94.1751  3.6549   4
   0  -7  -1 92.6583  5.9094   1
   0   7   1 82.7271  4.7241   3
   0   7   1 85.2871  4.7805   2
  -1  -7  -1 87.4196  3.7265   4
  -1  -7  -1 80.8390  5.9388   1
   1   7   1 85.5949  4.7451   2
   1   7   1 83.2184  5.0397   3
  -2  -7  -1 146.887   8.135   1
  -2  -7  -1 134.091   5.156   4
   2   7   1 135.101   6.043   2
   2   7   1 146.426   7.087   3
  -3  -7  -1 163.162   6.080   4
  -3  -7  -1 162.452   8.874   1
   3   7   1 158.674   7.894   3
   3   7   1 151.873   6.503   2
  -4  -7  -1 50.5690  5.6638   1
   4   7   1 52.4216  5.0102   3
  -5  -7  -1 322.589  14.014   1
   5   7   1 323.494  12.930   3
  -6  -7  -1 10.9554  3.9390   1
   6   7   1 8.88554 2.88103   3
  -7  -7  -1 0.43305 2.66245   1
   7   7   1 2.72628 2.62799   3
  -8  -7  -1 -1.0538  2.9836   1
   8   7   1 3.82140 2.76719   3
  -9  -7  -1 4.17990 3.85915   1
   9   7   1 10.7333  3.9434   3
 -10  -7  -1 6.81474 4.44360   1
  10   7   1 1.25578 3.59545   3
  16  -8  -1 10.8723  4.5816   4
 -16   8   1 15.7540  5.4694   1
  15  -8  -1 1.08181 3.03307   4
 -15   8   1 0.72553 3.19674   1
  14  -8  -1 0.58176 2.68523   4
 -14   8   1 7.55643 3.57234   1
  13  -8  -1 2.28118 2.68068   4
 -13   8   1 -2.6604  2.1342   1
  12  -8  -1 2.56908 2.32878   4
 -12   8   1 2.39784 2.35108   1
  11  -8  -1 23.7264  3.9697   4
 -11   8   1 23.7893  4.2554   1
  10  -8  -1 34.5277  4.2117   4
 -10   8   1 24.1087  3.5716   2
 -10   8   1 26.5148  4.2480   1
   9  -8  -1 2.38214 1.83133   4
  -9   8   1 2.91552 1.81400   2
  -9   8   1 1.98078 1.99085   1
   8  -8  -1 2.49744 1.65550   4
  -8   8   1 1.95497 1.68396   2
  -8   8   1 3.35213 2.06463   1
   7  -8  -1 8.48045 2.13393   4
  -7   8   1 11.0029  2.5135   2
  -7   8   1 9.08410 2.67705   1
   6  -8  -1 1.48645 1.40827   4
  -6   8   1 0.42246 1.52986   1
  -6   8   1 -0.1582  1.1640   2
   5  -8  -1 909.628  24.771   1
   5  -8  -1 916.291  21.807   4
  -5   8   1 880.041  23.788   2
  -5   8   1 948.252  20.081   3
   4  -8  -1 552.807  16.863   1
   4  -8  -1 563.693  14.290   4
  -4   8   1 568.993  13.648   3
  -4   8   1 542.482  16.355   2
   3  -8  -1 64.6263  4.8673   1
   3  -8  -1 72.8336  3.7439   4
  -3   8   1 75.3844  4.8481   2
  -3   8   1 67.3499  3.6984   3
   2  -8  -1 1.66726 1.17496   4
   2  -8  -1 2.33526 1.83206   1
  -2   8   1 -0.4260  1.1022   2
  -2   8   1 1.10425 1.23959   3
   1  -8  -1 230.098   6.683   4
   1  -8  -1 224.755   9.638   1
  -1   8   1 237.447   8.997   2
  -1   8   1 230.869   8.253   3
   0  -8  -1 529.590  17.041   1
   0  -8  -1 487.892  12.511   4
   0   8   1 569.257  15.460   3
   0   8   1 546.679  15.448   2
  -1  -8  -1 700.452  21.361   1
   1   8   1 704.182  18.883   2
   1   8   1 697.239  19.306   3
  -2  -8  -1 208.507  10.309   1
   2   8   1 197.823   7.992   2
   2   8   1 201.948   9.010   3
  -3  -8  -1 150.309   9.158   1
   3   8   1 161.594   7.060   2
   3   8   1 164.343   8.480   3
  -4  -8  -1 5.30187 3.21874   1
   4   8   1 2.54845 2.16048   3
  -5  -8  -1 94.9599  7.9035   1
   5   8   1 93.7309  7.0507   3
  -6  -8  -1 -1.0438  2.4685   1
   6   8   1 1.52341 2.29157   3
  -7  -8  -1 4.97176 3.98127   1
   7   8   1 5.26423 2.87276   3
  -8  -8  -1 9.91793 4.61576   1
   8   8   1 10.9495  4.1706   3
  -9  -8  -1 8.38215 4.70209   1
   9   8   1 6.32030 3.67022   3
  16  -9  -1 14.1763  5.0357   4
  15  -9  -1 14.5304  4.5893   4
 -15   9   1 13.1131  4.6113   1
  14  -9  -1 0.23833 2.78745   4
 -14   9   1 0.06771 2.68142   1
  13  -9  -1 0.93491 2.27257   4
 -13   9   1 0.11445 2.52515   1
  12  -9  -1 6.87339 2.92058   4
 -12   9   1 5.75841 2.96193   1
 -12   9   1 0.27747 1.52861   2
  11  -9  -1 19.1606  3.7418   4
 -11   9   1 18.3476  3.9760   1
 -11   9   1 23.2538  3.7226   2
  10  -9  -1 35.3656  4.2744   4
 -10   9   1 34.4684  4.1857   2
 -10   9   1 32.8869  4.5937   1
   9  -9  -1 -1.0234  1.5321   4
  -9   9   1 1.03680 1.88728   1
  -9   9   1 0.88741 1.48154   2
   8  -9  -1 157.948   7.491   4
  -8   9   1 157.605   8.232   2
  -8   9   1 160.107   8.751   1
   7  -9  -1 17.2697  3.3426   1
   7  -9  -1 14.2408  2.6306   4
  -7   9   1 20.1838  3.6866   1
  -7   9   1 23.1273  3.4291   2
   6  -9  -1 15.5345  3.1871   1
   6  -9  -1 10.1947  2.2078   4
  -6   9   1 7.69814 2.37861   2
   5  -9  -1 -0.2106  1.1966   4
   5  -9  -1 1.95085 1.90298   1
  -5   9   1 0.95894 1.26150   2
  -5   9   1 -1.3703  0.9027   3
   4  -9  -1 62.0299  3.9285   4
   4  -9  -1 58.5436  5.0212   1
  -4   9   1 57.6375  3.5153   3
  -4   9   1 63.6333  4.8212   2
   3  -9  -1 0.44742 1.32013   4
   3  -9  -1 0.08794 1.70492   1
  -3   9   1 1.92478 1.33638   3
  -3   9   1 2.93327 1.71855   2
   2  -9  -1 -0.6108  1.0927   4
   2  -9  -1 1.94736 1.89379   1
  -2   9   1 -0.3143  1.1954   3
  -2   9   1 -0.0098  1.2671   2
   1  -9  -1 11.8701  3.2716   1
  -1   9   1 3.65569 1.75992   3
  -1   9   1 15.6151  2.7914   2
   0  -9  -1 135.744   7.988   1
   0   9   1 142.299   7.138   2
   0   9   1 149.657   7.166   3
  -1  -9  -1 34.9622  4.7412   1
   1   9   1 38.5241  3.8481   2
   1   9   1 37.1136  4.1074   3
  -2  -9  -1 52.8905  5.8582   1
   2   9   1 45.6145  4.8065   3
   2   9   1 50.7439  4.2794   2
  -3  -9  -1 19.8852  4.4604   1
   3   9   1 22.3352  3.8916   3
  -4  -9  -1 -0.4550  2.7046   1
   4   9   1 1.98764 2.20361   3
  -5  -9  -1 1.95427 3.38358   1
   5   9   1 6.20458 2.99191   3
  -6  -9  -1 52.6684  7.0669   1
   6   9   1 49.3367  6.2239   3
  -7  -9  -1 -0.8914  3.2925   1
   7   9   1 1.96998 2.86333   3
  -8  -9  -1 4.49911 4.29750   1
   8   9   1 3.55325 3.32264   3
  15 -10  -1 9.32685 3.93495   4
 -15  10   1 6.01725 4.11367   1
  14 -10  -1 4.60182 3.44151   4
 -14  10   1 11.1938  4.3399   1
  13 -10  -1 3.40919 2.90877   4
 -13  10   1 2.46867 2.74008   1
  12 -10  -1 56.0600  5.8700   4
 -12  10   1 53.3470  6.2582   1
  11 -10  -1 84.1005  6.4974   4
 -11  10   1 89.4655  7.3246   1
 -11  10   1 80.3156  6.4005   2
  10 -10  -1 276.176  11.515   4
 -10  10   1 293.977  13.318   1
 -10  10   1 319.329  12.731   2
   9 -10  -1 29.8273  3.8650   4
  -9  10   1 24.0066  3.8276   2
  -9  10   1 33.4362  4.7854   1
   8 -10  -1 97.9265  7.0023   1
   8 -10  -1 89.8347  5.8618   4
  -8  10   1 102.430   6.815   2
   7 -10  -1 47.0303  5.1380   1
   7 -10  -1 47.9259  4.1318   4
  -7  10   1 44.9412  4.7073   2
   6 -10  -1 157.612   6.901   4
   6 -10  -1 158.066   8.669   1
  -6  10   1 154.059   8.156   2
   5 -10  -1 0.99663 1.94735   1
   5 -10  -1 0.34310 1.60175   4
  -5  10   1 4.61633 2.22516   2
   4 -10  -1 59.0207  5.3801   1
  -4  10   1 66.7884  5.2980   2
  -4  10   1 57.9239  3.8742   3
   3 -10  -1 13.8858  3.2654   1
  -3  10   1 15.3770  2.4863   3
  -3  10   1 9.83268 2.57994   2
   2 -10  -1 133.993   8.121   1
  -2  10   1 134.985   6.527   3
  -2  10   1 144.038   7.628   2
   1 -10  -1 28.9176  4.6006   1
  -1  10   1 35.1155  3.8286   3
  -1  10   1 34.6566  3.9653   2
   0 -10  -1 75.4384  6.6085   1
   0  10   1 85.2068  5.6765   3
   0  10   1 77.6199  5.6017   2
  -1 -10  -1 26.4696  4.7218   1
   1  10   1 23.3379  3.5962   3
   1  10   1 31.1839  3.6819   2
  -2 -10  -1 5.40718 3.48802   1
   2  10   1 7.71237 2.52440   2
   2  10   1 8.01219 2.74205   3
  -3 -10  -1 4.92713 3.61617   1
   3  10   1 4.42941 2.71938   3
  -4 -10  -1 -0.1378  3.1127   1
   4  10   1 -1.1876  2.0975   3
  -5 -10  -1 -0.2827  3.4927   1
   5  10   1 -1.1469  2.5943   3
  -6 -10  -1 5.57222 4.24278   1
   6  10   1 6.81794 3.58075   3
  -7 -10  -1 1.84145 4.17504   1
   7  10   1 -2.9723  2.5329   3
  15 -11  -1 14.4593  4.7199   4
 -15  11   1 17.7340  5.3345   1
  14 -11  -1 37.7342  5.7560   4
 -14  11   1 40.0255  6.5656   1
  13 -11  -1 44.8743  5.7242   4
 -13  11   1 33.7207  5.9150   1
  12 -11  -1 65.3301  6.1898   4
 -12  11   1 63.2554  6.8811   1
 -12  11   1 45.4983  5.5015   2
  11 -11  -1 274.926  12.157   4
 -11  11   1 302.784  13.118   2
 -11  11   1 295.101  14.106   1
  10 -11  -1 134.369   7.814   4
 -10  11   1 121.459   8.696   1
 -10  11   1 144.782   8.721   2
   9 -11  -1 170.533   8.386   4
   9 -11  -1 169.659   9.880   1
  -9  11   1 178.695   9.589   2
   8 -11  -1 41.9784  5.2811   1
   8 -11  -1 33.5849  3.8813   4
  -8  11   1 25.2905  4.1101   2
   7 -11  -1 21.9261  4.1204   1
   7 -11  -1 17.0038  2.9926   4
  -7  11   1 17.5492  3.4815   2
   6 -11  -1 6.05646 2.82171   1
  -6  11   1 3.44356 2.07441   2
   5 -11  -1 0.67277 2.16902   1
  -5  11   1 -0.3379  1.7182   2
   4 -11  -1 19.4465  3.8914   1
  -4  11   1 21.4378  3.7280   2
   3 -11  -1 27.1925  4.4111   1
  -3  11   1 39.1667  4.6418   2
   2 -11  -1 6.28468 3.08189   1
  -2  11   1 4.74748 2.17210   3
  -2  11   1 7.49385 2.59979   2
   1 -11  -1 72.2394  6.8360   1
  -1  11   1 80.6865  6.0550   2
  -1  11   1 74.2783  5.5694   3
   0 -11  -1 16.5063  4.2606   1
   0  11   1 9.34428 2.81228   3
   0  11   1 19.9457  3.4590   2
  -1 -11  -1 56.9916  6.5957   1
   1  11   1 54.2104  5.0335   2
   1  11   1 65.3577  5.7279   3
  -2 -11  -1 65.6563  7.1882   1
   2  11   1 71.4555  6.1403   3
  -3 -11  -1 -4.8346  2.8767   1
   3  11   1 0.14560 2.23829   3
  -4 -11  -1 4.98949 4.03494   1
   4  11   1 7.88434 3.32907   3
  -5 -11  -1 -0.1793  3.8553   1
   5  11   1 1.16683 3.08076   3
  -6 -11  -1 6.96799 4.91654   1
   6  11   1 6.27754 3.62070   3
  15 -12  -1 -1.5567  3.2615   4
 -15  12   1 1.49424 3.45368   1
  14 -12  -1 30.7996  5.6607   4
 -14  12   1 28.8647  5.9923   1
 -13  12   1 97.9430  8.9617   1
  12 -12  -1 31.8806  5.0201   4
 -12  12   1 23.6251  5.1638   1
 -12  12   1 34.4156  5.3192   2
  11 -12  -1 85.4668  7.4967   1
  11 -12  -1 78.0042  6.5094   4
 -11  12   1 74.1210  7.5427   1
 -11  12   1 83.3701  7.2195   2
  10 -12  -1 85.4886  6.5239   4
  10 -12  -1 112.333   8.399   1
 -10  12   1 127.138   8.493   2
   9 -12  -1 60.5455  6.5498   1
   9 -12  -1 38.7938  4.3907   4
  -9  12   1 62.5314  6.2463   2
   8 -12  -1 7.90978 3.31993   1
  -8  12   1 9.13379 2.96516   2
   7 -12  -1 17.0807  4.0252   1
  -7  12   1 15.3696  3.5913   2
   6 -12  -1 53.2114  6.0714   1
  -6  12   1 45.0819  5.2761   2
   5 -12  -1 140.844   9.068   1
  -5  12   1 141.986   8.719   2
   4 -12  -1 18.4945  4.2433   1
  -4  12   1 17.9903  3.7867   2
   3 -12  -1 6.02574 3.01319   1
  -3  12   1 0.40922 1.84593   2
  -3  12   1 -0.6964  1.2762   3
   2 -12  -1 7.75402 3.44666   1
  -2  12   1 0.36638 1.39669   3
  -2  12   1 8.55383 2.91842   2
   1 -12  -1 35.4797  5.4788   1
  -1  12   1 38.3909  4.4593   3
  -1  12   1 40.9474  4.8408   2
   0 -12  -1 53.7317  6.6645   1
   0  12   1 42.9789  4.9322   2
   0  12   1 54.2827  5.4754   3
  -1 -12  -1 78.8788  7.9113   1
   1  12   1 92.5806  7.0107   3
   1  12   1 55.5702  5.5112   2
  -2 -12  -1 34.1314  6.1332   1
   2  12   1 45.8584  5.7742   3
  -3 -12  -1 14.5173  4.9305   1
   3  12   1 6.75636 3.35850   3
  -4 -12  -1 36.5964  6.7854   1
   4  12   1 22.8438  5.1912   3
  -5 -12  -1 8.28286 4.77264   1
   5  12   1 0.75490 3.25576   3
  14 -13  -1 5.34514 3.94478   4
 -14  13   1 6.99106 4.37141   1
  13 -13  -1 8.00804 3.79903   4
 -13  13   1 7.46595 4.12397   1
 -13  13   1 -0.0566  2.4072   2
  12 -13  -1 2.42419 3.12216   1
 -12  13   1 7.11140 3.65537   2
  11 -13  -1 1.16600 2.82481   1
 -11  13   1 6.55594 3.17615   2
  10 -13  -1 15.2655  4.3229   1
 -10  13   1 20.6260  4.6624   2
   9 -13  -1 0.92715 2.50017   1
  -9  13   1 0.41041 2.27638   2
   8 -13  -1 63.8807  6.9180   1
  -8  13   1 63.3660  6.6467   2
   7 -13  -1 6.70998 3.35930   1
  -7  13   1 5.26495 2.88758   2
   6 -13  -1 37.4557  5.5744   1
  -6  13   1 36.8275  5.1986   2
   5 -13  -1 20.3159  4.6082   1
  -5  13   1 14.7458  3.7603   2
   4 -13  -1 14.1071  4.3715   1
  -4  13   1 14.4039  3.6821   2
   3 -13  -1 30.0932  5.3046   1
  -3  13   1 23.8716  4.4208   2
   2 -13  -1 1.97770 3.16970   1
  -2  13   1 2.45241 1.87629   3
  -2  13   1 1.28039 2.28019   2
   1 -13  -1 -1.6940  2.9914   1
  -1  13   1 0.79044 1.81491   3
  -1  13   1 2.45249 2.42809   2
   0 -13  -1 5.56395 3.72685   1
   0  13   1 4.27220 2.64086   3
   0  13   1 5.59743 2.89517   2
  -1 -13  -1 -0.2382  3.5560   1
   1  13   1 -1.5066  2.4196   3
  -2 -13  -1 1.70574 3.89733   1
   2  13   1 1.26328 2.88840   3
  -3 -13  -1 -0.5633  3.7883   1
   3  13   1 0.01530 3.05272   3
  -4 -13  -1 1.39363 4.79376   1
   4  13   1 0.62069 3.40306   3
 -14  14   1 -0.3272  2.6317   2
  13 -14  -1 22.2885  5.7678   1
 -13  14   1 25.0468  5.2535   2
  12 -14  -1 7.35171 3.98574   1
 -12  14   1 9.32611 3.85564   2
  11 -14  -1 3.20546 3.29602   1
 -11  14   1 11.3621  3.9857   2
  10 -14  -1 45.6056  6.5997   1
 -10  14   1 71.5911  7.4707   2
   9 -14  -1 39.5780  6.1717   1
  -9  14   1 28.1978  5.1882   2
   8 -14  -1 0.09031 2.75137   1
  -8  14   1 1.03077 2.41067   2
   7 -14  -1 -1.4842  2.5817   1
  -7  14   1 0.80427 2.40471   2
   6 -14  -1 19.7970  5.1242   1
  -6  14   1 6.97846 3.09975   2
   5 -14  -1 5.61006 3.57602   1
  -5  14   1 3.46607 2.88908   2
   4 -14  -1 3.90023 3.32033   1
  -4  14   1 2.21363 2.61679   2
   3 -14  -1 12.1670  4.3916   1
  -3  14   1 9.89507 3.63418   2
   2 -14  -1 4.00035 3.71840   1
  -2  14   1 1.78680 2.50568   2
   1 -14  -1 -0.1963  3.5420   1
  -1  14   1 0.67992 2.09534   3
  -1  14   1 1.39167 2.56743   2
   0 -14  -1 8.63584 4.47500   1
   0  14   1 10.2066  3.6449   2
   0  14   1 -0.4730  2.1343   3
  -1 -14  -1 14.7994  5.4509   1
   1  14   1 3.06540 2.75332   3
  -2 -14  -1 -3.7415  3.7922   1
   2  14   1 1.19140 3.22530   3
   3  14   1 2.41937 3.47188   3
 -13  15   1 -0.5988  3.2969   2
  12 -15  -1 8.45510 4.56456   1
 -12  15   1 12.6778  4.5656   2
  11 -15  -1 3.56275 3.70277   1
 -11  15   1 10.4313  4.3497   2
  10 -15  -1 11.9002  4.4075   1
 -10  15   1 18.0852  4.8183   2
   9 -15  -1 -4.4501  2.7146   1
  -9  15   1 -0.8034  2.6769   2
   8 -15  -1 14.0323  4.6481   1
  -8  15   1 17.7592  4.6614   2
   7 -15  -1 4.17459 3.88516   1
  -7  15   1 9.09749 3.95601   2
   6 -15  -1 46.0120  7.0076   1
  -6  15   1 57.5508  6.9561   2
   5 -15  -1 2.96487 3.67525   1
  -5  15   1 11.9297  4.2077   2
   4 -15  -1 2.64418 4.00658   1
  -4  15   1 7.40054 3.67856   2
   3 -15  -1 12.6276  5.3277   1
  -3  15   1 9.53542 3.71678   2
   2 -15  -1 1.65862 4.07661   1
  -2  15   1 -0.7096  2.7875   2
   1 -15  -1 -4.5329  3.4400   1
  -1  15   1 -1.6147  2.8278   2
   0 -15  -1 20.4957  6.2110   1
   1  15   1 -0.3140  3.0538   3
 -11  16   1 0.85151 3.21914   2
  10 -16  -1 33.2130  6.8827   1
 -10  16   1 38.2619  6.6587   2
   9 -16  -1 2.62728 3.94080   1
  -9  16   1 -0.3437  2.8819   2
   8 -16  -1 10.7122  4.9877   1
  -8  16   1 7.24464 3.86648   2
   7 -16  -1 9.66527 4.80599   1
  -7  16   1 14.1043  4.6745   2
   6 -16  -1 21.5857  5.9313   1
  -6  16   1 20.2847  5.3798   2
   5 -16  -1 35.7728  6.8739   1
  -5  16   1 22.8762  5.3179   2
   4 -16  -1 86.2776  9.6023   1
  -4  16   1 92.1451  8.7330   2
   3 -16  -1 -0.4903  3.9676   1
  -3  16   1 0.86651 3.27247   2
   2 -16  -1 -8.4379  3.6448   1
  -2  16   1 -1.9470  3.0967   2
  -1  16  -2 4.62252 3.85015   2
   1 -16   2 -0.2066  4.7809   1
  -2  16  -2 0.81168 3.03675   2
   2 -16   2 3.25605 4.57904   1
  -3  16  -2 2.90883 3.70746   2
   3 -16   2 2.12042 4.56199   1
  -4  16  -2 1.67049 2.98246   2
   4 -16   2 2.63055 4.35866   1
  -5  16  -2 1.07489 3.13446   2
   5 -16   2 4.71723 4.67683   1
  -6  16  -2 27.7710  5.7802   2
   6 -16   2 27.5846  6.4186   1
  -7  16  -2 31.9718  6.0497   2
   7 -16   2 35.9348  6.9485   1
  -8  16  -2 14.7893  4.7539   2
   8 -16   2 5.76257 4.46321   1
  -9  16  -2 8.52646 4.32038   2
   9 -16   2 3.70456 4.23460   1
 -10  16  -2 -0.9260  2.8990   2
  10 -16   2 -4.3832  3.6788   1
   1  15  -2 6.39769 3.76310   3
  -1 -15   2 10.7969  5.3564   1
   0  15  -2 -0.1352  2.6001   3
   0  15  -2 -0.1364  2.9867   2
   0 -15   2 0.91380 4.27799   1
  -1  15  -2 1.75184 2.46232   3
  -1  15  -2 3.43768 3.23860   2
   1 -15   2 3.70332 4.55197   1
  -2  15  -2 -0.3832  2.7787   2
   2 -15   2 1.41946 3.88523   1
  -3  15  -2 29.9554  5.4772   2
   3 -15   2 35.0731  6.6169   1
  -4  15  -2 1.18173 2.86356   2
   4 -15   2 -0.5703  3.5763   1
  -5  15  -2 -0.7610  2.4692   2
   5 -15   2 2.49555 3.84451   1
  -6  15  -2 0.25305 2.57342   2
   6 -15   2 0.11063 3.44427   1
  -7  15  -2 2.41050 2.95390   2
   7 -15   2 -0.0496  3.6134   1
  -8  15  -2 11.9929  4.0424   2
   8 -15   2 15.5076  5.1192   1
  -9  15  -2 4.27281 3.19603   2
   9 -15   2 4.79599 4.09655   1
 -10  15  -2 3.46994 3.26693   2
  10 -15   2 3.90180 3.94198   1
 -11  15  -2 -0.8206  2.9012   2
  11 -15   2 5.07543 4.06760   1
 -12  15  -2 9.26811 4.50775   2
   3  14  -2 0.78974 3.18057   3
  -3 -14   2 -2.9205  3.9341   1
   2  14  -2 2.11377 3.11434   3
  -2 -14   2 -1.8943  3.9760   1
   1  14  -2 6.12483 3.46483   2
   1  14  -2 18.6533  4.4969   3
  -1 -14   2 10.2721  5.0476   1
   0  14  -2 8.43180 3.21432   3
   0  14  -2 12.8659  3.9120   2
   0 -14   2 12.1274  5.0398   1
  -1  14  -2 12.8001  3.8619   2
  -1  14  -2 0.81357 2.11541   3
   1 -14   2 0.88880 3.68354   1
  -2  14  -2 1.28372 1.89056   3
  -2  14  -2 3.60258 2.72621   2
   2 -14   2 -0.1863  3.4028   1
  -3  14  -2 42.9203  5.7823   2
   3 -14   2 36.5680  6.1826   1
  -4  14  -2 2.54607 2.53523   2
   4 -14   2 3.53653 3.80717   1
  -5  14  -2 28.9195  4.9548   2
   5 -14   2 21.6565  5.1730   1
  -6  14  -2 12.8300  3.8170   2
   6 -14   2 8.06350 3.96938   1
  -7  14  -2 16.7830  4.3193   2
   7 -14   2 21.2849  5.1480   1
  -8  14  -2 32.2650  5.3612   2
   8 -14   2 30.0449  5.8809   1
  -9  14  -2 8.21202 3.50656   2
   9 -14   2 12.8945  4.2743   1
 -10  14  -2 1.38288 2.80061   2
  10 -14   2 0.00971 3.10007   1
 -11  14  -2 5.01675 3.58011   2
  11 -14   2 1.10764 3.39955   1
 -12  14  -2 0.34968 2.65067   2
  12 -14   2 -2.5203  3.1838   1
  13 -14   2 4.85665 4.28925   1
   5  13  -2 5.34252 3.82430   3
   4  13  -2 -2.3460  2.7907   3
  -4 -13   2 2.36579 4.36535   1
   3  13  -2 11.0839  4.0069   3
  -3 -13   2 13.5765  5.2287   1
   2  13  -2 7.79818 3.39742   3
   2  13  -2 7.79603 3.27975   2
  -2 -13   2 9.46181 4.61503   1
   1  13  -2 3.77447 2.71214   2
   1  13  -2 5.17805 2.79806   3
  -1 -13   2 3.23822 3.68021   1
   0  13  -2 21.8133  4.1321   3
   0  13  -2 22.2704  4.2221   2
   0 -13   2 16.2238  4.9296   1
  -1  13  -2 -1.1820  1.8441   3
  -1  13  -2 0.24488 2.33607   2
   1 -13   2 -1.2520  3.0152   1
  -2  13  -2 5.16706 2.78356   2
  -2  13  -2 0.40814 1.54525   3
   2 -13   2 4.36467 3.72588   1
  -3  13  -2 28.3301  4.6853   2
   3 -13   2 40.2346  5.8330   1
  -4  13  -2 195.015  10.619   2
   4 -13   2 191.230  11.163   1
  -5  13  -2 28.4931  4.7627   2
   5 -13   2 24.3426  4.8708   1
  -6  13  -2 16.9213  3.9381   2
   6 -13   2 15.3722  4.2126   1
  -7  13  -2 4.88757 2.75818   2
   7 -13   2 -0.6252  2.6808   1
  -8  13  -2 2.14136 2.47820   2
   8 -13   2 3.41106 3.28347   1
  -9  13  -2 -1.3228  1.9511   2
   9 -13   2 -1.2627  2.4739   1
 -10  13  -2 -0.8953  2.2166   2
  10 -13   2 6.71069 3.70803   1
 -11  13  -2 30.1405  5.1737   2
  11 -13   2 25.7726  5.5842   1
 -12  13  -2 1.93604 2.36513   2
  12 -13   2 2.00813 3.37991   1
 -13  13  -2 2.43921 3.68637   1
   6  12  -2 0.16972 3.42475   3
  -6 -12   2 4.04934 4.56519   1
   5  12  -2 0.29752 3.01454   3
  -5 -12   2 3.26644 4.21955   1
   4  12  -2 3.94091 3.05246   3
  -4 -12   2 -1.4585  3.3630   1
   3  12  -2 -1.2552  2.3904   3
  -3 -12   2 -2.6407  3.4009   1
   2  12  -2 6.19740 3.07827   3
   2  12  -2 7.16729 3.03920   2
  -2 -12   2 9.89207 4.52197   1
   1  12  -2 2.64710 2.27989   3
   1  12  -2 0.51934 2.19111   2
  -1 -12   2 2.41099 3.62500   1
   0  12  -2 10.2453  2.9971   3
   0  12  -2 5.30011 2.68711   2
   0 -12   2 4.41960 3.53091   1
  -1  12  -2 16.3322  3.3139   3
  -1  12  -2 22.3826  4.0557   2
   1 -12   2 19.8790  4.6825   1
  -2  12  -2 169.643   8.337   3
  -2  12  -2 162.330   9.203   2
   2 -12   2 173.047  10.159   1
  -3  12  -2 0.06193 1.34822   3
  -3  12  -2 10.5907  3.0771   2
   3 -12   2 1.37390 2.83687   1
  -4  12  -2 100.731   7.284   2
   4 -12   2 116.292   8.375   1
  -5  12  -2 38.7622  4.9238   2
   5 -12   2 44.4608  5.5675   1
  -6  12  -2 20.1842  3.8923   2
   6 -12   2 12.5403  3.8119   1
  -7  12  -2 0.23362 1.60226   2
   7 -12   2 -1.3101  2.0284   1
  -8  12  -2 2.05666 2.19198   2
   8 -12   2 -1.2276  2.2787   1
  -9  12  -2 15.6547  3.6890   2
   9 -12   2 14.2910  3.9810   1
 -10  12  -2 3.50886 2.79385   2
  10 -12   2 -0.0530  2.5542   1
 -11  12  -2 2.28717 2.96953   1
 -11  12  -2 2.52980 2.60125   2
  11 -12   2 0.27515 2.35354   4
 -12  12  -2 47.5116  6.7806   1
  12 -12   2 46.8243  5.7509   4
 -13  12  -2 14.2522  4.5896   1
  13 -12   2 14.1310  4.3068   4
 -14  12  -2 23.5839  5.9686   1
  14 -12   2 21.8866  5.2085   4
   7  11  -2 1.23457 3.42945   3
  -7 -11   2 3.63280 4.40922   1
   6  11  -2 9.65480 4.04551   3
  -6 -11   2 3.94838 4.18438   1
   5  11  -2 6.89466 3.46695   3
  -5 -11   2 4.85531 4.12438   1
   4  11  -2 3.12848 2.90486   3
  -4 -11   2 -0.6467  3.1565   1
   3  11  -2 5.67646 2.84535   3
   3  11  -2 9.85321 3.00813   2
  -3 -11   2 10.8399  4.2992   1
   2  11  -2 4.92362 2.48999   2
   2  11  -2 8.19296 2.98690   3
  -2 -11   2 9.27696 3.93842   1
   1  11  -2 3.53398 2.19979   3
   1  11  -2 1.22468 1.94565   2
  -1 -11   2 5.67712 3.37503   1
   0  11  -2 4.37790 2.26897   3
   0  11  -2 7.31766 2.66107   2
   0 -11   2 12.1615  3.8766   1
  -1  11  -2 187.169   8.715   3
  -1  11  -2 200.559   9.579   2
   1 -11   2 192.772  10.330   1
  -2  11  -2 140.958   8.101   2
  -2  11  -2 160.905   7.555   3
   2 -11   2 135.415   8.523   1
  -3  11  -2 573.855  18.888   2
  -3  11  -2 584.442  16.886   3
   3 -11   2 618.935  19.862   1
  -4  11  -2 2.58033 2.04645   2
  -4  11  -2 0.16039 1.49525   3
   4 -11   2 -0.5472  2.2424   1
  -5  11  -2 16.2205  3.4708   2
   5 -11   2 24.9677  4.3764   1
  -6  11  -2 1.14524 1.86970   2
   6 -11   2 3.01001 2.54622   1
  -7  11  -2 139.742   8.384   2
   7 -11   2 148.039   8.936   1
  -8  11  -2 10.3975  2.9942   2
   8 -11   2 7.37770 2.33953   4
   8 -11   2 7.63304 3.22990   1
  -9  11  -2 17.5412  3.7414   2
  -9  11  -2 17.5389  4.1886   1
   9 -11   2 17.4874  3.3244   4
   9 -11   2 15.9542  3.9414   1
 -10  11  -2 1.38762 2.69670   1
 -10  11  -2 2.08765 2.35014   2
  10 -11   2 -0.9078  1.9402   4
 -11  11  -2 1.54926 1.88354   2
 -11  11  -2 4.60928 3.03346   1
  11 -11   2 2.11530 2.45748   4
 -12  11  -2 1.56976 2.57280   1
  12 -11   2 10.1043  3.5563   4
 -13  11  -2 0.67718 3.19864   1
  13 -11   2 1.32744 2.97692   4
 -14  11  -2 -1.1920  2.9856   1
  14 -11   2 -1.3893  2.6483   4
  15 -11   2 0.76467 3.46109   4
   8  10  -2 3.04615 3.60199   3
  -8 -10   2 -1.2680  3.8929   1
   7  10  -2 15.7978  4.8089   3
  -7 -10   2 13.7194  5.1440   1
   6  10  -2 81.1185  7.8868   3
  -6 -10   2 59.1769  7.6246   1
   5  10  -2 1.27975 2.54664   3
  -5 -10   2 1.02433 3.49310   1
   4  10  -2 4.17647 2.53593   3
  -4 -10   2 6.51832 3.71684   1
   3  10  -2 1.90743 2.38675   3
   3  10  -2 6.93204 2.52060   2
  -3 -10   2 5.80556 3.56741   1
   2  10  -2 1.82988 2.00571   3
   2  10  -2 3.87236 2.11380   2
  -2 -10   2 1.51783 2.95284   1
   1  10  -2 3.35301 2.03634   3
   1  10  -2 5.84750 2.35794   2
  -1 -10   2 0.97024 2.93432   1
   0  10  -2 77.8538  5.7521   2
   0  10  -2 80.5530  5.5602   3
   0 -10   2 78.6846  6.7443   1
  -1  10  -2 78.8988  5.2625   3
  -1  10  -2 77.3777  5.7112   2
   1 -10   2 85.5310  6.6302   1
  -2  10  -2 62.6567  5.1056   2
  -2  10  -2 67.7001  4.6936   3
   2 -10   2 53.2583  5.4471   1
  -3  10  -2 56.5458  4.1889   3
  -3  10  -2 49.3700  4.7729   2
   3 -10   2 47.7620  5.1133   1
  -4  10  -2 39.2480  3.5562   3
  -4  10  -2 42.8164  4.5401   2
   4 -10   2 32.2159  4.4098   1
  -5  10  -2 7.65604 1.95865   3
  -5  10  -2 14.5103  3.0962   2
   5 -10   2 15.2212  3.4109   1
  -6  10  -2 53.5172  5.1669   2
   6 -10   2 65.3064  5.6763   1
   6 -10   2 59.6893  4.1891   4
  -7  10  -2 145.165   8.178   2
   7 -10   2 140.996   6.828   4
   7 -10   2 144.261   8.487   1
  -8  10  -2 147.706   8.738   1
  -8  10  -2 141.850   8.128   2
   8 -10   2 130.517   6.995   4
  -9  10  -2 27.9448  4.1215   2
  -9  10  -2 28.3545  4.6854   1
   9 -10   2 36.7347  4.2112   4
 -10  10  -2 2.45982 2.14245   2
 -10  10  -2 1.48486 2.08657   1
  10 -10   2 0.61756 1.95551   4
 -11  10  -2 13.6576  3.6894   1
  11 -10   2 14.9821  3.5301   4
 -12  10  -2 -1.2068  2.3469   1
  12 -10   2 -1.2129  2.0087   4
 -13  10  -2 49.3573  6.7057   1
  13 -10   2 51.7608  6.2115   4
 -14  10  -2 2.28978 3.50095   1
  14 -10   2 3.81603 3.15746   4
 -15  10  -2 -2.3407  3.3445   1
  15 -10   2 1.60649 3.19682   4
   9   9  -2 17.8832  5.2280   3
  -9  -9   2 27.1868  6.4562   1
   8   9  -2 4.40453 3.33267   3
  -8  -9   2 2.54078 3.88618   1
   7   9  -2 1.79137 2.87628   3
  -7  -9   2 2.13562 3.73098   1
   6   9  -2 9.13313 3.46070   3
  -6  -9   2 3.78709 3.55848   1
   5   9  -2 0.03530 2.13146   3
  -5  -9   2 9.19777 4.17886   1
   4   9  -2 0.79633 1.77525   2
   4   9  -2 0.33753 1.86332   3
  -4  -9   2 4.52795 3.34545   1
   3   9  -2 -0.1018  1.4642   2
   3   9  -2 -3.2743  1.3023   3
  -3  -9   2 1.37115 2.53630   1
   2   9  -2 83.9160  5.8991   3
   2   9  -2 85.1354  5.6007   2
  -2  -9   2 81.5554  6.9130   1
   1   9  -2 39.6962  4.1196   2
   1   9  -2 41.7814  4.2672   3
  -1  -9   2 42.3584  5.1443   1
   0   9  -2 -0.2128  1.4509   2
   0   9  -2 0.41562 1.40490   3
   0  -9   2 -0.7218  2.3072   1
  -1   9  -2 178.127   8.143   2
  -1   9  -2 165.951   7.342   3
   1  -9   2 174.175   8.706   1
  -2   9  -2 1.93048 1.43378   3
  -2   9  -2 3.71630 1.85117   2
   2  -9   2 1.08240 2.07711   1
  -3   9  -2 80.2651  5.4654   2
  -3   9  -2 79.7726  4.5892   3
   3  -9   2 74.9453  5.4009   1
  -4   9  -2 183.732   8.566   2
  -4   9  -2 201.130   7.306   3
   4  -9   2 182.176   6.283   4
   4  -9   2 202.856   9.141   1
  -5   9  -2 58.8642  4.9038   2
  -5   9  -2 72.3255  4.0829   3
   5  -9   2 53.1214  4.7021   1
   5  -9   2 63.7803  3.8077   4
  -6   9  -2 23.0227  2.4226   3
  -6   9  -2 28.7487  3.6318   2
   6  -9   2 23.4068  3.6507   1
   6  -9   2 28.0145  2.9857   4
  -7   9  -2 1.61824 2.10456   1
  -7   9  -2 -0.5245  1.3850   2
   7  -9   2 0.62948 1.49213   4
  -8   9  -2 121.529   7.105   2
  -8   9  -2 129.569   7.952   1
   8  -9   2 144.290   7.090   4
  -9   9  -2 14.1382  3.0603   2
  -9   9  -2 19.0164  3.7556   1
   9  -9   2 18.5315  3.1980   4
 -10   9  -2 2.89884 2.04266   2
 -10   9  -2 3.54592 2.29038   1
  10  -9   2 0.20277 1.88593   4
 -11   9  -2 3.50681 2.35462   1
 -11   9  -2 0.51540 1.55465   2
  11  -9   2 0.26680 2.06864   4
 -12   9  -2 1.34150 2.50391   1
  12  -9   2 1.46852 2.26559   4
 -13   9  -2 1.17353 2.76528   1
  13  -9   2 2.08931 2.58526   4
 -14   9  -2 3.53940 3.75435   1
  14  -9   2 2.36188 3.04525   4
 -15   9  -2 -1.4415  3.3278   1
  15  -9   2 -0.3298  2.9115   4
  10   8  -2 12.7403  4.9148   3
 -10  -8   2 11.8438  5.0070   1
   9   8  -2 82.0124  8.3024   3
  -9  -8   2 54.3029  7.6734   1
   8   8  -2 34.1405  5.4940   3
  -8  -8   2 27.5963  5.9690   1
   7   8  -2 0.70684 2.46033   3
  -7  -8   2 4.49712 3.62739   1
   6   8  -2 67.5440  6.3425   3
  -6  -8   2 73.3512  7.3377   1
   5   8  -2 102.851   7.130   3
  -5  -8   2 105.156   8.142   1
   4   8  -2 71.0161  5.0172   2
   4   8  -2 70.7961  5.7599   3
  -4  -8   2 65.9135  6.3650   1
   3   8  -2 53.9872  4.9438   3
   3   8  -2 51.7687  4.2599   2
  -3  -8   2 56.4520  5.7471   1
   2   8  -2 72.5708  5.2949   3
   2   8  -2 75.8497  4.9921   2
  -2  -8   2 66.4455  6.0847   1
   1   8  -2 5.93540 2.01335   3
   1   8  -2 8.10440 2.20568   2
  -1  -8   2 10.1452  3.1727   1
   0   8  -2 26.0276  3.1501   2
   0   8  -2 23.4955  2.9664   3
   0  -8   2 22.4156  3.5195   1
  -1   8  -2 61.0744  4.1003   3
  -1   8  -2 60.0778  4.4022   2
   1  -8   2 68.5549  5.1483   1
  -2   8  -2 46.5192  3.9285   2
  -2   8  -2 53.6342  3.7054   3
   2  -8   2 55.1528  4.5673   1
   2  -8   2 57.6676  2.3893   4
  -3   8  -2 0.68550 1.19439   3
  -3   8  -2 4.96634 1.70473   2
   3  -8   2 5.38245 1.18058   4
   3  -8   2 2.82336 1.90094   1
  -4   8  -2 64.5806  3.7756   3
  -4   8  -2 62.9443  4.6414   2
   4  -8   2 63.8290  3.4202   4
   4  -8   2 65.2366  4.8420   1
  -5   8  -2 77.9407  4.0320   3
  -5   8  -2 83.7762  5.2862   2
   5  -8   2 80.5655  4.2935   4
   5  -8   2 77.4160  5.3499   1
  -6   8  -2 54.1388  3.2397   3
  -6   8  -2 39.2226  3.8904   2
  -6   8  -2 53.5516  4.6900   1
   6  -8   2 52.4758  3.7524   4
  -7   8  -2 75.2474  5.1368   2
  -7   8  -2 71.1069  5.4292   1
   7  -8   2 63.6120  4.5132   4
  -8   8  -2 5.09300 2.18347   1
  -8   8  -2 11.8196  2.5974   2
   8  -8   2 12.1320  2.6853   4
  -9   8  -2 43.6078  4.2584   2
  -9   8  -2 41.0916  4.8058   1
   9  -8   2 38.5541  4.2755   4
 -10   8  -2 0.55104 1.36440   2
 -10   8  -2 0.31222 1.98667   1
  10  -8   2 4.51058 2.39604   4
 -11   8  -2 -1.4252  1.8430   1
  11  -8   2 0.05008 1.91112   4
 -12   8  -2 13.7510  3.9167   1
  12  -8   2 17.1864  4.0295   4
 -13   8  -2 -0.5000  2.5744   1
  13  -8   2 3.05737 2.76511   4
 -14   8  -2 19.8156  5.1931   1
  14  -8   2 4.08290 3.36240   4
 -15   8  -2 1.76084 3.79325   1
  15  -8   2 1.37288 3.30936   4
  11   7  -2 27.2363  6.0091   3
 -11  -7   2 30.1177  6.4787   1
  10   7  -2 0.90607 3.20069   3
 -10  -7   2 5.55406 4.27654   1
   9   7  -2 3.05973 2.91295   3
  -9  -7   2 3.87635 3.71170   1
   8   7  -2 0.41721 2.45547   3
  -8  -7   2 -3.2414  2.7693   1
   7   7  -2 17.9161  3.9201   3
  -7  -7   2 19.4049  4.5996   1
   6   7  -2 94.1452  6.8582   3
  -6  -7   2 103.259   7.946   1
   5   7  -2 261.739  11.016   3
  -5  -7   2 245.836  11.710   1
   4   7  -2 15.1464  2.9938   3
   4   7  -2 14.6965  2.5260   2
  -4  -7   2 18.3019  3.9281   1
   3   7  -2 5.48494 1.77196   2
   3   7  -2 5.37292 2.11467   3
  -3  -7   2 4.36028 2.60590   1
   2   7  -2 102.118   5.841   3
   2   7  -2 99.9613  5.4255   2
  -2  -7   2 108.757   6.850   1
   1   7  -2 3.17329 1.60739   3
   1   7  -2 2.96842 1.54660   2
  -1  -7   2 -1.9302  1.8426   1
   0   7  -2 249.705   9.002   2
   0   7  -2 232.829   8.470   3
   0  -7   2 257.352   9.756   1
  -1   7  -2 47.6909  3.3516   3
  -1   7  -2 41.0937  3.4874   2
   1  -7   2 44.7113  4.0366   1
  -2   7  -2 171.409   6.361   3
  -2   7  -2 160.803   7.047   2
   2  -7   2 167.154   7.281   1
   2  -7   2 171.552   4.735   4
  -3   7  -2 0.71329 1.04892   2
  -3   7  -2 2.36678 1.11002   3
   3  -7   2 2.33913 0.97917   4
   3  -7   2 1.00417 1.46414   1
  -4   7  -2 169.717   7.213   2
  -4   7  -2 174.675   6.030   3
   4  -7   2 165.569   7.416   1
   4  -7   2 168.721   5.795   4
  -5   7  -2 15.0924  2.7032   1
  -5   7  -2 13.6501  2.3337   2
  -5   7  -2 20.3344  2.0211   3
   5  -7   2 19.1008  2.2069   4
  -6   7  -2 4.79689 1.27682   3
  -6   7  -2 4.48710 1.71907   2
  -6   7  -2 5.17962 1.99448   1
   6  -7   2 1.93349 1.33918   4
  -7   7  -2 17.9386  3.0746   1
  -7   7  -2 17.1719  2.6494   2
  -7   7  -2 15.5225  1.9269   3
   7  -7   2 14.8384  2.4656   4
  -8   7  -2 483.769  14.381   2
  -8   7  -2 423.748  15.243   1
   8  -7   2 458.618  12.114   3
   8  -7   2 470.061  14.618   4
  -9   7  -2 34.4143  3.6346   2
  -9   7  -2 33.4352  4.3573   1
   9  -7   2 39.5662  4.2485   4
 -10   7  -2 41.1449  4.9394   1
  10  -7   2 40.3975  4.6624   4
 -11   7  -2 42.1690  5.3509   1
  11  -7   2 42.7904  5.1634   4
 -12   7  -2 2.10518 2.67023   1
  12  -7   2 0.06641 2.22197   4
 -13   7  -2 35.8279  5.9464   1
  13  -7   2 37.7929  5.5684   4
 -14   7  -2 4.24223 3.73003   1
  14  -7   2 4.45793 3.30988   4
 -15   7  -2 23.7880  6.1097   1
  15  -7   2 19.5842  5.0472   4
  12   6  -2 0.39157 3.82385   3
  11   6  -2 9.48029 3.82201   3
 -11  -6   2 10.8762  4.9817   1
  10   6  -2 -4.7229  2.1949   3
 -10  -6   2 1.37815 3.42585   1
   9   6  -2 27.2548  4.9000   3
  -9  -6   2 18.6831  4.9149   1
   8   6  -2 -1.0152  2.0754   3
  -8  -6   2 -1.5772  2.2904   1
   7   6  -2 6.15195 2.81622   3
  -7  -6   2 1.89222 2.81555   1
   6   6  -2 438.048  15.057   3
  -6  -6   2 412.307  15.991   1
   5   6  -2 644.127  18.951   3
  -5  -6   2 664.520  17.199   2
  -5  -6   2 624.060  20.214   1
   4   6  -2 2.29287 1.64791   3
   4   6  -2 1.60728 1.08454   4
   4   6  -2 -0.3782  1.0775   2
  -4  -6   2 0.77009 2.40633   1
   3   6  -2 60.2340  2.7260   4
   3   6  -2 59.3681  3.8543   2
   3   6  -2 47.3121  3.9731   3
  -3  -6   2 61.8323  4.9628   1
   2   6  -2 12.6832  2.0479   2
   2   6  -2 11.9969  2.3005   3
  -2  -6   2 17.7923  3.1591   1
   1   6  -2 42.2561  3.3089   2
   1   6  -2 38.4544  3.2248   3
  -1  -6   2 37.1411  3.6946   1
   0   6  -2 231.819   7.924   3
   0   6  -2 232.808   8.232   2
   0  -6   2 242.618   8.804   1
  -1   6  -2 0.43644 0.97975   3
  -1   6  -2 2.51849 1.28588   2
   1  -6   2 3.05117 1.58638   1
  -2   6  -2 4.09436 1.40107   2
  -2   6  -2 1.42868 1.01823   3
   2  -6   2 2.36587 1.35074   1
   2  -6   2 4.41843 0.91146   4
  -3   6  -2 58.6921  3.8517   2
  -3   6  -2 57.7260  3.1380   3
   3  -6   2 57.7997  3.9590   1
   3  -6   2 62.1379  2.9489   4
  -4   6  -2 5.82728 1.26027   3
  -4   6  -2 8.26015 1.80418   2
  -4   6  -2 7.85441 1.98977   1
   4  -6   2 5.40276 1.30743   4
  -5   6  -2 89.8019  3.9355   3
  -5   6  -2 102.823   5.091   2
  -5   6  -2 87.6497  5.1475   1
   5  -6   2 92.5935  4.4945   4
  -6   6  -2 15.0135  2.2634   2
  -6   6  -2 13.7747  1.6940   3
  -6   6  -2 15.9266  2.6352   1
   6  -6   2 15.8426  2.2859   4
  -7   6  -2 201.811   7.789   2
  -7   6  -2 195.325   8.713   1
   7  -6   2 203.957   6.603   3
   7  -6   2 199.958   8.108   4
  -8   6  -2 54.5276  4.7456   1
  -8   6  -2 47.0994  3.7613   2
   8  -6   2 46.7732  3.2042   3
   8  -6   2 47.5664  4.3345   4
  -9   6  -2 124.170   6.350   2
  -9   6  -2 156.544   8.359   1
   9  -6   2 164.686   8.128   4
   9  -6   2 157.107   6.080   3
 -10   6  -2 0.11519 1.84560   1
  10  -6   2 -0.0089  1.7839   4
 -11   6  -2 -0.6244  1.9957   1
  11  -6   2 1.22936 2.25282   4
 -12   6  -2 3.84583 2.91962   1
  12  -6   2 2.76108 2.44329   4
 -13   6  -2 38.6306  6.0707   1
  13  -6   2 50.7774  6.2855   4
 -14   6  -2 1.23036 3.18189   1
  14  -6   2 -0.8937  2.4252   4
 -15   6  -2 30.2410  6.5305   1
  15  -6   2 39.2770  6.3675   4
  12   5  -2 3.76282 3.54546   3
 -12  -5   2 2.78829 3.90801   1
  11   5  -2 1.26200 2.89675   3
 -11  -5   2 0.85232 3.49466   1
  10   5  -2 3.59178 2.90707   3
 -10  -5   2 4.09254 3.49238   1
   9   5  -2 95.1630  7.2746   3
  -9  -5   2 82.7142  7.4009   1
   8   5  -2 98.5996  6.9370   3
  -8  -5   2 94.5515  7.5888   1
   7   5  -2 20.5630  3.6950   3
  -7  -5   2 16.4577  4.0673   1
   6   5  -2 49.5654  3.6646   4
   6   5  -2 41.9532  4.4371   3
  -6  -5   2 49.1437  5.2706   1
   5   5  -2 1.00314 1.56623   3
   5   5  -2 0.13629 1.06077   4
  -5  -5   2 3.42330 2.36322   1
  -5  -5   2 0.84062 1.32380   2
   4   5  -2 341.799   9.291   4
   4   5  -2 334.473  11.367   3
  -4  -5   2 334.388  12.262   1
  -4  -5   2 351.748  10.332   2
   3   5  -2 0.10071 1.19007   3
   3   5  -2 0.34733 0.66315   4
   3   5  -2 0.62238 1.00239   2
  -3  -5   2 4.16363 2.22848   1
   2   5  -2 366.794  10.731   2
   2   5  -2 386.431   8.470   4
   2   5  -2 364.973  11.047   3
  -2  -5   2 377.283  12.166   1
   1   5  -2 4.86270 1.56643   3
   1   5  -2 7.66253 1.62406   2
  -1  -5   2 9.59397 2.24117   1
   0   5  -2 321.442   9.404   3
   0   5  -2 335.650   9.902   2
   0  -5   2 336.537  10.341   1
  -1   5  -2 124.934   4.845   3
   1  -5   2 129.080   3.303   4
   1  -5   2 120.613   5.282   1
  -2   5  -2 97.4002  3.9987   3
   2  -5   2 99.4714  3.3420   4
   2  -5   2 103.081   4.699   1
  -3   5  -2 3.94196 1.40973   1
  -3   5  -2 1.86261 1.08122   2
  -3   5  -2 2.22250 0.92970   3
   3  -5   2 3.47691 0.99297   4
  -4   5  -2 202.492   7.533   1
  -4   5  -2 198.668   7.116   2
  -4   5  -2 208.731   6.256   3
   4  -5   2 204.719   6.619   4
  -5   5  -2 2.17317 0.95018   3
  -5   5  -2 1.85505 1.34452   1
  -5   5  -2 0.09713 0.91842   2
   5  -5   2 2.76779 1.23423   4
  -6   5  -2 191.575   7.147   2
  -6   5  -2 202.247   8.213   1
   6  -5   2 200.440   7.605   4
   6  -5   2 214.246   6.517   3
  -7   5  -2 32.9660  2.9386   2
  -7   5  -2 31.8110  3.5338   1
   7  -5   2 38.7493  2.7083   3
   7  -5   2 32.7490  3.4039   4
  -8   5  -2 53.1869  4.6579   1
  -8   5  -2 56.5876  3.7661   2
   8  -5   2 51.6158  3.4578   3
   8  -5   2 51.8274  4.4806   4
  -9   5  -2 55.5430  5.0126   1
   9  -5   2 76.3445  5.6874   4
   9  -5   2 73.2946  4.2911   3
 -10   5  -2 2.85664 2.28783   1
  10  -5   2 3.10995 1.74682   3
  10  -5   2 7.54538 2.73862   4
 -11   5  -2 2.50681 2.49939   1
  11  -5   2 -0.0789  1.8674   4
 -12   5  -2 21.5735  4.6133   1
  12  -5   2 20.2974  4.3229   4
 -13   5  -2 7.51909 3.70706   1
  13  -5   2 7.49898 3.36706   4
 -14   5  -2 9.50071 4.20197   1
  14  -5   2 7.22638 3.58429   4
 -15   5  -2 14.1033  5.2714   1
  15  -5   2 18.8973  5.3055   4
  13   4  -2 4.46175 3.81984   3
 -13  -4   2 -0.9819  3.4336   1
  12   4  -2 13.1085  4.3614   3
 -12  -4   2 7.74347 4.12683   1
  11   4  -2 2.10516 2.97861   3
 -11  -4   2 1.99464 3.25746   1
  10   4  -2 9.70041 3.35172   3
 -10  -4   2 3.53140 3.12734   1
   9   4  -2 -0.4780  1.4136   4
   9   4  -2 3.61100 2.53920   3
  -9  -4   2 0.95715 2.64287   1
   8   4  -2 59.6777  5.4107   3
  -8  -4   2 56.2316  5.8812   1
   7   4  -2 7.01412 2.42380   3
   7   4  -2 4.59703 1.83817   4
  -7  -4   2 3.24681 2.38037   1
   6   4  -2 2.15645 1.77708   3
   6   4  -2 3.02676 1.49102   4
  -6  -4   2 4.47782 1.54756   2
  -6  -4   2 5.85263 2.61245   1
   5   4  -2 0.20794 0.99875   4
   5   4  -2 0.17646 1.25286   3
  -5  -4   2 1.04808 1.03903   2
  -5  -4   2 1.28533 2.08456   1
   4   4  -2 77.5258  4.6814   3
   4   4  -2 87.3388  3.8053   4
  -4  -4   2 91.8019  4.2536   2
  -4  -4   2 81.8442  5.3959   1
   3   4  -2 44.7803  2.3277   4
   3   4  -2 39.1365  3.2001   3
   3   4  -2 42.8450  2.8913   2
  -3  -4   2 55.2722  4.2623   1
   2   4  -2 118.652   3.401   4
   2   4  -2 112.456   4.975   3
   2   4  -2 118.094   4.795   2
  -2  -4   2 126.837   5.800   1
   1   4  -2 1261.04   27.42   3
   1   4  -2 1241.91   27.88   2
  -1  -4   2 1277.51   29.20   1
   0   4  -2 847.629  20.142   2
   0   4  -2 884.911  19.552   3
   0  -4   2 880.469  20.750   1
  -1   4  -2 56.2651  2.8351   3
  -1   4  -2 54.6367  3.0905   2
   1  -4   2 57.0388  3.1470   1
   1  -4   2 54.9817  1.9453   4
  -2   4  -2 111.171   3.938   3
  -2   4  -2 103.859   3.540   4
  -2   4  -2 107.737   4.471   2
  -3   4  -2 63.6034  2.9121   3
  -3   4  -2 64.0059  3.4144   2
  -3   4  -2 76.0775  3.7956   1
  -3   4  -2 62.7039  2.9983   4
  -4   4  -2 244.357   8.381   1
  -4   4  -2 268.413   7.997   2
  -4   4  -2 266.921   7.254   3
  -4   4  -2 263.840   7.947   4
  -5   4  -2 68.1907  4.0639   1
  -5   4  -2 53.1880  3.2040   2
  -5   4  -2 53.8146  3.5225   4
   5  -4   2 56.4606  2.9593   3
  -6   4  -2 243.728   9.027   1
  -6   4  -2 238.228   7.570   2
  -6   4  -2 235.644   8.544   4
   6  -4   2 235.447   7.274   3
  -7   4  -2 173.117   6.203   2
  -7   4  -2 183.481   7.959   1
   7  -4   2 174.125   7.501   4
   7  -4   2 168.803   6.127   3
  -8   4  -2 10.9951  2.6929   1
  -8   4  -2 10.5484  1.7507   2
   8  -4   2 8.77165 2.50352   4
   8  -4   2 15.5054  2.1370   3
  -9   4  -2 50.8825  5.0261   1
   9  -4   2 49.2581  3.8118   3
   9  -4   2 51.7498  4.8649   4
 -10   4  -2 1.64392 2.23214   1
  10  -4   2 0.44558 1.57677   3
  10  -4   2 0.61980 1.99116   4
 -11   4  -2 103.721   7.858   1
  11  -4   2 105.888   6.044   3
  11  -4   2 127.359   8.083   4
 -12   4  -2 3.18142 2.87051   1
  12  -4   2 -2.3402  1.8924   4
 -13   4  -2 3.40673 3.17714   1
  13  -4   2 0.89479 2.48389   4
 -14   4  -2 40.5379  6.7432   1
  14  -4   2 43.1497  6.2791   4
 -15   4  -2 19.4477  5.8286   1
  15  -4   2 21.1344  5.6165   4
  13   3  -2 41.3438  6.1496   3
 -13  -3   2 30.7651  6.3759   1
  12   3  -2 11.3941  4.0159   3
 -12  -3   2 13.8243  4.5190   1
  11   3  -2 21.2055  4.4261   3
 -11  -3   2 21.7128  4.8719   1
  10   3  -2 9.56584 2.91387   4
  10   3  -2 19.0610  3.8967   3
 -10  -3   2 18.6124  4.4001   1
   9   3  -2 41.0841  4.2872   4
   9   3  -2 41.1974  4.7224   3
  -9  -3   2 38.6964  5.1528   1
   8   3  -2 18.6444  2.9931   4
   8   3  -2 16.5919  3.1825   3
  -8  -3   2 14.9800  3.6064   1
   7   3  -2 7.23293 1.99153   4
   7   3  -2 8.41296 2.40489   3
  -7  -3   2 4.74868 2.36952   1
   6   3  -2 14.6851  2.1952   4
   6   3  -2 18.2300  2.7741   3
  -6  -3   2 12.5725  1.7523   2
  -6  -3   2 11.9504  2.8988   1
   5   3  -2 121.352   5.049   4
   5   3  -2 119.301   5.783   3
  -5  -3   2 116.607   6.259   1
  -5  -3   2 126.866   4.862   2
   4   3  -2 19.7734  1.9041   4
   4   3  -2 23.9353  2.5659   3
  -4  -3   2 22.7212  2.0458   2
  -4  -3   2 19.1831  2.6508   1
   3   3  -2 1474.46   32.34   3
   3   3  -2 1514.55   31.17   4
  -3  -3   2 1500.70   32.20   2
  -3  -3   2 1497.04   34.36   1
   2   3  -2 67.6044  3.2553   2
   2   3  -2 64.1775  3.3885   3
   2   3  -2 70.5400  2.4487   4
  -2  -3   2 65.1812  3.8214   1
   1   3  -2 924.905  20.949   3
   1   3  -2 964.751  21.392   2
  -1  -3   2 986.662  22.237   1
   0   3  -2 2640.27   52.29   3
   0   3  -2 2603.82   54.08   2
   0  -3   2 2605.59   55.26   1
  -1   3  -2 1130.12   24.34   3
  -1   3  -2 1191.26   24.08   4
  -1   3  -2 1197.27   25.60   2
   1  -3   2 1163.16   25.89   1
  -2   3  -2 818.206  17.898   3
  -2   3  -2 814.240  19.207   1
  -2   3  -2 845.909  18.095   4
  -2   3  -2 849.618  18.895   2
  -3   3  -2 1144.23   23.83   3
  -3   3  -2 1112.22   24.75   2
  -3   3  -2 1141.69   24.62   4
  -3   3  -2 1124.43   25.77   1
  -4   3  -2 67.7643  3.1891   2
  -4   3  -2 70.8071  3.6215   4
  -4   3  -2 64.9558  3.6829   1
   4  -3   2 65.2626  3.0666   3
  -5   3  -2 99.2694  4.8748   1
  -5   3  -2 93.4928  3.8836   2
  -5   3  -2 89.0560  4.5565   4
   5  -3   2 94.1739  3.9994   3
  -6   3  -2 16.3103  2.3667   4
  -6   3  -2 12.4027  2.2162   1
  -6   3  -2 17.0736  1.7217   2
   6  -3   2 16.4976  1.8994   3
  -7   3  -2 24.6238  2.0945   2
  -7   3  -2 26.4864  3.1861   4
  -7   3  -2 21.0017  3.0126   1
   7  -3   2 26.2041  2.5099   3
  -8   3  -2 365.616  13.220   1
  -8   3  -2 388.679  13.127   4
   8  -3   2 394.468  12.970   4
   8  -3   2 370.734  11.117   3
  -9   3  -2 88.3407  6.3436   1
   9  -3   2 96.6984  6.2526   4
   9  -3   2 87.1907  5.1352   3
 -10   3  -2 308.474  13.249   1
  10  -3   2 334.853  13.034   4
  10  -3   2 309.724  10.900   3
 -11   3  -2 0.15032 2.37966   1
  11  -3   2 2.77671 2.03292   3
  11  -3   2 -0.6057  1.9128   4
 -12   3  -2 18.4552  4.3714   1
  12  -3   2 15.2396  3.8917   4
 -13   3  -2 112.939   9.270   1
  13  -3   2 121.502   9.036   4
 -14   3  -2 -1.1224  3.1789   1
  14  -3   2 -1.1665  2.7126   4
 -15   3  -2 15.7691  5.4043   1
  15  -3   2 3.17829 3.48206   4
 -14  -2   2 -3.2305  3.3829   1
  13   2  -2 2.64815 2.84632   4
  13   2  -2 2.96520 3.15346   3
 -13  -2   2 3.99955 3.67470   1
  12   2  -2 0.46667 2.38829   4
  12   2  -2 2.13225 2.59132   3
 -12  -2   2 0.70347 2.88781   1
  11   2  -2 56.8005  5.6635   4
  11   2  -2 74.0604  6.2023   3
 -11  -2   2 61.3184  6.6336   1
  10   2  -2 180.045   8.911   4
  10   2  -2 163.216   8.697   3
 -10  -2   2 148.484   9.368   1
   9   2  -2 35.4309  4.0226   4
   9   2  -2 32.6395  4.0395   3
  -9  -2   2 33.5781  4.6239   1
   8   2  -2 1.35249 1.74881   3
   8   2  -2 0.79502 1.39501   4
  -8  -2   2 0.69888 2.12647   1
   7   2  -2 13.6416  2.3681   4
   7   2  -2 9.23764 2.36176   3
  -7  -2   2 12.5088  2.9776   1
  -7  -2   2 12.2716  1.6827   2
   6   2  -2 53.6751  3.8616   3
   6   2  -2 50.6823  3.5285   4
  -6  -2   2 45.7175  2.8569   2
  -6  -2   2 42.8791  4.1220   1
   5   2  -2 2.36705 1.26539   3
   5   2  -2 2.42837 1.12862   4
  -5  -2   2 3.52945 1.75920   1
  -5  -2   2 1.13945 1.00166   2
   4   2  -2 62.0293  3.6367   3
   4   2  -2 67.9617  3.2546   4
  -4  -2   2 66.6452  4.2287   1
  -4  -2   2 65.7654  3.1822   2
   3   2  -2 21.6533  2.0964   3
   3   2  -2 25.2104  1.8585   4
  -3  -2   2 31.7048  2.8045   1
  -3  -2   2 26.5386  2.0115   2
   2   2  -2 497.773  10.817   4
   2   2  -2 466.446  11.637   3
  -2  -2   2 488.886  12.326   1
  -2  -2   2 482.582  11.567   2
   1   2  -2 3951.36   77.59   3
   1   2  -2 4068.43   79.50   4
   1   2  -2 3829.47   79.86   2
  -1  -2   2 3963.36   82.13   1
   0   2  -2 132.315   3.341   4
   0   2  -2 123.579   3.986   3
   0   2  -2 131.890   4.216   2
   0  -2   2 133.684   4.113   1
  -1   2  -2 466.205  10.373   4
  -1   2  -2 463.456  10.523   3
  -1   2  -2 469.545  11.004   2
  -1   2  -2 461.402  10.947   1
  -2   2  -2 9999.99  205.58   1
  -2   2  -2 9489.45  192.83   3
  -2   2  -2 9777.05  195.33   4
  -2   2  -2 9935.07  199.15   2
  -3   2  -2 1028.97   21.85   2
  -3   2  -2 1013.60   22.49   4
  -3   2  -2 976.073  23.081   1
   3  -2   2 1040.54   21.65   3
  -4   2  -2 234.049   6.179   2
  -4   2  -2 222.008   7.379   1
  -4   2  -2 220.767   7.283   4
   4  -2   2 221.601   6.638   3
  -5   2  -2 39.9104  2.1540   2
  -5   2  -2 43.2033  3.1894   4
  -5   2  -2 37.5720  3.1444   1
   5  -2   2 39.5056  2.6307   3
  -6   2  -2 59.9709  4.1242   4
  -6   2  -2 65.4080  2.7304   2
  -6   2  -2 67.2246  4.4441   1
   6  -2   2 64.9196  3.6452   3
  -7   2  -2 23.9141  3.2539   1
  -7   2  -2 27.5411  1.8389   2
  -7   2  -2 26.8191  3.2052   4
   7  -2   2 27.7457  2.7270   3
  -8   2  -2 36.2748  4.1618   1
  -8   2  -2 33.0638  3.9102   4
   8  -2   2 36.8470  3.3823   3
  -9   2  -2 1.94764 2.04285   1
   9  -2   2 1.85551 1.89739   4
   9  -2   2 0.48447 1.56845   3
 -10   2  -2 135.257   8.399   1
  10  -2   2 123.440   7.652   4
  10  -2   2 128.578   6.772   3
 -11   2  -2 -0.8519  2.1642   1
  11  -2   2 1.30351 1.85103   3
  11  -2   2 0.46523 2.00069   4
 -12   2  -2 2.71884 2.82849   1
  12  -2   2 3.08509 2.42176   3
  12  -2   2 6.11912 2.91317   4
 -13   2  -2 14.2336  4.4824   1
  13  -2   2 17.1754  4.5525   4
 -14   2  -2 49.1841  7.3382   1
  14  -2   2 34.8158  6.1122   4
  14   1  -2 4.32945 3.50974   4
 -14  -1   2 35.8852  6.5681   1
  13   1  -2 22.6066  4.6346   3
  13   1  -2 26.0032  5.0852   4
 -13  -1   2 22.4869  5.4082   1
  12   1  -2 11.3566  3.4923   4
  12   1  -2 22.6853  4.1374   3
 -12  -1   2 13.4374  4.2401   1
  11   1  -2 97.2096  6.7379   3
  11   1  -2 97.6497  6.9973   4
 -11  -1   2 94.1949  7.6763   1
  10   1  -2 38.3296  4.3484   3
  10   1  -2 54.4048  5.1213   4
 -10  -1   2 40.3465  5.1962   1
   9   1  -2 -1.2565  1.4122   4
   9   1  -2 1.71295 1.84258   3
  -9  -1   2 -3.8651  1.6514   1
   8   1  -2 7.84781 2.26639   4
   8   1  -2 7.19657 2.13764   3
  -8  -1   2 7.55125 2.65040   1
   7   1  -2 363.216  11.449   3
   7   1  -2 371.327  11.695   4
  -7  -1   2 385.824   9.820   2
  -7  -1   2 385.957  13.018   1
   6   1  -2 9.04783 1.83358   3
   6   1  -2 7.87689 1.72800   4
  -6  -1   2 7.75644 1.33060   2
  -6  -1   2 9.82913 2.37799   1
   5   1  -2 61.4168  3.5473   3
   5   1  -2 64.2614  3.5142   4
  -5  -1   2 61.4941  4.1910   1
  -5  -1   2 59.9968  2.9938   2
   4   1  -2 319.199   8.704   4
   4   1  -2 321.874   8.852   3
  -4  -1   2 310.292   9.621   1
  -4  -1   2 323.729   8.296   2
   3   1  -2 407.043  10.012   4
   3   1  -2 419.838  10.304   3
  -3  -1   2 422.656  11.070   1
  -3  -1   2 420.164  10.091   2
   2   1  -2 78.6634  3.1642   3
   2   1  -2 83.1517  2.8496   4
  -2  -1   2 79.8265  3.3545   1
  -2  -1   2 80.5588  3.1212   2
   1   1  -2 1580.46   32.31   4
   1   1  -2 1612.02   32.05   3
  -1  -1   2 1594.21   33.72   1
  -1  -1   2 1588.50   33.03   2
   0   1  -2 0.36533 0.48955   4
   0   1  -2 2.88037 0.62191   3
   0  -1   2 0.79834 0.41688   1
   0  -1   2 1.51564 0.59851   2
  -1   1  -2 1478.49   30.57   4
  -1   1  -2 1461.50   30.72   2
  -1   1  -2 1512.69   31.51   1
  -1   1  -2 1499.40   30.06   3
  -2   1  -2 1293.70   26.58   2
  -2   1  -2 1278.62   27.13   4
   2  -1   2 1269.04   26.36   3
  -3   1  -2 243.760   7.339   4
  -3   1  -2 258.613   7.520   1
   3  -1   2 245.482   6.881   3
  -4   1  -2 859.768  20.269   4
  -4   1  -2 849.923  20.747   1
  -4   1  -2 875.975  18.120   2
   4  -1   2 846.745  19.170   3
  -5   1  -2 0.96427 0.50081   2
  -5   1  -2 1.79760 1.39614   1
  -5   1  -2 1.28188 1.11175   4
   5  -1   2 0.14561 0.86435   3
  -6   1  -2 30.1745  3.0894   4
  -6   1  -2 28.1067  3.1450   1
   6  -1   2 25.3376  2.5214   3
  -7   1  -2 0.17149 1.20086   4
  -7   1  -2 5.63110 2.06460   1
   7  -1   2 3.05674 1.47994   3
  -8   1  -2 15.9990  3.3088   1
  -8   1  -2 18.9798  3.1360   4
   8  -1   2 19.6979  2.8498   3
  -9   1  -2 28.5505  4.2462   1
  -9   1  -2 31.3853  4.1193   4
   9  -1   2 33.2801  3.7129   3
 -10   1  -2 92.0206  7.1878   1
  10  -1   2 94.8914  6.1026   3
  10  -1   2 101.130   6.884   4
 -11   1  -2 0.46546 2.20272   1
  11  -1   2 0.24083 2.12672   4
  11  -1   2 3.36589 2.43934   3
 -12   1  -2 -1.5820  2.4067   1
  12  -1   2 -0.6774  2.1256   3
  12  -1   2 1.24913 2.53515   4
 -13   1  -2 60.6976  7.3955   1
  13  -1   2 44.6540  5.6274   3
  13  -1   2 49.0106  6.3337   4
 -14   1  -2 8.64025 4.41134   1
  14  -1   2 1.19355 3.21721   4
  15   0  -2 -0.4695  3.6822   4
 -15   0   2 2.62868 3.92308   1
  14   0  -2 -0.8357  2.9214   4
 -14   0   2 -1.9294  2.9053   1
  13   0  -2 2.05145 2.74167   4
 -13   0   2 -0.4668  2.9159   1
  12   0  -2 8.85074 3.01062   3
  12   0  -2 7.64103 3.01899   4
 -12   0   2 -0.5331  2.7018   1
  11   0  -2 -0.5980  1.8231   4
  11   0  -2 2.97925 2.19280   3
 -11   0   2 -1.0508  2.3691   1
  10   0  -2 13.4379  2.8296   3
  10   0  -2 12.0022  2.9320   4
 -10   0   2 7.63033 3.14506   1
   9   0  -2 98.6713  6.1055   4
   9   0  -2 106.148   5.808   3
  -9   0   2 94.7527  6.5401   1
   8   0  -2 12.1494  2.2541   3
   8   0  -2 10.0697  2.4076   4
  -8   0   2 12.1246  2.8806   1
  -8   0   2 12.3043  1.6037   2
   7   0  -2 126.520   6.051   4
   7   0  -2 123.004   5.443   3
  -7   0   2 124.398   6.529   1
  -7   0   2 118.892   4.432   2
   6   0  -2 4.66299 1.38064   3
   6   0  -2 7.24886 1.64940   4
  -6   0   2 4.05262 1.08938   2
  -6   0   2 4.02406 1.71536   1
   5   0  -2 164.775   5.611   3
   5   0  -2 155.450   5.917   4
  -5   0   2 170.279   6.584   1
  -5   0   2 167.532   5.225   2
   4   0  -2 358.541   9.584   4
   4   0  -2 366.027   9.181   3
  -4   0   2 369.964   9.103   2
  -4   0   2 364.048  10.243   1
   3   0  -2 178.702   4.966   3
   3   0  -2 177.092   5.304   4
  -3   0   2 176.265   5.139   2
  -3   0   2 172.582   5.571   1
   2   0  -2 281.215   6.725   3
   2   0  -2 286.823   7.111   4
  -2   0   2 276.083   7.157   1
  -2   0   2 288.511   7.205   2
   1   0  -2 1733.18   34.95   4
   1   0  -2 1719.85   34.18   3
  -1   0   2 1694.31   36.77   1
  -1   0   2 1731.65   35.42   2
   0   0  -2 188.135   4.827   3
   0   0  -2 193.633   4.716   1
   0   0   2 192.021   4.884   2
  -1   0  -2 96.5672  3.3386   4
  -1   0  -2 91.6191  3.0211   1
   1   0   2 97.2613  2.7761   2
   1   0   2 95.5012  3.2057   3
  -2   0  -2 1226.60   27.26   1
  -2   0  -2 1224.94   26.58   4
   2   0   2 1292.02   25.96   2
   2   0   2 1236.32   25.96   3
  -3   0  -2 558.527  13.711   4
  -3   0  -2 566.312  14.093   1
   3   0   2 541.773  13.174   3
  -4   0  -2 370.306  10.906   1
  -4   0  -2 375.048  10.542   4
   4   0   2 358.289   9.962   3
  -5   0  -2 4.25947 1.72232   1
  -5   0  -2 5.23469 1.55037   4
   5   0   2 4.64163 1.42602   3
  -6   0  -2 12.4577  2.2698   4
  -6   0  -2 11.9053  2.4711   1
   6   0   2 6.21131 1.72254   3
  -7   0  -2 21.8142  3.0295   4
  -7   0  -2 11.0479  2.7379   1
   7   0   2 16.1072  2.5814   3
  -8   0  -2 69.2709  5.5514   1
  -8   0  -2 59.2617  4.9115   4
   8   0   2 60.0705  4.5524   3
  -9   0  -2 4.06180 2.43864   1
  -9   0  -2 2.27597 2.12778   4
   9   0   2 3.45037 2.05321   3
 -10   0  -2 8.01408 3.20101   1
  10   0   2 13.2984  3.1536   4
  10   0   2 12.2567  3.1348   3
 -11   0  -2 14.6822  4.1982   1
  11   0   2 14.9767  3.5201   3
  11   0   2 11.0266  3.3910   4
 -12   0  -2 -3.1796  2.5630   1
  12   0   2 0.68928 2.70505   4
  12   0   2 0.73824 2.64811   3
 -13   0  -2 3.05392 3.50114   1
  13   0   2 6.21125 3.40925   4
  13   0   2 4.30053 3.24393   3
 -14   0  -2 1.30787 4.00285   1
  14   0   2 2.56700 3.54859   4
  15  -1  -2 2.25872 3.64122   4
 -15   1   2 1.01975 3.61097   1
  14  -1  -2 1.56819 3.00127   4
 -14   1   2 0.41028 3.22887   1
  13  -1  -2 0.12689 2.51214   4
 -13   1   2 3.57167 3.19472   1
  12  -1  -2 24.1231  3.7185   3
  12  -1  -2 24.8155  4.3593   4
 -12   1   2 22.7577  4.7391   1
  11  -1  -2 162.102   7.731   3
  11  -1  -2 157.792   8.654   4
 -11   1   2 155.032   9.441   1
  10  -1  -2 49.2211  4.1733   3
  10  -1  -2 50.6006  4.9270   4
 -10   1   2 56.3526  5.5489   1
   9  -1  -2 143.055   6.469   3
   9  -1  -2 146.146   7.442   4
  -9   1   2 160.917   8.468   1
   8  -1  -2 9.68868 1.93946   3
   8  -1  -2 5.55685 1.96997   4
  -8   1   2 6.30398 1.33643   2
  -8   1   2 5.60287 2.28937   1
   7  -1  -2 3.77538 1.55120   4
   7  -1  -2 2.16838 1.23283   3
  -7   1   2 2.16574 1.05533   2
  -7   1   2 2.01818 1.60223   1
   6  -1  -2 540.474  14.377   4
   6  -1  -2 536.101  12.983   3
  -6   1   2 537.385  13.018   2
  -6   1   2 520.533  14.938   1
   5  -1  -2 156.475   4.918   3
   5  -1  -2 154.047   5.715   4
  -5   1   2 148.167   4.935   2
  -5   1   2 150.226   5.998   1
   4  -1  -2 726.543  16.924   4
   4  -1  -2 728.438  15.512   3
  -4   1   2 729.981  17.513   1
  -4   1   2 715.489  16.333   2
   3  -1  -2 4584.10   91.77   4
   3  -1  -2 4735.04   89.63   3
  -3   1   2 4513.19   95.15   1
  -3   1   2 4566.07   92.55   2
   2  -1  -2 3308.87   65.27   3
   2  -1  -2 3345.12   65.94   4
  -2   1   2 3262.51   68.25   1
  -2   1   2 3247.06   66.61   2
   1  -1  -2 174.644   4.299   3
  -1   1   2 181.137   4.509   1
   0  -1  -2 1762.36   36.14   4
   0  -1  -2 1764.98   37.36   1
   0   1   2 1792.86   35.41   3
   0   1   2 1770.74   36.32   2
  -1  -1  -2 0.72825 0.75767   4
  -1  -1  -2 -0.8175  1.0083   1
   1   1   2 0.15457 0.52027   2
   1   1   2 1.21672 0.68150   3
  -2  -1  -2 95.6735  3.8634   4
  -2  -1  -2 94.8851  4.0722   1
   2   1   2 102.691   2.674   2
   2   1   2 104.547   3.933   3
  -3  -1  -2 -0.8084  0.6922   4
  -3  -1  -2 0.90784 1.24580   1
   3   1   2 -0.4783  0.6297   3
  -4  -1  -2 346.163  10.906   1
  -4  -1  -2 370.901  10.491   4
   4   1   2 353.343  10.237   3
  -5  -1  -2 2.38704 1.63266   1
  -5  -1  -2 2.25033 1.26838   4
   5   1   2 0.36804 0.96465   3
  -6  -1  -2 1.35557 1.29278   4
  -6  -1  -2 0.23451 1.51193   1
   6   1   2 2.41963 1.49771   3
  -7  -1  -2 38.5265  4.1888   1
  -7  -1  -2 43.7283  4.0801   4
   7   1   2 40.6459  3.8445   3
  -8  -1  -2 3.42826 2.25292   1
  -8  -1  -2 1.85986 1.71896   4
   8   1   2 3.28727 1.82393   3
  -9  -1  -2 5.75943 2.53651   4
  -9  -1  -2 2.14879 2.25279   1
   9   1   2 0.90459 1.93526   3
 -10  -1  -2 21.1827  4.4649   1
  10   1   2 18.5406  3.6483   3
  10   1   2 20.2266  3.8002   4
 -11  -1  -2 -2.0627  2.1858   1
  11   1   2 -0.8486  2.0435   4
  11   1   2 1.93125 2.51303   3
 -12  -1  -2 1.96032 3.38969   1
  12   1   2 -0.0415  2.6773   3
  12   1   2 -0.1562  2.4174   4
 -13  -1  -2 13.6359  4.8721   1
  13   1   2 19.7456  4.9287   3
  13   1   2 12.1646  4.2232   4
  15  -2  -2 0.22002 3.11541   4
 -15   2   2 0.48327 3.59925   1
  14  -2  -2 11.4995  4.1441   4
 -14   2   2 12.7531  4.3973   1
  13  -2  -2 15.3538  4.1037   4
 -13   2   2 7.26056 3.51478   1
  12  -2  -2 130.781   8.283   4
 -12   2   2 141.211   9.285   1
  11  -2  -2 4.02833 2.26086   4
  11  -2  -2 3.94379 2.08541   3
 -11   2   2 2.94226 2.75135   1
  10  -2  -2 110.329   5.675   3
  10  -2  -2 105.783   6.616   4
 -10   2   2 119.605   7.569   1
   9  -2  -2 0.79498 1.30568   3
   9  -2  -2 0.80289 1.57199   4
  -9   2   2 -0.2084  1.6543   1
  -9   2   2 -0.5262  0.9950   2
   8  -2  -2 0.41333 1.27214   4
   8  -2  -2 1.00796 1.16925   3
  -8   2   2 1.51843 1.05362   2
  -8   2   2 1.50891 1.67452   1
   7  -2  -2 15.1624  2.3194   4
   7  -2  -2 17.3399  1.8904   3
  -7   2   2 14.7077  1.8105   2
  -7   2   2 16.0805  2.6131   1
   6  -2  -2 230.825   7.939   4
   6  -2  -2 234.578   6.498   3
  -6   2   2 237.790   8.395   1
  -6   2   2 226.460   7.033   2
   5  -2  -2 27.0662  1.6889   3
   5  -2  -2 25.5716  2.3474   4
  -5   2   2 26.9224  2.4538   1
  -5   2   2 24.0603  2.1323   2
   4  -2  -2 33.5285  2.4459   4
   4  -2  -2 34.9886  1.4882   3
  -4   2   2 34.2900  2.3863   1
  -4   2   2 35.3527  2.3223   2
   3  -2  -2 5494.36  108.85   4
  -3   2   2 5451.53  110.06   2
  -3   2   2 5473.31  113.00   1
   2  -2  -2 4.21158 0.95595   4
  -2   2   2 5.59641 1.04383   2
  -2   2   2 3.85068 0.89642   1
  -2   2   2 4.38653 0.49452   3
   1  -2  -2 415.318  10.098   1
   1  -2  -2 417.432   9.928   4
  -1   2   2 431.234   9.291   3
  -1   2   2 425.038  10.059   2
   0  -2  -2 937.449  20.080   4
   0  -2  -2 921.833  20.955   1
   0   2   2 962.797  20.155   2
   0   2   2 925.333  19.702   3
  -1  -2  -2 618.004  14.139   4
  -1  -2  -2 607.985  14.912   1
   1   2   2 613.427  14.156   3
   1   2   2 630.399  13.607   2
  -2  -2  -2 539.837  13.247   4
  -2  -2  -2 555.777  14.223   1
   2   2   2 556.742  12.050   2
   2   2   2 545.472  13.473   3
  -3  -2  -2 20.5195  2.1153   4
  -3  -2  -2 17.4812  2.3776   1
   3   2   2 20.3555  1.1920   2
   3   2   2 16.9679  2.0829   3
  -4  -2  -2 304.351  10.394   1
  -4  -2  -2 310.156   9.592   4
   4   2   2 322.957   9.874   3
  -5  -2  -2 -0.2302  1.0353   4
  -5  -2  -2 2.92107 1.80622   1
   5   2   2 0.66780 1.18352   3
  -6  -2  -2 2.43186 1.92721   1
  -6  -2  -2 2.66896 1.43310   4
   6   2   2 0.90355 1.46204   3
  -7  -2  -2 2.27566 1.71187   4
  -7  -2  -2 4.10474 2.45766   1
   7   2   2 5.13136 2.14982   3
  -8  -2  -2 1.23970 2.25283   1
  -8  -2  -2 0.19152 1.61964   4
   8   2   2 1.21378 1.74129   3
  -9  -2  -2 41.6838  5.2342   1
  -9  -2  -2 60.0091  5.5925   4
   9   2   2 50.8601  5.1333   3
 -10  -2  -2 6.11960 3.10876   1
  10   2   2 4.14083 2.54846   3
  10   2   2 7.33411 2.68458   4
 -11  -2  -2 6.10979 3.61865   1
  11   2   2 8.66708 3.42052   3
  11   2   2 1.64057 2.59205   4
 -12  -2  -2 0.81792 3.18594   1
  12   2   2 0.62194 2.78025   4
  12   2   2 -1.7666  2.8301   3
 -13  -2  -2 7.40952 4.83190   1
  13   2   2 8.76604 4.43372   3
  13   2   2 2.20980 3.19724   4
  16  -3  -2 0.83152 3.40958   4
  15  -3  -2 1.61772 3.12220   4
 -15   3   2 2.16038 3.58699   1
  14  -3  -2 2.37012 2.94888   4
 -14   3   2 2.54421 3.33514   1
  13  -3  -2 14.9140  3.9856   4
 -13   3   2 25.2536  5.0903   1
  12  -3  -2 35.5494  4.8513   4
 -12   3   2 35.5470  5.2447   1
  11  -3  -2 6.08580 2.61174   4
 -11   3   2 5.59401 2.86384   1
  10  -3  -2 5.21330 2.15175   4
  10  -3  -2 6.82596 1.91078   3
 -10   3   2 2.04131 2.28812   1
   9  -3  -2 445.658  11.768   3
   9  -3  -2 411.261  13.852   4
  -9   3   2 449.312  15.064   1
  -9   3   2 438.442  12.221   2
   8  -3  -2 97.7831  4.1935   3
   8  -3  -2 102.605   5.641   4
  -8   3   2 102.150   4.764   2
  -8   3   2 94.8754  5.7977   1
   7  -3  -2 89.3037  3.5576   3
   7  -3  -2 91.2655  4.9840   4
  -7   3   2 83.7243  4.2375   2
  -7   3   2 94.5512  5.3005   1
   6  -3  -2 11.4023  2.0325   4
   6  -3  -2 10.7013  1.1167   3
  -6   3   2 8.55250 1.58276   2
  -6   3   2 10.9155  2.0347   1
   5  -3  -2 88.5333  4.3516   4
   5  -3  -2 94.5374  2.5990   3
  -5   3   2 92.6707  4.4998   1
  -5   3   2 89.0182  4.1085   2
   4  -3  -2 666.877  15.908   4
  -4   3   2 665.855  16.531   1
  -4   3   2 671.927  16.012   2
   3  -3  -2 67.9463  3.2287   4
  -3   3   2 74.2642  3.4366   1
  -3   3   2 71.8616  3.4093   2
   2  -3  -2 1462.70   32.48   1
   2  -3  -2 1503.57   31.16   4
  -2   3   2 1497.00   31.94   2
  -2   3   2 1497.87   29.71   3
   1  -3  -2 2494.85   49.86   4
   1  -3  -2 2420.91   52.09   1
  -1   3   2 2431.30   50.69   2
  -1   3   2 2468.58   48.66   3
   0  -3  -2 97.0418  4.1718   1
   0  -3  -2 94.4395  3.5558   4
   0   3   2 92.1033  3.6247   3
   0   3   2 94.3050  3.5482   2
  -1  -3  -2 4.55131 1.05221   4
  -1  -3  -2 2.94120 1.42624   1
   1   3   2 5.81766 0.97285   2
   1   3   2 2.40803 0.97982   3
  -2  -3  -2 9.14796 1.99775   1
  -2  -3  -2 10.4043  1.5091   4
   2   3   2 12.9595  1.2638   2
   2   3   2 11.8284  1.7790   3
  -3  -3  -2 272.328   9.516   1
  -3  -3  -2 264.746   8.330   4
   3   3   2 265.942   8.759   3
   3   3   2 284.527   6.969   2
  -4  -3  -2 100.397   4.848   4
  -4  -3  -2 100.622   5.726   1
   4   3   2 95.8027  5.1331   3
   4   3   2 93.0727  3.0312   2
  -5  -3  -2 287.695  11.270   1
  -5  -3  -2 341.456  10.649   4
   5   3   2 320.027  10.823   3
  -6  -3  -2 35.6569  4.2753   1
  -6  -3  -2 35.4525  3.5589   4
   6   3   2 24.4881  3.4050   3
  -7  -3  -2 11.1465  3.1129   1
  -7  -3  -2 11.9643  2.6888   4
   7   3   2 5.48480 2.37043   3
  -8  -3  -2 13.1610  3.6262   1
  -8  -3  -2 8.16423 2.54644   4
   8   3   2 11.0573  3.1078   3
  -9  -3  -2 121.395   7.583   4
  -9  -3  -2 86.2954  7.3242   1
   9   3   2 99.7194  7.1900   3
 -10  -3  -2 0.00118 2.54668   1
  10   3   2 1.06136 2.27479   4
  10   3   2 1.16595 2.43329   3
 -11  -3  -2 3.55209 3.58923   1
  11   3   2 -0.4004  2.4349   4
  11   3   2 4.81054 3.34354   3
 -12  -3  -2 3.15664 3.56536   1
  12   3   2 1.68413 2.80526   4
  12   3   2 1.69849 3.22029   3
  16  -4  -2 0.68079 3.54892   4
 -16   4   2 -0.2650  3.7192   1
  15  -4  -2 4.84182 3.63590   4
 -15   4   2 6.15635 4.01100   1
  14  -4  -2 1.69735 2.72579   4
 -14   4   2 5.31937 3.62142   1
  13  -4  -2 3.86279 2.73296   4
 -13   4   2 1.42043 2.73802   1
  12  -4  -2 79.7714  6.6032   4
 -12   4   2 92.5249  7.5473   1
  11  -4  -2 49.6204  5.1788   4
 -11   4   2 48.3569  5.3919   1
  10  -4  -2 118.619   7.005   4
 -10   4   2 117.415   7.423   1
   9  -4  -2 23.9051  2.1853   3
   9  -4  -2 19.8793  3.2130   4
  -9   4   2 26.9326  2.7421   2
  -9   4   2 23.4685  3.4726   1
   8  -4  -2 69.4138  4.8796   4
   8  -4  -2 72.5181  3.1031   3
  -8   4   2 63.7371  3.9629   2
  -8   4   2 65.4838  4.8160   1
   7  -4  -2 187.913   4.982   3
   7  -4  -2 189.534   7.568   4
  -7   4   2 181.140   7.733   1
  -7   4   2 186.842   6.954   2
   6  -4  -2 704.583  17.733   4
  -6   4   2 679.918  17.300   2
  -6   4   2 685.382  18.250   1
   5  -4  -2 17.1935  2.1479   4
  -5   4   2 14.5176  2.0338   1
  -5   4   2 14.3172  1.9307   2
   4  -4  -2 909.383  20.590   4
  -4   4   2 884.688  20.983   2
  -4   4   2 883.121  21.536   1
   3  -4  -2 451.760  11.387   4
  -3   4   2 459.557   9.733   3
  -3   4   2 452.312  12.189   1
  -3   4   2 457.090  12.027   2
   2  -4  -2 243.080   6.799   4
   2  -4  -2 234.062   7.308   1
  -2   4   2 221.892   5.897   3
  -2   4   2 224.614   7.112   2
   1  -4  -2 1058.95   24.19   1
   1  -4  -2 1053.26   22.40   4
  -1   4   2 998.040  23.117   2
  -1   4   2 1020.09   21.98   3
   0  -4  -2 43.5502  3.3074   1
   0  -4  -2 48.0543  2.6788   4
   0   4   2 50.7277  2.8941   3
   0   4   2 49.7446  2.7842   2
  -1  -4  -2 7.31030 1.28503   4
  -1  -4  -2 7.77536 1.99347   1
   1   4   2 4.56250 1.30983   3
   1   4   2 5.67546 1.13159   2
  -2  -4  -2 -1.1763  1.5491   1
  -2  -4  -2 1.79009 1.02277   4
   2   4   2 -0.4016  0.9586   3
   2   4   2 1.91173 0.89226   2
  -3  -4  -2 83.5788  4.2021   4
  -3  -4  -2 80.1152  5.2364   1
   3   4   2 83.5300  3.4600   2
   3   4   2 89.2567  4.8866   3
  -4  -4  -2 1.10427 1.13675   4
  -4  -4  -2 1.03455 1.96873   1
   4   4   2 3.36526 0.99749   2
   4   4   2 1.53396 1.47854   3
  -5  -4  -2 10.9766  2.9945   1
  -5  -4  -2 10.8780  2.1930   4
   5   4   2 11.9940  2.6803   3
  -6  -4  -2 28.8062  4.1636   1
  -6  -4  -2 24.5545  3.1872   4
   6   4   2 25.0618  3.6590   3
  -7  -4  -2 21.3152  3.3396   4
  -7  -4  -2 25.7661  4.2975   1
   7   4   2 24.8402  3.8815   3
  -8  -4  -2 1.34516 1.93894   4
  -8  -4  -2 7.05050 3.03742   1
   8   4   2 0.40689 2.07336   3
  -9  -4  -2 23.7892  4.7967   1
  -9  -4  -2 34.5324  4.6193   4
   9   4   2 36.4836  5.0918   3
 -10  -4  -2 132.437   9.780   1
  10   4   2 157.749   9.812   3
 -11  -4  -2 16.2312  4.9679   1
  11   4   2 8.66573 3.94385   3
 -12  -4  -2 0.08001 3.53528   1
  12   4   2 2.57776 3.55553   3
  16  -5  -2 39.0479  6.7054   4
 -16   5   2 38.3697  7.0770   1
  15  -5  -2 24.0410  5.2653   4
 -15   5   2 32.6343  6.4220   1
  14  -5  -2 1.88744 2.52979   4
 -14   5   2 1.22414 3.03982   1
  13  -5  -2 8.58397 3.04151   4
 -13   5   2 8.64461 3.37016   1
  12  -5  -2 0.42528 2.04725   4
 -12   5   2 -0.6170  2.1584   1
  11  -5  -2 125.078   7.748   4
 -11   5   2 128.583   8.110   1
  10  -5  -2 262.571  11.011   4
 -10   5   2 273.947   9.673   2
 -10   5   2 274.268  11.724   1
   9  -5  -2 216.689   9.356   4
  -9   5   2 231.525   9.996   1
  -9   5   2 236.842   8.679   2
   8  -5  -2 0.07774 0.70158   3
   8  -5  -2 0.61715 1.25972   4
  -8   5   2 1.03721 1.54438   1
  -8   5   2 0.14911 1.09126   2
   7  -5  -2 59.1191  4.1244   4
  -7   5   2 51.9562  4.0704   1
  -7   5   2 61.0301  3.9449   2
   6  -5  -2 14.7080  2.2117   4
  -6   5   2 14.6238  2.1245   2
  -6   5   2 13.0168  2.2922   1
   5  -5  -2 311.897   9.330   4
  -5   5   2 306.159   9.994   1
  -5   5   2 289.879   9.440   2
   4  -5  -2 125.849   5.089   4
  -4   5   2 125.666   5.655   1
  -4   5   2 131.995   3.323   3
  -4   5   2 120.123   5.398   2
   3  -5  -2 180.901   5.977   4
   3  -5  -2 177.611   6.742   1
  -3   5   2 174.397   4.887   3
   2  -5  -2 484.361  11.969   4
   2  -5  -2 493.013  13.486   1
  -2   5   2 476.034  12.912   2
  -2   5   2 489.566  11.530   3
   1  -5  -2 27.4481  2.7283   1
   1  -5  -2 23.9418  2.0210   4
  -1   5   2 24.8584  2.2847   2
  -1   5   2 23.7869  2.0894   3
   0  -5  -2 212.450   6.426   4
   0  -5  -2 223.920   8.202   1
   0   5   2 202.207   6.918   2
   0   5   2 211.100   7.092   3
  -1  -5  -2 184.440   6.034   4
  -1  -5  -2 181.653   7.719   1
   1   5   2 186.760   6.285   2
   1   5   2 180.896   6.870   3
  -2  -5  -2 270.378   8.210   4
  -2  -5  -2 264.388  10.074   1
   2   5   2 272.387   9.342   3
   2   5   2 279.397   8.181   2
  -3  -5  -2 7.98710 1.71681   4
  -3  -5  -2 12.4272  2.8352   1
   3   5   2 12.3712  2.4076   3
   3   5   2 10.5881  1.5812   2
  -4  -5  -2 18.7644  2.4666   4
  -4  -5  -2 17.6345  3.5194   1
   4   5   2 19.3866  3.1103   3
   4   5   2 19.3950  1.9276   2
  -5  -5  -2 131.626   6.374   4
  -5  -5  -2 125.122   7.865   1
   5   5   2 142.474   7.481   3
  -6  -5  -2 -1.9594  2.0773   1
  -6  -5  -2 -0.5766  1.4100   4
   6   5   2 1.47711 1.87921   3
  -7  -5  -2 19.9639  4.2036   1
  -7  -5  -2 25.5212  3.6182   4
   7   5   2 22.6306  4.0488   3
  -8  -5  -2 -1.3957  2.2055   1
  -8  -5  -2 9.19107 2.82657   4
   8   5   2 5.02875 2.89287   3
  -9  -5  -2 6.14793 3.29126   1
   9   5   2 3.24757 2.87933   3
 -10  -5  -2 3.91320 3.73468   1
  10   5   2 7.68431 3.58034   3
 -11  -5  -2 20.5789  5.6033   1
  11   5   2 20.0240  5.1579   3
  16  -6  -2 4.89224 3.62049   4
 -16   6   2 -0.6096  3.2694   1
  15  -6  -2 44.1484  6.4476   4
 -15   6   2 36.4207  6.4734   1
  14  -6  -2 69.3593  7.2083   4
 -14   6   2 79.0312  7.9460   1
  13  -6  -2 27.6856  4.7706   4
 -13   6   2 34.5144  5.3919   1
  12  -6  -2 -0.6909  1.7760   4
 -12   6   2 -0.6372  2.3468   1
  11  -6  -2 11.6111  3.0066   4
 -11   6   2 12.4989  3.4258   1
  10  -6  -2 279.983  11.426   4
 -10   6   2 291.481  10.474   2
 -10   6   2 287.770  12.053   1
   9  -6  -2 21.6349  3.3552   4
  -9   6   2 23.0973  3.5567   1
  -9   6   2 25.1540  3.0170   2
   8  -6  -2 152.319   7.252   4
  -8   6   2 157.017   7.772   1
  -8   6   2 160.498   7.132   2
   7  -6  -2 3.00620 1.61757   4
  -7   6   2 1.84804 1.50275   1
  -7   6   2 0.84165 1.28627   2
   6  -6  -2 231.284   8.210   4
  -6   6   2 230.625   8.911   1
  -6   6   2 227.382   8.573   2
   5  -6  -2 174.668   6.645   4
  -5   6   2 175.631   7.147   2
  -5   6   2 176.692   7.449   1
   4  -6  -2 475.274  13.871   1
   4  -6  -2 461.242  12.446   4
  -4   6   2 487.401  10.686   3
  -4   6   2 461.806  13.421   2
   3  -6  -2 69.3316  4.3513   1
   3  -6  -2 75.7334  3.8035   4
  -3   6   2 79.2782  3.2105   3
  -3   6   2 71.3351  4.2600   2
   2  -6  -2 248.248   8.860   1
   2  -6  -2 242.752   7.300   4
  -2   6   2 242.644   7.237   3
  -2   6   2 243.001   8.391   2
   1  -6  -2 903.541  19.984   4
   1  -6  -2 875.065  22.671   1
  -1   6   2 884.495  20.541   3
  -1   6   2 878.333  21.494   2
   0  -6  -2 635.902  14.962   4
   0  -6  -2 645.565  18.006   1
   0   6   2 633.022  16.218   3
   0   6   2 617.249  16.186   2
  -1  -6  -2 9.62698 2.61201   1
  -1  -6  -2 11.1009  1.5830   4
   1   6   2 8.31447 1.65108   2
   1   6   2 7.57984 1.91614   3
  -2  -6  -2 17.8760  3.3177   1
  -2  -6  -2 14.9939  2.0023   4
   2   6   2 20.8473  2.9085   3
   2   6   2 21.6751  2.3321   2
  -3  -6  -2 5.89555 2.80336   1
  -3  -6  -2 7.42027 1.76149   4
   3   6   2 6.65630 2.14493   3
   3   6   2 6.75676 1.54644   2
  -4  -6  -2 4.21273 2.72598   1
  -4  -6  -2 2.30191 1.45554   4
   4   6   2 2.18399 1.84236   3
  -5  -6  -2 23.3238  4.3577   1
  -5  -6  -2 30.6604  3.4141   4
   5   6   2 27.6933  4.0343   3
  -6  -6  -2 5.70055 2.17398   4
  -6  -6  -2 9.42901 3.68294   1
   6   6   2 11.9282  3.1926   3
  -7  -6  -2 6.77234 3.17543   1
  -7  -6  -2 7.21178 2.43503   4
   7   6   2 15.5244  3.9235   3
  -8  -6  -2 0.67292 2.97690   1
   8   6   2 6.85191 3.04035   3
  -9  -6  -2 14.4038  4.7582   1
   9   6   2 4.93496 3.17546   3
 -10  -6  -2 13.1237  4.8172   1
  10   6   2 -0.2781  3.0517   3
 -11  -6  -2 2.92248 4.08603   1
  11   6   2 1.60527 3.87392   3
  16  -7  -2 2.83184 3.31853   4
 -16   7   2 -0.2714  3.3820   1
  15  -7  -2 5.06574 3.42371   4
 -15   7   2 8.55683 4.19871   1
  14  -7  -2 7.29113 3.27826   4
 -14   7   2 4.74585 3.55504   1
  13  -7  -2 7.09297 3.06467   4
 -13   7   2 7.27740 3.52161   1
  12  -7  -2 31.9958  4.6692   4
 -12   7   2 28.0372  4.7937   1
  11  -7  -2 2.11294 2.28123   4
 -11   7   2 7.03061 2.76211   1
 -11   7   2 2.31431 1.85679   2
  10  -7  -2 97.0933  6.5786   4
 -10   7   2 102.954   6.267   2
 -10   7   2 122.861   7.553   1
   9  -7  -2 358.243  12.507   4
  -9   7   2 320.754  12.786   1
  -9   7   2 356.366  12.216   2
   8  -7  -2 2.89405 1.70848   4
  -8   7   2 1.04771 1.63624   1
  -8   7   2 3.07146 1.58289   2
   7  -7  -2 8.85489 2.10668   4
  -7   7   2 8.41910 2.16352   2
  -7   7   2 9.97095 2.48811   1
   6  -7  -2 78.0468  4.6128   4
  -6   7   2 69.5602  4.6900   2
  -6   7   2 67.2250  4.8044   1
   5  -7  -2 3.53467 1.46521   4
   5  -7  -2 2.66067 1.63086   1
  -5   7   2 2.85673 0.81492   3
  -5   7   2 4.11014 1.57050   2
   4  -7  -2 448.698  14.272   1
   4  -7  -2 483.600  12.824   4
  -4   7   2 463.309  14.085   2
  -4   7   2 511.935  11.507   3
   3  -7  -2 283.959   8.450   4
  -3   7   2 275.792   9.694   2
  -3   7   2 277.474   7.911   3
   2  -7  -2 596.868  14.623   4
   2  -7  -2 597.177  17.261   1
  -2   7   2 608.824  16.496   2
  -2   7   2 597.252  14.905   3
   1  -7  -2 27.3492  3.3950   1
   1  -7  -2 31.9916  2.5858   4
  -1   7   2 30.4335  2.8325   3
  -1   7   2 28.4446  2.9794   2
   0  -7  -2 18.9840  3.1389   1
   0  -7  -2 19.7120  2.0561   4
   0   7   2 23.4582  2.7688   3
   0   7   2 21.6817  2.5835   2
  -1  -7  -2 34.8628  2.7540   4
  -1  -7  -2 35.3726  4.2332   1
   1   7   2 35.4263  3.1551   2
   1   7   2 29.0542  3.3206   3
  -2  -7  -2 237.110  10.608   1
  -2  -7  -2 223.674   7.617   4
   2   7   2 226.365   9.414   3
   2   7   2 243.448   8.407   2
  -3  -7  -2 202.388  10.231   1
  -3  -7  -2 225.347   7.836   4
   3   7   2 224.568   9.729   3
   3   7   2 218.951   7.822   2
  -4  -7  -2 31.1789  3.2036   4
  -4  -7  -2 34.7754  4.9763   1
   4   7   2 45.7276  4.8438   3
  -5  -7  -2 -0.7963  2.6433   1
   5   7   2 1.30848 2.01484   3
  -6  -7  -2 23.0652  4.9109   1
   6   7   2 27.5158  4.3413   3
  -7  -7  -2 2.88707 3.09117   1
   7   7   2 0.16028 2.28106   3
  -8  -7  -2 1.75096 3.09235   1
   8   7   2 5.26087 3.16672   3
  -9  -7  -2 8.13519 4.66760   1
   9   7   2 1.88070 3.16095   3
 -10  -7  -2 -1.6817  4.1561   1
  10   7   2 1.84025 3.56382   3
  16  -8  -2 13.8277  4.8068   4
 -16   8   2 10.1395  4.6722   1
  15  -8  -2 18.0125  4.8563   4
 -15   8   2 25.7221  5.7741   1
  14  -8  -2 27.5568  5.0314   4
 -14   8   2 22.4646  5.2240   1
  13  -8  -2 0.21559 2.43885   4
 -13   8   2 3.15579 2.75013   1
  12  -8  -2 0.26770 1.96848   4
 -12   8   2 0.68943 1.55166   2
 -12   8   2 -2.4027  1.8881   1
  11  -8  -2 32.9281  4.4514   4
 -11   8   2 30.3200  3.9975   2
 -11   8   2 32.8023  4.7886   1
  10  -8  -2 25.4351  3.7824   4
 -10   8   2 25.4008  4.0743   1
 -10   8   2 34.5498  4.0491   2
   9  -8  -2 41.9520  4.2410   4
  -9   8   2 39.7204  4.2029   2
  -9   8   2 35.8628  4.4224   1
   8  -8  -2 219.009   8.970   4
  -8   8   2 228.764   9.567   2
  -8   8   2 202.359   9.615   1
   7  -8  -2 237.017   8.906   4
  -7   8   2 226.625   9.988   1
  -7   8   2 221.063   9.385   2
   6  -8  -2 32.2326  3.1853   4
   6  -8  -2 29.0411  3.6605   1
  -6   8   2 31.9239  3.5567   2
   5  -8  -2 11.7838  2.6471   1
   5  -8  -2 12.2157  2.0971   4
  -5   8   2 15.2798  1.5903   3
  -5   8   2 12.5296  2.4948   2
   4  -8  -2 527.960  13.549   4
   4  -8  -2 492.291  15.583   1
  -4   8   2 500.909  15.291   2
  -4   8   2 478.273  12.280   3
   3  -8  -2 22.2167  2.4313   4
   3  -8  -2 20.1708  3.1083   1
  -3   8   2 25.0238  2.3596   3
  -3   8   2 23.5152  3.0300   2
   2  -8  -2 2.42576 1.36135   4
   2  -8  -2 -0.9525  1.4145   1
  -2   8   2 2.64610 1.40799   3
  -2   8   2 2.29075 1.49437   2
   1  -8  -2 72.3176  3.7454   4
   1  -8  -2 67.6371  5.4361   1
  -1   8   2 72.0154  4.6645   2
  -1   8   2 73.0554  4.4701   3
   0  -8  -2 1576.83   38.53   1
   0  -8  -2 1518.78   33.08   4
   0   8   2 1537.66   35.26   3
   0   8   2 1548.38   35.84   2
  -1  -8  -2 37.7768  2.9840   4
  -1  -8  -2 37.1181  4.6559   1
   1   8   2 33.7872  3.4023   2
   1   8   2 38.3849  3.9531   3
  -2  -8  -2 99.2046  7.3558   1
   2   8   2 102.743   5.525   2
   2   8   2 99.8682  6.3388   3
  -3  -8  -2 16.5936  3.8659   1
   3   8   2 14.1496  3.3109   3
   3   8   2 19.9740  2.7230   2
  -4  -8  -2 6.07995 3.49392   1
   4   8   2 5.34873 2.60553   3
  -5  -8  -2 117.054   8.777   1
   5   8   2 111.743   7.762   3
  -6  -8  -2 18.3711  4.8172   1
   6   8   2 16.2397  4.0199   3
  -7  -8  -2 42.6301  6.4857   1
   7   8   2 42.7117  6.0448   3
  -8  -8  -2 9.71211 4.52373   1
   8   8   2 7.61784 3.73973   3
  -9  -8  -2 1.94229 4.06014   1
   9   8   2 -2.4332  3.0815   3
  16  -9  -2 0.84101 3.63854   4
 -16   9   2 -3.5700  2.9615   1
  15  -9  -2 7.99286 3.65697   4
 -15   9   2 2.27928 3.34001   1
  14  -9  -2 -0.6290  2.3129   4
 -14   9   2 0.77624 2.76519   1
  13  -9  -2 4.33080 2.90066   4
 -13   9   2 5.97728 3.09386   1
  12  -9  -2 10.2272  3.2538   4
 -12   9   2 12.3366  3.8153   1
  11  -9  -2 32.0400  4.4075   4
 -11   9   2 39.7445  5.2071   1
 -11   9   2 30.1123  4.1820   2
  10  -9  -2 0.36459 1.63769   4
 -10   9   2 0.04449 2.00846   1
 -10   9   2 1.77021 1.84192   2
   9  -9  -2 1.05902 1.74951   4
  -9   9   2 -0.2803  1.8275   1
  -9   9   2 2.04771 1.70421   2
   8  -9  -2 21.7790  3.2434   4
  -8   9   2 13.2019  3.3184   1
  -8   9   2 18.2221  3.3001   2
   7  -9  -2 34.7525  3.6134   4
   7  -9  -2 32.1286  4.1834   1
  -7   9   2 29.3503  3.8575   2
   6  -9  -2 237.046   8.852   4
   6  -9  -2 249.410  10.748   1
  -6   9   2 259.762  10.532   2
   5  -9  -2 108.386   6.629   1
   5  -9  -2 94.7422  5.0528   4
  -5   9   2 97.0055  4.2066   3
  -5   9   2 105.029   6.348   2
   4  -9  -2 0.30687 1.69736   1
   4  -9  -2 2.00199 1.51491   4
  -4   9   2 1.32140 1.60011   2
  -4   9   2 0.17735 1.08420   3
   3  -9  -2 10.8110  2.0631   4
   3  -9  -2 10.4363  2.7220   1
  -3   9   2 6.94341 2.27541   2
  -3   9   2 6.42106 1.81790   3
   2  -9  -2 275.013   8.311   4
   2  -9  -2 252.703  10.938   1
  -2   9   2 259.073   9.037   3
  -2   9   2 266.456  10.216   2
   1  -9  -2 170.634   8.913   1
  -1   9   2 171.540   7.466   3
  -1   9   2 170.575   7.865   2
   0  -9  -2 45.6469  5.2113   1
   0   9   2 40.2887  3.9519   2
   0   9   2 39.4429  4.0094   3
  -1  -9  -2 12.0424  3.6268   1
   1   9   2 9.98595 2.47495   2
   1   9   2 10.6891  2.8188   3
  -2  -9  -2 0.56245 2.81535   1
   2   9   2 2.03507 2.19140   3
   2   9   2 2.19189 1.87015   2
  -3  -9  -2 21.0025  4.7081   1
   3   9   2 22.9797  4.1026   3
  -4  -9  -2 208.649  11.685   1
   4   9   2 182.735  10.088   3
  -5  -9  -2 26.5304  5.5173   1
   5   9   2 21.8135  4.4963   3
  -6  -9  -2 22.0384  5.3296   1
   6   9   2 18.0233  4.4907   3
  -7  -9  -2 12.2499  5.0639   1
   7   9   2 6.30947 3.68638   3
  -8  -9  -2 6.93595 4.60347   1
   8   9   2 -1.5727  2.8148   3
  16 -10  -2 2.77516 3.75441   4
  15 -10  -2 20.6239  5.0107   4
 -15  10   2 15.0844  4.9301   1
  14 -10  -2 26.0951  4.9760   4
 -14  10   2 41.1824  6.4168   1
  13 -10  -2 29.1722  4.8958   4
 -13  10   2 40.9881  5.9409   1
  12 -10  -2 11.1479  3.4733   4
 -12  10   2 9.71017 3.51181   1
 -12  10   2 16.2282  3.6378   2
  11 -10  -2 88.5691  6.6595   4
 -11  10   2 83.4623  6.5856   2
 -11  10   2 81.0298  7.0359   1
  10 -10  -2 32.3461  4.2870   4
 -10  10   2 30.4807  4.7932   1
 -10  10   2 25.6364  4.1670   2
   9 -10  -2 47.1182  4.6190   4
  -9  10   2 48.3555  5.4053   1
  -9  10   2 48.7089  5.1274   2
   8 -10  -2 56.7002  4.8511   4
   8 -10  -2 60.7078  5.8016   1
  -8  10   2 73.7583  5.9115   2
   7 -10  -2 331.128  13.589   1
   7 -10  -2 339.403  11.566   4
  -7  10   2 347.033  13.352   2
   6 -10  -2 12.8077  3.2480   1
   6 -10  -2 18.0801  2.7637   4
  -6  10   2 20.1998  3.4490   2
   5 -10  -2 2.13901 1.77543   4
   5 -10  -2 -0.3754  2.0412   1
  -5  10   2 2.72754 2.02158   2
   4 -10  -2 21.6911  3.7999   1
   4 -10  -2 22.5691  2.8179   4
  -4  10   2 25.8212  3.6757   2
   3 -10  -2 20.3500  3.9125   1
  -3  10   2 24.2549  3.5502   2
  -3  10   2 26.1835  3.0090   3
   2 -10  -2 71.7194  6.1277   1
  -2  10   2 88.8831  5.2119   3
  -2  10   2 78.7818  5.5814   2
   1 -10  -2 344.064  14.184   1
  -1  10   2 365.585  13.013   2
  -1  10   2 367.083  12.264   3
   0 -10  -2 101.119   7.705   1
   0  10   2 121.312   6.841   2
   0  10   2 119.938   6.859   3
  -1 -10  -2 5.22056 3.31058   1
   1  10   2 4.40216 2.13975   2
   1  10   2 1.53872 2.08498   3
  -2 -10  -2 3.61045 3.27716   1
   2  10   2 1.65192 1.85135   2
   2  10   2 1.74769 2.07799   3
  -3 -10  -2 73.8425  7.4621   1
   3  10   2 94.8201  7.1414   3
  -4 -10  -2 1.06447 3.49692   1
   4  10   2 0.96619 2.43048   3
  -5 -10  -2 37.0280  6.4039   1
   5  10   2 37.9193  5.6411   3
  -6 -10  -2 53.8982  7.6335   1
   6  10   2 53.4703  6.9184   3
  -7 -10  -2 2.89023 4.43159   1
   7  10   2 1.89553 3.31894   3
  15 -11  -2 8.82994 4.18866   4
 -15  11   2 5.04748 4.22650   1
  14 -11  -2 1.06794 3.15182   4
 -14  11   2 2.43720 3.17136   1
  13 -11  -2 83.5459  7.3849   4
 -13  11   2 97.9151  8.4037   1
  12 -11  -2 40.2407  5.3495   4
 -12  11   2 43.9585  5.3388   2
 -12  11   2 42.4423  6.0110   1
  11 -11  -2 0.29077 2.45336   4
 -11  11   2 1.71125 2.26048   2
 -11  11   2 1.63852 2.80690   1
  10 -11  -2 -1.3481  1.8599   4
 -10  11   2 -0.8316  1.6603   2
 -10  11   2 2.10759 2.59459   1
   9 -11  -2 23.5426  4.3405   1
   9 -11  -2 24.7932  3.8414   4
  -9  11   2 25.3926  4.1680   2
   8 -11  -2 1.84572 2.21098   1
   8 -11  -2 -1.6128  1.5385   4
  -8  11   2 2.62672 2.03244   2
   7 -11  -2 10.6689  2.6546   4
   7 -11  -2 7.36418 2.82715   1
  -7  11   2 3.92432 2.23747   2
   6 -11  -2 10.7396  3.4254   1
   6 -11  -2 19.6858  3.0936   4
  -6  11   2 10.3585  2.9809   2
   5 -11  -2 111.368   7.506   1
  -5  11   2 98.2171  6.7561   2
   4 -11  -2 28.1347  4.5133   1
  -4  11   2 31.5199  4.2174   2
   3 -11  -2 1.28935 2.51851   1
  -3  11   2 0.24097 1.02159   3
  -3  11   2 0.77668 1.82692   2
   2 -11  -2 69.1116  6.4519   1
  -2  11   2 51.1909  4.6025   3
  -2  11   2 61.0652  5.3851   2
   1 -11  -2 -3.5103  2.4474   1
  -1  11   2 -1.8681  1.5861   2
  -1  11   2 -0.6672  1.6733   3
   0 -11  -2 -2.0459  2.6508   1
   0  11   2 -0.1077  1.6127   3
   0  11   2 1.16103 1.92326   2
  -1 -11  -2 100.546   8.251   1
   1  11   2 90.3239  6.6755   3
   1  11   2 85.6175  6.0686   2
  -2 -11  -2 13.8012  4.5340   1
   2  11   2 16.8234  3.9578   3
  -3 -11  -2 2.14641 3.48942   1
   3  11   2 1.55551 2.70919   3
  -4 -11  -2 17.9821  5.3220   1
   4  11   2 12.5771  3.9736   3
  -5 -11  -2 35.5185  6.8308   1
   5  11   2 32.8387  5.9155   3
  -6 -11  -2 16.4810  5.9222   1
   6  11   2 10.0640  4.2904   3
  15 -12  -2 22.9310  5.4970   4
 -15  12   2 26.0731  6.1259   1
  14 -12  -2 24.4058  5.1336   4
 -14  12   2 6.23616 3.94263   1
  13 -12  -2 59.6644  6.5896   4
 -13  12   2 63.6631  7.6518   1
  12 -12  -2 23.1123  4.4062   4
 -12  12   2 19.6315  5.0513   1
 -12  12   2 28.2731  4.9612   2
  11 -12  -2 -0.3909  2.1947   4
  11 -12  -2 0.99361 2.42779   1
 -11  12   2 0.14708 2.38260   2
  10 -12  -2 87.5451  6.7027   4
  10 -12  -2 103.451   8.182   1
 -10  12   2 130.859   8.470   2
   9 -12  -2 5.29822 2.95805   1
   9 -12  -2 3.62259 2.38651   4
  -9  12   2 2.15597 2.23024   2
   8 -12  -2 107.630   7.997   1
  -8  12   2 97.3780  7.3046   2
   7 -12  -2 53.1633  6.0226   1
  -7  12   2 45.3705  5.3364   2
   6 -12  -2 266.589  12.732   1
  -6  12   2 270.474  12.326   2
   5 -12  -2 78.1488  7.0112   1
  -5  12   2 78.4934  6.4548   2
   4 -12  -2 13.5012  4.0052   1
  -4  12   2 13.7704  3.4758   2
   3 -12  -2 -1.1994  2.4300   1
  -3  12   2 2.89985 2.24848   2
  -3  12   2 0.01885 1.14969   3
   2 -12  -2 -0.1824  2.7114   1
  -2  12   2 -0.6714  1.4192   3
  -2  12   2 -0.9784  1.7060   2
   1 -12  -2 -0.0265  2.8783   1
  -1  12   2 -1.5827  1.6630   3
  -1  12   2 -1.1810  1.7953   2
   0 -12  -2 3.92809 3.42178   1
   0  12   2 -0.4082  2.1714   3
   0  12   2 0.57867 2.19451   2
  -1 -12  -2 -3.0098  3.1863   1
   1  12   2 -0.1900  2.0466   3
   1  12   2 -0.4605  1.9059   2
  -2 -12  -2 -0.4917  3.3845   1
   2  12   2 -0.6343  2.1933   3
  -3 -12  -2 -4.5568  3.4095   1
   3  12   2 2.59627 3.12285   3
  -4 -12  -2 8.98973 4.96717   1
   4  12   2 -2.3143  2.5532   3
  -5 -12  -2 6.62683 4.97916   1
   5  12   2 5.20282 3.48063   3
  14 -13  -2 -2.5909  2.9958   4
 -14  13   2 1.73587 2.79690   2
 -14  13   2 -0.9891  3.3508   1
  13 -13  -2 115.444   8.658   4
  13 -13  -2 105.722   9.051   1
 -13  13   2 104.349   8.800   2
 -13  13   2 108.881   9.652   1
  12 -13  -2 18.8993  4.3577   4
  12 -13  -2 21.3008  5.0126   1
 -12  13   2 14.6377  4.2263   2
  11 -13  -2 2.14485 2.89280   1
 -11  13   2 3.25217 2.96373   2
  10 -13  -2 6.59028 3.17408   1
 -10  13   2 15.6896  4.1926   2
   9 -13  -2 54.4614  6.5545   1
  -9  13   2 50.2684  6.0408   2
   8 -13  -2 27.6354  5.0596   1
  -8  13   2 22.6321  4.5512   2
   7 -13  -2 45.3659  6.0727   1
  -7  13   2 33.0467  5.0051   2
   6 -13  -2 13.4924  3.9788   1
  -6  13   2 12.9055  3.6364   2
   5 -13  -2 22.8303  4.8879   1
  -5  13   2 18.8373  4.1029   2
   4 -13  -2 -2.4408  2.2269   1
  -4  13   2 7.67311 3.10190   2
   3 -13  -2 9.78992 4.06212   1
  -3  13   2 8.24259 3.05832   2
   2 -13  -2 -0.7520  3.2082   1
  -2  13   2 2.19155 2.41632   2
  -2  13   2 -1.1561  1.5416   3
   1 -13  -2 3.16038 3.45978   1
  -1  13   2 -0.5865  1.7968   3
  -1  13   2 1.15515 2.36002   2
   0 -13  -2 14.3126  4.8420   1
   0  13   2 14.6498  3.5542   2
  -1 -13  -2 -1.0586  3.5658   1
   1  13   2 2.45199 2.98110   3
  -2 -13  -2 10.7227  5.1031   1
   2  13   2 12.4184  4.2318   3
  -3 -13  -2 22.3138  6.3150   1
   3  13   2 12.9148  4.4437   3
   4  13   2 48.3416  7.2900   3
 -14  14   2 -0.2795  2.7167   2
  13 -14  -2 -1.7904  2.8573   1
 -13  14   2 1.55123 3.32468   2
  12 -14  -2 20.5665  5.2723   1
 -12  14   2 16.3913  4.7467   2
  11 -14  -2 8.43469 3.94213   1
 -11  14   2 9.74614 3.69040   2
  10 -14  -2 2.35583 2.88574   1
 -10  14   2 -0.0926  2.5781   2
   9 -14  -2 41.8580  6.3291   1
  -9  14   2 40.5219  5.8493   2
   8 -14  -2 52.1340  6.8091   1
  -8  14   2 44.1534  6.0210   2
   7 -14  -2 46.2861  6.5499   1
  -7  14   2 53.4989  6.4785   2
   6 -14  -2 47.7021  6.6480   1
  -6  14   2 45.3134  5.9989   2
   5 -14  -2 56.6610  7.1806   1
  -5  14   2 70.0439  7.0100   2
   4 -14  -2 60.8757  7.2546   1
  -4  14   2 47.0280  5.9558   2
   3 -14  -2 0.74969 3.28400   1
  -3  14   2 -1.5042  2.2087   2
   2 -14  -2 -7.2856  2.6911   1
  -2  14   2 -1.8983  2.3439   2
   1 -14  -2 -1.2337  3.3306   1
  -1  14   2 -3.6379  2.2320   2
   0 -14  -2 6.25605 4.31485   1
   0  14   2 -0.0776  2.2528   3
  -1 -14  -2 0.06474 4.01569   1
   1  14   2 0.65943 2.64033   3
  -2 -14  -2 4.10020 4.94224   1
   2  14   2 -0.4422  3.1886   3
 -13  15   2 4.91115 3.81356   2
  12 -15  -2 -2.1918  2.9871   1
 -12  15   2 -2.5500  3.0367   2
  11 -15  -2 27.6701  5.8716   1
 -11  15   2 23.7677  5.4314   2
  10 -15  -2 2.34476 3.80233   1
 -10  15   2 1.65868 2.82943   2
   9 -15  -2 13.8272  4.8536   1
  -9  15   2 25.2029  5.3983   2
   8 -15  -2 0.71991 3.24923   1
  -8  15   2 -0.3495  2.5701   2
   7 -15  -2 10.5512  4.5564   1
  -7  15   2 15.5379  4.4160   2
   6 -15  -2 7.92244 4.21471   1
  -6  15   2 9.78774 3.92402   2
   5 -15  -2 99.6353  9.1469   1
  -5  15   2 100.235   8.578   2
   4 -15  -2 105.678   9.695   1
  -4  15   2 90.1566  8.2770   2
   3 -15  -2 23.5305  6.1573   1
  -3  15   2 21.5644  5.0003   2
   2 -15  -2 32.7309  6.7233   1
  -2  15   2 39.0007  5.7594   2
   1 -15  -2 1.56481 4.41263   1
  -1  15   2 2.66100 3.43271   2
   0 -15  -2 1.31760 4.73945   1
 -11  16   2 1.83782 3.33209   2
  10 -16  -2 5.57539 4.19079   1
 -10  16   2 15.8711  5.0563   2
   9 -16  -2 -1.8209  3.1660   1
  -9  16   2 -0.0457  2.9015   2
   8 -16  -2 5.51389 4.82293   1
  -8  16   2 11.7312  4.3294   2
   7 -16  -2 -0.5587  4.0134   1
  -7  16   2 -1.1270  2.9046   2
   6 -16  -2 -0.1293  3.9975   1
  -6  16   2 2.48795 3.14374   2
   5 -16  -2 -0.7256  4.1224   1
  -5  16   2 -1.0063  2.9600   2
   4 -16  -2 1.40982 4.21228   1
  -4  16   2 -2.9644  2.6981   2
   3 -16  -2 -0.0484  4.2768   1
  -3  16   2 2.65736 3.49111   2
  -2  16   2 -1.3294  3.3769   2
  -1  16  -3 1.25289 3.44137   2
   1 -16   3 -0.3186  4.7592   1
  -2  16  -3 27.4269  5.6948   2
   2 -16   3 22.2940  6.5282   1
  -3  16  -3 2.75296 3.52913   2
   3 -16   3 -0.0636  4.4296   1
  -4  16  -3 79.2979  8.4568   2
   4 -16   3 71.2215  8.8394   1
  -5  16  -3 20.7847  5.3607   2
   5 -16   3 22.3367  6.2794   1
  -6  16  -3 0.54106 3.10856   2
   6 -16   3 -0.0012  4.1212   1
  -7  16  -3 19.0509  4.9207   2
   7 -16   3 22.2849  6.1692   1
  -8  16  -3 -0.8366  3.1703   2
   8 -16   3 -2.6098  4.1963   1
  -9  16  -3 6.02126 4.11586   2
   9 -16   3 6.04195 4.68809   1
 -10  16  -3 2.97234 3.65627   2
  10 -16   3 0.66789 4.40004   1
   2  15  -3 18.4998  4.9777   3
   1  15  -3 2.15606 3.44975   2
   1  15  -3 4.50015 3.60333   3
  -1 -15   3 -4.1676  3.9072   1
   0  15  -3 30.0829  5.5215   2
   0 -15   3 19.9497  6.1158   1
  -1  15  -3 2.27496 2.53383   3
  -1  15  -3 1.08992 3.01324   2
   1 -15   3 -0.3039  3.6073   1
  -2  15  -3 -0.4066  2.6851   2
   2 -15   3 -1.8485  3.4013   1
  -3  15  -3 57.5164  7.0349   2
   3 -15   3 73.9151  8.3103   1
  -4  15  -3 3.62742 3.27399   2
   4 -15   3 5.03690 4.07238   1
  -5  15  -3 12.5539  4.4012   2
   5 -15   3 20.4579  5.6377   1
  -6  15  -3 7.93747 3.76597   2
   6 -15   3 4.97394 4.32105   1
  -7  15  -3 0.41539 2.75466   2
   7 -15   3 10.1078  4.8072   1
  -8  15  -3 33.3762  5.9531   2
   8 -15   3 29.3373  6.2305   1
  -9  15  -3 1.68328 3.09691   2
   9 -15   3 2.78282 3.88651   1
 -10  15  -3 34.3267  6.2663   2
  10 -15   3 21.2806  5.8657   1
 -11  15  -3 18.4934  5.3440   2
  11 -15   3 24.6890  6.2620   1
   3  14  -3 1.40670 3.32817   3
  -3 -14   3 2.38327 4.56189   1
   2  14  -3 4.84504 3.47860   3
  -2 -14   3 6.18801 4.99138   1
   1  14  -3 16.9397  4.4350   3
   1  14  -3 8.97737 3.71532   2
  -1 -14   3 14.6343  5.2525   1
   0  14  -3 27.2097  4.8725   2
   0  14  -3 20.9993  4.4540   3
   0 -14   3 14.8538  5.1728   1
  -1  14  -3 34.6010  5.3112   2
   1 -14   3 27.4804  5.9060   1
  -2  14  -3 0.30379 2.02289   3
  -2  14  -3 -1.4017  2.3919   2
   2 -14   3 -0.1174  3.7401   1
  -3  14  -3 4.16001 2.96184   2
   3 -14   3 8.09215 4.05004   1
  -4  14  -3 1.14038 2.68533   2
   4 -14   3 -1.0485  3.0215   1
  -5  14  -3 1.13390 2.54178   2
   5 -14   3 -1.3777  2.9965   1
  -6  14  -3 11.7328  3.7851   2
   6 -14   3 3.89296 3.63360   1
  -7  14  -3 1.08531 2.50227   2
   7 -14   3 -0.5169  2.8963   1
  -8  14  -3 -1.3284  2.2882   2
   8 -14   3 -1.7125  2.9134   1
  -9  14  -3 2.54247 2.82450   2
   9 -14   3 1.09604 3.23132   1
 -10  14  -3 4.15343 3.27899   2
  10 -14   3 6.13780 3.74605   1
 -11  14  -3 2.85922 3.40258   2
  11 -14   3 14.8459  5.0058   1
 -12  14  -3 -1.2383  2.7871   2
  12 -14   3 5.26468 4.57821   1
   5  13  -3 6.58383 3.96626   3
  -5 -13   3 7.33534 5.18355   1
   4  13  -3 13.5949  4.5556   3
  -4 -13   3 5.27197 5.07614   1
   3  13  -3 -0.1149  2.6665   3
  -3 -13   3 -3.9391  3.8641   1
   2  13  -3 8.82685 3.51520   2
   2  13  -3 5.59267 2.93520   3
  -2 -13   3 8.31774 4.67092   1
   1  13  -3 169.515   9.916   2
   1  13  -3 172.419   9.909   3
  -1 -13   3 173.804  11.407   1
   0  13  -3 1.53676 2.52505   2
   0  13  -3 3.58355 2.69548   3
   0 -13   3 5.26042 3.74366   1
  -1  13  -3 8.47341 2.92999   3
  -1  13  -3 13.5867  3.6942   2
   1 -13   3 8.71056 4.09075   1
  -2  13  -3 4.66892 2.83524   2
  -2  13  -3 -0.1896  1.8574   3
   2 -13   3 4.16409 3.55741   1
  -3  13  -3 22.3026  4.3525   2
   3 -13   3 17.3100  4.7084   1
  -4  13  -3 47.0550  5.5960   2
   4 -13   3 45.4640  6.1812   1
  -5  13  -3 118.107   8.359   2
   5 -13   3 133.050   9.399   1
  -6  13  -3 0.61708 2.04595   2
   6 -13   3 -4.6227  2.0925   1
  -7  13  -3 16.9081  3.9168   2
   7 -13   3 21.1256  4.7114   1
  -8  13  -3 1.30081 2.35639   2
   8 -13   3 1.93015 2.92487   1
  -9  13  -3 -1.4906  2.1547   2
   9 -13   3 -0.6778  2.7113   1
 -10  13  -3 9.29360 3.65235   2
  10 -13   3 7.93440 4.01238   1
 -11  13  -3 8.98370 3.42957   2
  11 -13   3 21.5283  5.2580   1
 -12  13  -3 1.71075 2.60184   2
  12 -13   3 25.9491  5.7366   1
 -13  13  -3 1.76030 3.54189   1
   6  12  -3 15.7869  4.9672   3
  -6 -12   3 8.70324 5.00863   1
   5  12  -3 3.51920 3.44310   3
  -5 -12   3 3.16120 4.40928   1
   4  12  -3 23.7511  5.0646   3
  -4 -12   3 13.5526  5.1025   1
   3  12  -3 3.41849 2.82004   3
   3  12  -3 1.01121 2.40355   2
  -3 -12   3 2.54120 3.88121   1
   2  12  -3 4.90892 2.68176   3
   2  12  -3 4.40228 2.73383   2
  -2 -12   3 3.51010 3.68730   1
   1  12  -3 11.0234  3.2330   2
   1  12  -3 5.74721 2.66560   3
  -1 -12   3 4.81855 3.56165   1
   0  12  -3 -1.4277  1.8732   2
   0  12  -3 -0.3706  1.8854   3
   0 -12   3 2.50122 3.24031   1
  -1  12  -3 10.9285  3.0841   3
  -1  12  -3 11.9135  3.3384   2
   1 -12   3 11.9456  4.0944   1
  -2  12  -3 5.03897 2.27057   3
  -2  12  -3 1.93605 2.28053   2
   2 -12   3 -0.3418  2.9382   1
  -3  12  -3 218.377  10.707   2
   3 -12   3 198.329  10.879   1
  -4  12  -3 0.79951 1.95640   2
  -4  12  -3 2.15234 1.61316   3
   4 -12   3 2.55639 2.94853   1
  -5  12  -3 8.85335 2.99977   2
   5 -12   3 21.2629  4.3830   1
  -6  12  -3 -0.3748  1.8740   2
   6 -12   3 3.34843 2.83759   1
  -7  12  -3 0.63138 1.85049   2
   7 -12   3 2.08224 2.75710   1
  -8  12  -3 24.4870  4.2967   2
   8 -12   3 25.9709  4.7621   1
  -9  12  -3 3.05120 2.42553   2
   9 -12   3 -2.5847  2.4252   1
 -10  12  -3 5.12455 3.05679   2
  10 -12   3 6.01893 3.43955   1
 -11  12  -3 12.4702  4.0719   1
 -11  12  -3 -1.0146  1.9684   2
 -12  12  -3 -0.2826  2.9852   1
  12 -12   3 0.75637 2.75087   4
 -13  12  -3 1.91274 3.82172   1
  13 -12   3 0.95245 3.15565   4
 -14  12  -3 2.10303 3.67745   1
  14 -12   3 2.33792 3.77355   4
   7  11  -3 -1.8232  2.8720   3
  -7 -11   3 3.57318 4.43551   1
   6  11  -3 4.61891 3.35044   3
  -6 -11   3 0.36478 4.34226   1
   5  11  -3 37.6985  5.8025   3
  -5 -11   3 26.9155  6.1453   1
   4  11  -3 2.40692 2.56874   3
  -4 -11   3 5.14458 3.94875   1
   3  11  -3 4.63241 2.53416   2
   3  11  -3 11.3449  3.3820   3
  -3 -11   3 10.8856  4.2774   1
   2  11  -3 -0.6333  1.9818   3
   2  11  -3 -1.9927  1.6775   2
  -2 -11   3 -1.8326  3.0617   1
   1  11  -3 -0.7710  1.7499   3
   1  11  -3 0.21526 1.68906   2
  -1 -11   3 1.53141 3.00338   1
   0  11  -3 117.234   7.082   3
   0  11  -3 129.290   7.705   2
   0 -11   3 121.653   8.426   1
  -1  11  -3 149.984   7.784   3
  -1  11  -3 161.987   8.771   2
   1 -11   3 153.315   9.247   1
  -2  11  -3 33.3707  4.4099   2
  -2  11  -3 39.9962  4.1591   3
   2 -11   3 29.4146  4.6903   1
  -3  11  -3 35.1369  3.8090   3
  -3  11  -3 23.7777  3.8960   2
   3 -11   3 21.5682  4.3087   1
  -4  11  -3 1006.40   28.19   2
   4 -11   3 1035.30   29.20   1
  -5  11  -3 22.7956  3.8619   2
   5 -11   3 25.6535  4.4728   1
  -6  11  -3 206.343  10.170   2
   6 -11   3 195.929  10.303   1
  -7  11  -3 0.07981 1.77726   2
   7 -11   3 0.15795 2.20737   1
  -8  11  -3 32.6874  4.5448   2
   8 -11   3 45.0453  5.4539   1
  -9  11  -3 149.431   9.395   1
  -9  11  -3 150.436   8.784   2
   9 -11   3 146.476   9.029   1
   9 -11   3 114.042   6.986   4
 -10  11  -3 3.95513 3.10632   1
 -10  11  -3 5.89083 2.94559   2
  10 -11   3 3.52344 2.56737   4
 -11  11  -3 -1.9620  2.5799   1
 -11  11  -3 -0.8253  1.8970   2
  11 -11   3 -0.1371  2.2900   4
 -12  11  -3 -0.3941  2.6065   1
  12 -11   3 0.85271 2.52427   4
 -13  11  -3 5.01356 3.80205   1
  13 -11   3 4.59243 3.30876   4
 -14  11  -3 2.75747 3.68216   1
  14 -11   3 3.96838 3.41441   4
   8  10  -3 8.12929 4.20212   3
  -8 -10   3 -1.5134  3.8982   1
   7  10  -3 -0.8123  2.4968   3
  -7 -10   3 0.24728 3.78672   1
   6  10  -3 16.7672  4.4528   3
  -6 -10   3 12.6135  4.7534   1
   5  10  -3 60.6900  6.5495   3
  -5 -10   3 60.2182  7.2492   1
   4  10  -3 -0.8188  1.9846   3
   4  10  -3 0.08408 1.87553   2
  -4 -10   3 -1.9368  3.0857   1
   3  10  -3 28.2847  4.3762   3
   3  10  -3 30.3002  4.0067   2
  -3 -10   3 33.5550  5.4957   1
   2  10  -3 52.9020  4.9733   2
   2  10  -3 57.5957  5.4477   3
  -2 -10   3 64.0043  6.4079   1
   1  10  -3 0.67443 1.67035   2
   1  10  -3 -0.8968  1.3639   3
  -1 -10   3 1.50520 2.86443   1
   0  10  -3 1.56519 1.76967   3
   0  10  -3 2.06649 1.81676   2
   0 -10   3 0.56307 2.64688   1
  -1  10  -3 9.24561 2.46807   3
  -1  10  -3 11.9406  2.8629   2
   1 -10   3 8.50994 3.19205   1
  -2  10  -3 50.9825  4.8675   2
  -2  10  -3 48.5432  4.2793   3
   2 -10   3 50.5374  5.2677   1
  -3  10  -3 159.669   7.190   3
  -3  10  -3 146.280   7.933   2
   3 -10   3 145.928   8.169   1
  -4  10  -3 136.911   6.592   3
  -4  10  -3 148.124   7.897   2
   4 -10   3 139.876   8.116   1
  -5  10  -3 26.9463  3.8112   2
  -5  10  -3 18.4973  2.7422   3
   5 -10   3 20.7933  3.6999   1
  -6  10  -3 494.320  16.745   2
   6 -10   3 495.254  17.330   1
   6 -10   3 509.915  14.067   4
  -7  10  -3 709.042  21.895   2
   7 -10   3 766.010  23.067   1
   7 -10   3 751.560  19.685   4
  -8  10  -3 37.0305  4.9229   1
  -8  10  -3 44.5766  4.8105   2
   8 -10   3 39.2404  4.1096   4
  -9  10  -3 84.9895  6.8906   1
  -9  10  -3 76.6371  6.0542   2
   9 -10   3 72.9560  5.5990   4
 -10  10  -3 -0.8819  1.6633   2
 -10  10  -3 4.12336 2.68200   1
  10 -10   3 -2.0276  1.7079   4
 -11  10  -3 5.41640 2.81605   1
 -11  10  -3 -1.1500  1.6443   2
  11 -10   3 3.64558 2.62171   4
 -12  10  -3 1.64007 3.16539   1
  12 -10   3 2.07640 2.48730   4
 -13  10  -3 3.01809 3.48553   1
  13 -10   3 5.33970 3.08396   4
 -14  10  -3 3.48437 3.73847   1
  14 -10   3 0.38341 2.92304   4
  15 -10   3 3.96697 3.93674   4
   9   9  -3 5.95295 4.01110   3
  -9  -9   3 8.20158 4.76015   1
   8   9  -3 35.4116  6.1042   3
  -8  -9   3 20.6578  5.8176   1
   7   9  -3 5.61627 3.25787   3
  -7  -9   3 6.86060 4.27530   1
   6   9  -3 21.1983  4.4440   3
  -6  -9   3 12.1439  4.4781   1
   5   9  -3 25.8359  4.4323   3
  -5  -9   3 31.1257  5.5042   1
   4   9  -3 8.22019 2.50318   2
   4   9  -3 7.13224 2.79696   3
  -4  -9   3 13.8308  3.9025   1
   3   9  -3 16.7378  3.4455   3
   3   9  -3 20.8007  3.2108   2
  -3  -9   3 17.2380  4.1506   1
   2   9  -3 115.763   6.956   3
   2   9  -3 109.670   6.579   2
  -2  -9   3 132.325   8.121   1
   1   9  -3 21.8894  3.3617   3
   1   9  -3 28.5986  3.6011   2
  -1  -9   3 27.5057  4.3808   1
   0   9  -3 29.5761  3.7411   2
   0   9  -3 37.8929  3.8565   3
   0  -9   3 31.6923  4.3632   1
  -1   9  -3 46.5779  4.4200   2
  -1   9  -3 44.7032  3.8694   3
   1  -9   3 50.8576  4.9599   1
  -2   9  -3 24.0148  3.4079   2
  -2   9  -3 30.2245  3.2075   3
   2  -9   3 31.0354  4.0098   1
  -3   9  -3 3.94508 1.87228   2
  -3   9  -3 -1.0392  1.1333   3
   3  -9   3 3.84860 2.23666   1
  -4   9  -3 1.70329 1.40745   3
  -4   9  -3 0.40265 1.46214   2
   4  -9   3 1.46300 1.90553   1
   4  -9   3 0.79092 1.09421   4
  -5   9  -3 6.31670 1.82332   3
  -5   9  -3 1.04722 1.53187   2
   5  -9   3 3.61045 1.57479   4
   5  -9   3 5.64898 2.49676   1
  -6   9  -3 251.366   8.771   3
  -6   9  -3 255.849  10.640   2
   6  -9   3 271.239  11.245   1
   6  -9   3 276.914   9.146   4
  -7   9  -3 171.123   8.533   2
  -7   9  -3 193.495   9.473   1
   7  -9   3 183.531   7.712   4
  -8   9  -3 214.273   9.590   2
  -8   9  -3 201.828  10.061   1
   8  -9   3 201.313   8.830   4
  -9   9  -3 54.2184  5.0156   2
  -9   9  -3 52.1685  5.5272   1
   9  -9   3 60.9263  5.3170   4
 -10   9  -3 18.6090  3.9265   1
  10  -9   3 15.6741  3.5022   4
 -11   9  -3 43.0098  5.7098   1
  11  -9   3 31.9746  4.7279   4
 -12   9  -3 4.99658 3.11938   1
  12  -9   3 3.21736 2.62141   4
 -13   9  -3 7.07491 3.70899   1
  13  -9   3 4.95197 3.18807   4
 -14   9  -3 5.27833 4.00193   1
  14  -9   3 3.99618 3.16240   4
 -15   9  -3 1.06537 3.83405   1
  15  -9   3 -0.5875  3.1321   4
  10   8  -3 21.6754  5.6369   3
 -10  -8   3 14.2213  5.4301   1
   9   8  -3 4.58140 3.37456   3
  -9  -8   3 -1.3019  3.7008   1
   8   8  -3 5.58932 3.28115   3
  -8  -8   3 -0.9617  3.2838   1
   7   8  -3 3.88620 2.77526   3
  -7  -8   3 2.78015 3.56572   1
   6   8  -3 21.1032  4.3270   3
  -6  -8   3 21.7782  4.8884   1
   5   8  -3 38.4041  4.9533   3
  -5  -8   3 34.2310  5.2890   1
   4   8  -3 148.968   8.264   3
   4   8  -3 147.617   7.272   2
  -4  -8   3 172.894   9.592   1
   3   8  -3 93.0000  6.1099   3
   3   8  -3 82.8718  5.4003   2
  -3  -8   3 84.9014  6.8027   1
   2   8  -3 1.17923 1.68922   3
   2   8  -3 -0.8744  1.3471   2
  -2  -8   3 3.50709 2.89651   1
   1   8  -3 3.73425 1.83672   3
   1   8  -3 3.48083 1.78337   2
  -1  -8   3 3.82393 2.66294   1
   0   8  -3 21.5576  2.9458   3
   0   8  -3 22.5576  3.0606   2
   0  -8   3 25.5784  3.5781   1
  -1   8  -3 34.3825  3.6069   2
  -1   8  -3 37.7496  3.4469   3
   1  -8   3 32.0956  3.6683   1
  -2   8  -3 0.13028 1.23782   2
  -2   8  -3 1.52584 1.24427   3
   2  -8   3 -0.2411  1.5789   1
   2  -8   3 0.81795 0.72570   4
  -3   8  -3 5.82563 1.91918   2
  -3   8  -3 6.88155 1.80001   3
   3  -8   3 6.93774 2.25539   1
   3  -8   3 5.27013 1.25251   4
  -4   8  -3 0.80870 1.28577   2
  -4   8  -3 1.18006 1.12035   3
   4  -8   3 -0.0017  0.9080   4
   4  -8   3 3.25131 1.76478   1
  -5   8  -3 -0.3706  0.9908   3
  -5   8  -3 -0.1694  1.2086   2
   5  -8   3 1.33545 1.22537   4
   5  -8   3 -1.7665  1.4330   1
  -6   8  -3 138.134   7.106   2
  -6   8  -3 145.056   5.908   3
  -6   8  -3 144.551   7.657   1
   6  -8   3 145.242   6.347   4
  -7   8  -3 0.95698 1.22416   3
  -7   8  -3 2.36451 1.64046   2
  -7   8  -3 -0.0570  1.4583   1
   7  -8   3 2.04753 1.66462   4
  -8   8  -3 247.188   9.832   2
  -8   8  -3 228.846  10.314   1
   8  -8   3 217.971   7.663   3
   8  -8   3 220.669   9.300   4
  -9   8  -3 94.2116  5.9937   2
  -9   8  -3 95.5999  6.9017   1
   9  -8   3 100.859   6.490   4
 -10   8  -3 21.6248  4.0282   1
  10  -8   3 27.7189  4.1035   4
 -11   8  -3 32.7379  5.0242   1
  11  -8   3 47.3281  5.4039   4
 -12   8  -3 75.0169  7.4099   1
  12  -8   3 79.1999  6.8696   4
 -13   8  -3 2.26387 3.12748   1
  13  -8   3 1.22898 2.55172   4
 -14   8  -3 8.40846 4.26921   1
  14  -8   3 3.15683 3.34535   4
 -15   8  -3 1.54504 3.89755   1
  15  -8   3 -0.7026  2.9721   4
  11   7  -3 1.52484 3.46283   3
 -11  -7   3 0.67373 4.17603   1
  10   7  -3 8.80760 4.26709   3
 -10  -7   3 11.8599  4.7947   1
   9   7  -3 0.35436 2.73544   3
  -9  -7   3 1.29373 3.53916   1
   8   7  -3 0.09467 2.34237   3
  -8  -7   3 1.83348 3.32466   1
   7   7  -3 35.1812  5.0986   3
  -7  -7   3 50.4416  6.2957   1
   6   7  -3 294.724  12.459   3
  -6  -7   3 295.227  13.310   1
   5   7  -3 639.772  19.928   3
  -5  -7   3 703.782  21.912   1
   4   7  -3 34.0793  4.1572   3
  -4  -7   3 34.2243  3.6105   2
  -4  -7   3 44.2980  5.0957   1
   3   7  -3 9.36327 2.16128   2
   3   7  -3 9.33330 2.44098   3
  -3  -7   3 6.60220 3.07494   1
   2   7  -3 70.2802  4.6746   2
   2   7  -3 66.3550  4.7170   3
  -2  -7   3 66.5091  5.4415   1
   1   7  -3 482.322  14.158   3
   1   7  -3 479.896  14.301   2
  -1  -7   3 488.577  15.259   1
   0   7  -3 140.116   6.587   2
   0   7  -3 136.082   6.179   3
   0  -7   3 135.851   6.800   1
  -1   7  -3 173.266   7.365   2
  -1   7  -3 170.125   6.790   3
   1  -7   3 175.760   7.510   1
  -2   7  -3 55.5580  4.0412   2
  -2   7  -3 54.9086  3.6229   3
   2  -7   3 54.6655  2.4001   4
   2  -7   3 55.2079  4.1388   1
  -3   7  -3 16.8619  2.5470   2
  -3   7  -3 17.7671  2.2125   3
   3  -7   3 18.8160  2.7137   1
   3  -7   3 18.3408  1.7485   4
  -4   7  -3 51.5782  3.3569   3
  -4   7  -3 56.0819  4.1167   2
   4  -7   3 53.0464  4.1015   1
   4  -7   3 53.7055  3.1777   4
  -5   7  -3 20.7861  2.7015   2
  -5   7  -3 23.2646  2.3880   3
  -5   7  -3 22.8962  3.1157   1
   5  -7   3 23.4580  2.4588   4
  -6   7  -3 4.49584 1.98117   1
  -6   7  -3 4.83790 1.45828   3
  -6   7  -3 5.40468 1.72787   2
   6  -7   3 4.13634 1.58986   4
  -7   7  -3 66.9516  4.6405   2
  -7   7  -3 48.7726  3.4350   3
  -7   7  -3 59.7345  4.8517   1
   7  -7   3 58.1907  4.3519   4
  -8   7  -3 13.1111  2.5014   2
  -8   7  -3 13.2212  2.9523   1
   8  -7   3 16.1589  2.9725   4
   8  -7   3 16.5682  2.2093   3
  -9   7  -3 8.01261 2.74471   1
  -9   7  -3 1.21607 1.48825   2
   9  -7   3 8.05750 2.55993   4
 -10   7  -3 44.5687  5.2110   1
  10  -7   3 47.8784  5.0709   4
 -11   7  -3 0.13956 2.12085   1
  11  -7   3 4.37506 2.54974   4
 -12   7  -3 56.9445  6.4702   1
  12  -7   3 52.3920  6.1404   4
 -13   7  -3 18.0902  4.8778   1
  13  -7   3 17.6145  4.3465   4
 -14   7  -3 32.4800  6.3106   1
  14  -7   3 38.2187  5.9103   4
 -15   7  -3 0.67867 3.83606   1
  15  -7   3 5.82797 3.39730   4
  12   6  -3 6.02863 4.19598   3
 -12  -6   3 4.38458 4.64973   1
  11   6  -3 17.8264  4.5923   3
 -11  -6   3 0.27273 3.53438   1
  10   6  -3 7.44972 3.79023   3
 -10  -6   3 2.13587 3.40367   1
   9   6  -3 1.93091 2.61836   3
  -9  -6   3 0.92121 3.09215   1
   8   6  -3 6.36700 3.01380   3
  -8  -6   3 5.02919 3.19822   1
   7   6  -3 7.61375 2.77545   3
  -7  -6   3 10.5491  3.8021   1
   6   6  -3 34.3041  4.2998   3
  -6  -6   3 29.7886  4.7548   1
   5   6  -3 235.591  10.133   3
  -5  -6   3 244.182  11.098   1
  -5  -6   3 256.401   9.127   2
   4   6  -3 261.355  10.155   3
  -4  -6   3 260.674  10.915   1
  -4  -6   3 272.267   9.400   2
   3   6  -3 260.932   9.795   3
   3   6  -3 267.360   9.332   2
   3   6  -3 268.171   6.654   4
  -3  -6   3 265.554  10.580   1
   2   6  -3 751.473  19.475   3
   2   6  -3 752.111  19.364   2
  -2  -6   3 754.851  20.757   1
   1   6  -3 444.304  12.950   2
   1   6  -3 449.115  12.849   3
  -1  -6   3 436.397  13.657   1
   0   6  -3 436.857  12.972   2
   0   6  -3 464.249  12.614   3
   0  -6   3 430.875  13.187   1
  -1   6  -3 265.560   9.026   2
  -1   6  -3 242.067   8.161   3
   1  -6   3 270.693   9.135   1
  -2   6  -3 224.402   7.399   3
  -2   6  -3 217.959   8.051   2
   2  -6   3 222.294   8.049   1
   2  -6   3 222.228   5.968   4
  -3   6  -3 33.7812  3.0070   2
  -3   6  -3 35.4630  2.6190   3
   3  -6   3 32.0483  2.2686   4
   3  -6   3 26.4012  2.8266   1
  -4   6  -3 10.1314  1.9409   2
  -4   6  -3 11.3031  2.2028   1
  -4   6  -3 9.26667 1.59206   3
   4  -6   3 7.94652 1.46939   4
  -5   6  -3 6.63183 1.49582   3
  -5   6  -3 4.82721 1.58118   2
  -5   6  -3 8.28519 2.07542   1
   5  -6   3 8.59319 1.70836   4
  -6   6  -3 1.39145 1.18964   2
  -6   6  -3 1.67300 1.01292   3
  -6   6  -3 1.30150 1.41756   1
   6  -6   3 0.53874 1.18562   4
  -7   6  -3 81.7418  4.7875   2
  -7   6  -3 83.8416  5.5741   1
   7  -6   3 81.6131  4.2539   3
   7  -6   3 84.7951  5.1651   4
  -8   6  -3 8.05739 1.97279   2
  -8   6  -3 8.29253 2.52636   1
   8  -6   3 14.1350  2.1794   3
   8  -6   3 12.5605  2.6416   4
  -9   6  -3 26.6958  3.9553   1
   9  -6   3 29.9571  4.0100   4
   9  -6   3 27.6325  3.0062   3
 -10   6  -3 7.96094 2.97218   1
  10  -6   3 5.93542 2.49211   4
 -11   6  -3 39.0872  5.2340   1
  11  -6   3 36.7256  4.9656   4
 -12   6  -3 -1.7342  2.1404   1
  12  -6   3 4.41596 2.84193   4
 -13   6  -3 17.0101  4.6871   1
  13  -6   3 10.5371  3.8259   4
 -14   6  -3 -0.4183  3.4956   1
  14  -6   3 2.41932 2.95938   4
 -15   6  -3 2.58370 3.95494   1
  15  -6   3 8.23912 4.00212   4
  12   5  -3 1.12019 3.48051   3
 -12  -5   3 0.14743 3.55625   1
  11   5  -3 0.83414 2.84207   3
 -11  -5   3 -0.6029  3.0844   1
  10   5  -3 11.5381  3.5887   3
 -10  -5   3 8.65410 3.77514   1
   9   5  -3 1.97555 2.48098   3
  -9  -5   3 0.23400 2.70595   1
   8   5  -3 22.2804  4.0071   3
  -8  -5   3 22.5614  4.5349   1
   7   5  -3 25.1901  3.8667   3
  -7  -5   3 30.9874  4.6782   1
   6   5  -3 171.054   8.264   3
  -6  -5   3 173.741   7.107   2
  -6  -5   3 182.698   9.325   1
   5   5  -3 65.2604  3.6508   4
   5   5  -3 61.8356  4.7147   3
  -5  -5   3 67.3430  5.4350   1
  -5  -5   3 65.1818  4.2229   2
   4   5  -3 104.733   5.792   3
   4   5  -3 107.042   4.112   4
  -4  -5   3 99.5076  5.0985   2
  -4  -5   3 106.269   6.419   1
   3   5  -3 25.8754  2.5746   2
   3   5  -3 24.2976  1.7169   4
   3   5  -3 24.5675  2.8657   3
  -3  -5   3 28.0820  3.4367   1
   2   5  -3 1513.87   34.49   2
   2   5  -3 1552.85   34.21   3
  -2  -5   3 1560.10   36.26   1
   1   5  -3 242.540   8.066   3
   1   5  -3 226.630   7.933   2
  -1  -5   3 238.095   8.559   1
   0   5  -3 2.74620 1.19383   3
   0   5  -3 3.80748 1.30448   2
   0  -5   3 5.72227 1.73600   1
  -1   5  -3 182.487   6.339   3
  -1   5  -3 182.412   6.836   2
   1  -5   3 193.038   6.823   1
  -2   5  -3 4.57929 1.27520   3
  -2   5  -3 5.24119 1.49323   2
  -2   5  -3 4.57273 0.90598   4
   2  -5   3 5.03945 1.47821   1
  -3   5  -3 67.2694  3.9210   1
  -3   5  -3 62.9051  3.7566   2
  -3   5  -3 67.1933  3.3968   3
  -3   5  -3 62.9275  3.1157   4
  -4   5  -3 318.047  10.258   1
  -4   5  -3 326.165   9.104   3
  -4   5  -3 316.590   9.346   4
  -4   5  -3 338.691  10.059   2
  -5   5  -3 209.666   6.821   3
  -5   5  -3 197.339   7.864   1
  -5   5  -3 206.792   7.391   4
  -5   5  -3 207.955   7.392   2
  -6   5  -3 0.70777 1.36797   1
  -6   5  -3 1.54571 1.10686   2
  -6   5  -3 1.80464 1.32813   4
   6  -5   3 1.48836 1.09381   3
  -7   5  -3 33.8082  2.9642   2
  -7   5  -3 36.2362  3.6437   4
  -7   5  -3 38.7649  3.8495   1
   7  -5   3 36.5729  2.9662   3
  -8   5  -3 9.23572 2.75496   1
  -8   5  -3 12.4435  2.0258   2
   8  -5   3 13.2095  2.1597   3
   8  -5   3 7.77281 2.32000   4
  -9   5  -3 0.96148 1.83473   1
   9  -5   3 -0.9074  1.2167   3
   9  -5   3 0.52073 1.65818   4
 -10   5  -3 6.20664 2.88006   1
  10  -5   3 8.97756 2.30462   3
  10  -5   3 13.4292  3.3813   4
 -11   5  -3 3.50818 2.59750   1
  11  -5   3 2.05425 2.26740   4
 -12   5  -3 2.48634 2.88916   1
  12  -5   3 4.89124 2.90173   4
 -13   5  -3 0.40560 2.95767   1
  13  -5   3 -0.0872  2.4955   4
 -14   5  -3 24.3002  5.8734   1
  14  -5   3 16.9072  4.6010   4
 -15   5  -3 14.3157  5.5788   1
  15  -5   3 4.27359 3.56071   4
  13   4  -3 2.18681 3.88063   3
 -13  -4   3 -0.2907  3.4349   1
  12   4  -3 0.34786 2.91620   3
 -12  -4   3 11.1112  4.4579   1
  11   4  -3 48.1659  5.8854   3
 -11  -4   3 38.4048  6.1781   1
  10   4  -3 6.27780 3.09394   3
 -10  -4   3 11.1295  3.8549   1
   9   4  -3 0.23174 1.96824   3
   9   4  -3 0.00119 1.45614   4
  -9  -4   3 1.01425 2.60098   1
   8   4  -3 0.31591 1.47512   4
   8   4  -3 0.99241 1.94162   3
  -8  -4   3 -0.4990  2.2811   1
   7   4  -3 21.8151  3.4628   3
   7   4  -3 16.3569  2.4780   4
  -7  -4   3 10.6297  3.1673   1
   6   4  -3 19.2302  2.3740   4
   6   4  -3 28.3473  3.5121   3
  -6  -4   3 21.6884  2.5338   2
  -6  -4   3 21.2348  3.5410   1
   5   4  -3 51.0114  4.0388   3
   5   4  -3 54.3601  3.2862   4
  -5  -4   3 51.3080  4.6682   1
  -5  -4   3 48.3512  3.4589   2
   4   4  -3 99.2258  5.2824   3
   4   4  -3 113.930   4.229   4
  -4  -4   3 106.421   5.963   1
  -4  -4   3 101.619   4.824   2
   3   4  -3 611.668  16.020   3
   3   4  -3 616.729  13.778   4
  -3  -4   3 616.872  15.558   2
  -3  -4   3 608.927  16.819   1
   2   4  -3 32.8601  1.6052   4
   2   4  -3 30.4856  2.6433   2
   2   4  -3 34.9682  2.8606   3
  -2  -4   3 38.8205  3.4988   1
   1   4  -3 2952.19   63.69   2
   1   4  -3 3115.62   62.05   3
  -1  -4   3 3118.07   65.62   1
   0   4  -3 783.821  18.860   2
   0   4  -3 822.778  16.511   4
   0   4  -3 783.554  18.170   3
   0  -4   3 772.332  18.956   1
  -1   4  -3 313.756   7.307   4
  -1   4  -3 292.448   8.413   3
  -1   4  -3 302.425   9.040   2
   1  -4   3 313.995   8.840   1
  -2   4  -3 304.142   7.858   4
  -2   4  -3 307.203   8.969   2
  -2   4  -3 310.738   8.929   1
  -2   4  -3 289.764   8.238   3
  -3   4  -3 4.82243 1.14401   4
  -3   4  -3 5.30986 1.30838   2
  -3   4  -3 8.07695 1.37312   3
  -3   4  -3 7.75159 1.54235   1
  -4   4  -3 796.289  19.310   4
  -4   4  -3 807.970  19.298   2
  -4   4  -3 829.499  20.353   1
  -4   4  -3 822.848  18.592   3
  -5   4  -3 31.8585  2.5683   2
  -5   4  -3 32.9501  2.8894   4
  -5   4  -3 31.8709  2.9466   1
   5  -4   3 31.4878  2.5180   3
  -6   4  -3 673.279  16.158   2
  -6   4  -3 645.571  17.491   4
  -6   4  -3 628.662  17.913   1
   6  -4   3 640.756  15.988   3
  -7   4  -3 1.83850 1.65165   1
  -7   4  -3 -0.5527  0.9230   2
  -7   4  -3 0.01113 1.18517   4
   7  -4   3 0.22349 1.04509   3
  -8   4  -3 5.15530 1.39763   2
  -8   4  -3 0.97126 1.80556   1
  -8   4  -3 2.89923 1.70600   4
   8  -4   3 5.71117 1.80497   3
  -9   4  -3 10.0760  2.9627   1
   9  -4   3 19.5756  3.4903   4
   9  -4   3 15.7550  2.6140   3
 -10   4  -3 0.42409 2.10904   1
  10  -4   3 0.98186 1.82064   4
  10  -4   3 -1.3700  1.3769   3
 -11   4  -3 9.81295 3.42574   1
  11  -4   3 6.40564 2.82366   4
  11  -4   3 1.45715 1.91291   3
 -12   4  -3 3.32880 2.89581   1
  12  -4   3 10.6069  3.4287   4
 -13   4  -3 24.4060  5.3369   1
  13  -4   3 23.7469  4.9561   4
 -14   4  -3 15.1453  5.0930   1
  14  -4   3 11.5808  4.1149   4
 -15   4  -3 0.37484 4.14183   1
  14   3  -3 6.27891 4.07049   3
  13   3  -3 4.51642 3.68351   3
 -13  -3   3 -1.2120  3.2393   1
  12   3  -3 -2.9995  2.4919   3
 -12  -3   3 4.33242 3.52943   1
  11   3  -3 67.9923  6.4234   3
 -11  -3   3 55.1045  6.6650   1
  10   3  -3 23.8597  4.0375   3
 -10  -3   3 16.7123  4.3170   1
   9   3  -3 23.9854  3.8692   3
   9   3  -3 28.8148  3.7539   4
  -9  -3   3 26.7122  4.5613   1
   8   3  -3 1.87468 1.87462   3
   8   3  -3 1.84899 1.61189   4
  -8  -3   3 -0.3087  2.2007   1
   7   3  -3 -1.1479  1.4230   3
   7   3  -3 0.64183 1.22376   4
  -7  -3   3 -0.1507  1.2048   2
  -7  -3   3 -0.2064  2.1669   1
   6   3  -3 8.91486 2.16670   3
   6   3  -3 9.41842 1.84338   4
  -6  -3   3 6.10594 1.62655   2
  -6  -3   3 7.50881 2.60957   1
   5   3  -3 37.8310  2.7898   4
   5   3  -3 31.0492  3.0965   3
  -5  -3   3 39.8198  3.0271   2
  -5  -3   3 34.9198  3.6422   1
   4   3  -3 10.5525  1.4477   4
   4   3  -3 9.16116 1.81550   3
  -4  -3   3 12.7258  1.7887   2
  -4  -3   3 11.7973  2.3550   1
   3   3  -3 310.801   9.367   3
   3   3  -3 313.050   7.918   4
  -3  -3   3 313.394   9.845   1
  -3  -3   3 312.513   8.955   2
   2   3  -3 503.596  12.694   3
   2   3  -3 501.634  11.015   4
  -2  -3   3 499.784  13.175   1
  -2  -3   3 487.333  12.580   2
   1   3  -3 798.295  18.961   2
   1   3  -3 813.382  18.524   3
   1   3  -3 841.855  17.127   4
  -1  -3   3 824.316  19.274   1
   0   3  -3 19.0549  1.2077   4
   0   3  -3 17.2702  1.7265   2
   0   3  -3 15.2005  1.6138   3
   0  -3   3 16.8154  1.7187   1
  -1   3  -3 2474.49   51.42   3
  -1   3  -3 2561.55   53.33   2
  -1   3  -3 2608.56   51.73   4
   1  -3   3 2626.42   54.29   1
  -2   3  -3 264.154   7.698   2
  -2   3  -3 277.033   7.345   4
  -2   3  -3 264.363   7.405   3
  -2   3  -3 268.063   7.678   1
  -3   3  -3 2064.09   42.77   2
  -3   3  -3 1963.13   42.37   4
  -3   3  -3 2044.48   44.12   1
  -3   3  -3 2046.20   41.52   3
  -4   3  -3 11.7592  1.6238   3
  -4   3  -3 12.7278  1.9192   1
  -4   3  -3 16.1734  2.0073   4
  -4   3  -3 15.1057  1.6619   2
  -5   3  -3 236.843   8.321   1
  -5   3  -3 240.879   7.116   2
  -5   3  -3 243.001   8.378   4
   5  -3   3 234.881   7.480   3
  -6   3  -3 6.70907 1.78207   4
  -6   3  -3 8.76710 1.37664   2
  -6   3  -3 9.39009 2.14248   1
   6  -3   3 8.24721 1.67265   3
  -7   3  -3 5.88243 1.25473   2
  -7   3  -3 3.73955 1.97512   1
  -7   3  -3 4.69223 1.82432   4
   7  -3   3 6.05176 1.75067   3
  -8   3  -3 540.545  17.522   1
  -8   3  -3 577.671  17.413   4
   8  -3   3 578.486  15.486   3
  -9   3  -3 6.24765 2.58175   1
  -9   3  -3 16.5961  3.3084   4
   9  -3   3 11.8697  2.5084   3
 -10   3  -3 49.6827  5.5070   1
  10  -3   3 43.7192  4.2005   3
  10  -3   3 51.1320  5.2658   4
 -11   3  -3 7.54213 3.20267   1
  11  -3   3 2.47575 2.17940   3
  11  -3   3 3.46399 2.45302   4
 -12   3  -3 0.05812 2.41729   1
  12  -3   3 1.37462 2.33412   4
  12  -3   3 -0.2086  1.9965   3
 -13   3  -3 3.97483 3.32724   1
  13  -3   3 1.33439 2.57976   4
 -14   3  -3 3.24547 3.75260   1
  14  -3   3 -0.3589  3.1135   4
 -14  -2   3 18.6932  5.6704   1
  13   2  -3 31.8468  5.2552   3
 -13  -2   3 24.2468  5.6230   1
  12   2  -3 1.13262 2.65602   3
  12   2  -3 0.73420 2.19726   4
 -12  -2   3 5.11705 3.36712   1
  11   2  -3 31.8064  4.5076   3
  11   2  -3 22.2335  4.0259   4
 -11  -2   3 22.7666  4.7132   1
  10   2  -3 203.952   9.728   3
  10   2  -3 204.604   9.524   4
 -10  -2   3 212.410  10.923   1
   9   2  -3 3.86080 2.08761   4
   9   2  -3 5.28853 2.35880   3
  -9  -2   3 1.46747 2.34095   1
   8   2  -3 18.2590  2.8019   4
   8   2  -3 22.9545  3.2691   3
  -8  -2   3 18.5764  3.6060   1
   7   2  -3 8.10955 1.89042   4
   7   2  -3 7.62771 2.04585   3
  -7  -2   3 6.54757 1.56893   2
  -7  -2   3 9.60748 2.71427   1
   6   2  -3 62.6931  3.7992   4
   6   2  -3 72.9755  4.4193   3
  -6  -2   3 70.4341  3.7360   2
  -6  -2   3 69.5514  4.9719   1
   5   2  -3 122.528   4.930   4
   5   2  -3 100.762   4.960   3
  -5  -2   3 123.154   4.802   2
  -5  -2   3 112.750   5.710   1
   4   2  -3 213.755   7.313   3
   4   2  -3 231.134   6.851   4
  -4  -2   3 230.847   8.081   1
  -4  -2   3 232.215   7.134   2
   3   2  -3 401.630   9.664   4
   3   2  -3 385.551  10.367   3
  -3  -2   3 389.467  10.950   1
  -3  -2   3 391.670  10.256   2
   2   2  -3 85.2136  2.9857   4
   2   2  -3 88.8902  3.7335   3
  -2  -2   3 82.0495  3.6056   2
  -2  -2   3 90.5750  3.8189   1
   1   2  -3 1202.04   25.47   3
   1   2  -3 1220.01   24.99   4
  -1  -2   3 1240.34   26.51   1
  -1  -2   3 1185.50   26.22   2
   0   2  -3 157.725   4.927   3
   0   2  -3 161.468   4.440   4
   0   2  -3 155.777   5.021   2
   0  -2   3 162.536   4.635   1
  -1   2  -3 586.053  13.649   1
  -1   2  -3 599.292  13.464   4
  -1   2  -3 604.160  13.888   2
  -1   2  -3 599.032  13.634   3
  -2   2  -3 38.6823  2.2070   1
  -2   2  -3 44.7887  2.4964   4
  -2   2  -3 41.3019  2.2838   2
  -2   2  -3 37.5031  2.3289   3
  -3   2  -3 80.0373  3.7402   1
  -3   2  -3 87.2051  3.9582   4
  -3   2  -3 96.2300  3.4300   2
  -3   2  -3 86.6020  3.7008   3
  -4   2  -3 91.5051  4.3687   1
  -4   2  -3 94.2741  4.4912   4
  -4   2  -3 88.1452  3.3683   2
   4  -2   3 88.8736  3.9812   3
  -5   2  -3 9.12092 1.16183   2
  -5   2  -3 7.79648 1.86367   4
  -5   2  -3 8.91677 1.88435   1
   5  -2   3 9.09239 1.66700   3
  -6   2  -3 128.996   4.055   2
  -6   2  -3 122.355   6.151   1
  -6   2  -3 124.564   6.143   4
   6  -2   3 125.866   5.520   3
  -7   2  -3 220.511   9.206   1
  -7   2  -3 215.981   8.965   4
   7  -2   3 212.367   7.881   3
  -8   2  -3 107.460   6.676   1
  -8   2  -3 108.105   6.526   4
   8  -2   3 95.9719  5.3837   3
  -9   2  -3 337.286  13.390   1
  -9   2  -3 339.336  13.081   4
   9  -2   3 327.266  11.443   3
 -10   2  -3 67.4854  5.8960   4
 -10   2  -3 52.2024  5.6992   1
  10  -2   3 57.0714  5.5621   4
  10  -2   3 64.7106  5.1501   3
 -11   2  -3 21.2335  4.5771   1
  11  -2   3 27.1387  3.8865   3
  11  -2   3 17.2030  3.8392   4
 -12   2  -3 -1.6123  2.4793   1
  12  -2   3 0.33654 2.29607   4
  12  -2   3 -0.6303  1.9996   3
 -13   2  -3 8.62399 4.13962   1
  13  -2   3 12.2265  3.9598   4
 -14   2  -3 3.08528 3.69667   1
  14  -2   3 1.65064 3.38964   4
  15   1  -3 0.11855 3.38155   4
  14   1  -3 0.91102 2.90340   4
 -14  -1   3 27.2192  6.0292   1
  13   1  -3 36.0618  5.3850   4
  13   1  -3 27.0355  4.6994   3
 -13  -1   3 24.6738  5.6324   1
  12   1  -3 3.02644 2.73507   4
  12   1  -3 9.64116 3.25806   3
 -12  -1   3 9.19996 3.73461   1
  11   1  -3 21.1828  3.7743   3
  11   1  -3 24.3593  4.1107   4
 -11  -1   3 19.3569  4.4804   1
  10   1  -3 62.7104  5.1821   3
  10   1  -3 64.1324  5.4815   4
 -10  -1   3 67.0037  6.1271   1
   9   1  -3 13.1828  2.7592   4
   9   1  -3 13.3275  2.7534   3
  -9  -1   3 12.6898  3.3037   1
   8   1  -3 22.3773  3.0192   3
   8   1  -3 31.1248  3.3744   4
  -8  -1   3 18.4853  3.3941   1
  -8  -1   3 27.0070  2.4713   2
   7   1  -3 80.6420  4.6678   3
   7   1  -3 80.9197  4.6906   4
  -7  -1   3 78.4255  5.3269   1
  -7  -1   3 79.8157  3.9375   2
   6   1  -3 74.9726  4.1975   4
   6   1  -3 72.6631  4.1723   3
  -6  -1   3 79.9667  4.9296   1
  -6  -1   3 76.3136  3.7746   2
   5   1  -3 3.70147 1.32263   3
   5   1  -3 3.37641 1.19408   4
  -5  -1   3 4.13209 1.81363   1
  -5  -1   3 2.72297 1.18021   2
   4   1  -3 77.2445  3.6886   3
   4   1  -3 78.0876  3.5984   4
  -4  -1   3 82.8834  3.6934   2
  -4  -1   3 81.7341  4.1732   1
   3   1  -3 422.316  10.363   4
   3   1  -3 422.663  10.530   3
  -3  -1   3 424.691  10.732   2
  -3  -1   3 435.439  11.141   1
   2   1  -3 1198.35   24.84   4
   2   1  -3 1166.78   24.77   3
  -2  -1   3 1165.89   25.62   2
  -2  -1   3 1213.91   25.89   1
   1   1  -3 404.932   9.469   3
   1   1  -3 396.636   9.284   4
  -1  -1   3 393.744   9.181   1
   0   1  -3 164.698   4.778   4
   0  -1   3 168.132   4.090   1
   0  -1   3 156.401   4.840   2
  -1   1  -3 4079.78   82.96   1
  -1   1  -3 3961.75   80.14   4
   1  -1   3 3988.60   80.79   2
  -2   1  -3 838.508  18.623   3
  -2   1  -3 841.805  19.036   1
   2  -1   3 854.778  18.206   2
  -3   1  -3 851.402  19.773   4
  -3   1  -3 851.430  19.892   1
   3  -1   3 819.019  19.006   3
   3  -1   3 863.003  18.114   2
  -4   1  -3 111.387   5.063   1
  -4   1  -3 107.289   4.985   4
   4  -1   3 109.239   4.670   3
   4  -1   3 112.945   3.374   2
  -5   1  -3 69.0919  4.2791   4
  -5   1  -3 71.6431  4.3648   1
   5  -1   3 71.4392  2.3581   2
   5  -1   3 71.0304  3.9570   3
  -6   1  -3 1.72834 1.37126   4
  -6   1  -3 3.54895 1.81412   1
   6  -1   3 1.91120 1.29221   3
  -7   1  -3 81.3176  5.6185   1
  -7   1  -3 89.4004  5.6012   4
   7  -1   3 88.0401  5.0434   3
  -8   1  -3 186.905   8.811   4
  -8   1  -3 175.010   8.892   1
   8  -1   3 176.409   7.745   3
  -9   1  -3 -2.1461  1.4833   4
  -9   1  -3 1.88672 2.24737   1
   9  -1   3 0.11985 1.67705   3
 -10   1  -3 92.6485  7.2271   1
 -10   1  -3 88.3701  6.8468   4
  10  -1   3 97.9606  6.3009   3
 -11   1  -3 2.25986 2.52886   1
  11  -1   3 1.90048 2.20012   4
  11  -1   3 -0.2088  2.0110   3
 -12   1  -3 -2.9226  2.5142   1
  12  -1   3 0.39789 2.49757   3
  12  -1   3 0.69350 2.58215   4
 -13   1  -3 8.82782 4.18569   1
  13  -1   3 2.84839 3.20490   4
  13  -1   3 2.32881 3.06706   3
 -14   1  -3 26.6699  6.0393   1
  14  -1   3 28.2015  5.9824   4
  15   0  -3 23.4198  5.8360   4
 -15   0   3 24.4238  6.1468   1
  14   0  -3 4.35437 3.31807   4
 -14   0   3 0.01125 3.46360   1
  13   0  -3 2.40964 2.68028   4
 -13   0   3 -2.3215  2.5423   1
  12   0  -3 22.5053  4.3103   4
  12   0  -3 16.7313  3.4290   3
 -12   0   3 24.8591  5.0244   1
  11   0  -3 413.017  14.978   4
  11   0  -3 395.200  13.694   3
 -11   0   3 410.235  16.238   1
  10   0  -3 509.513  15.635   3
  10   0  -3 557.502  17.156   4
 -10   0   3 532.355  18.234   1
   9   0  -3 3.63726 1.81233   3
   9   0  -3 0.97084 1.62238   4
  -9   0   3 -2.5793  1.7135   1
   8   0  -3 198.117   7.638   3
   8   0  -3 210.303   8.468   4
  -8   0   3 200.600   9.017   1
  -8   0   3 208.231   6.888   2
   7   0  -3 26.8339  2.5919   3
   7   0  -3 21.8604  2.6669   4
  -7   0   3 25.1119  2.2675   2
  -7   0   3 25.6512  3.1881   1
   6   0  -3 491.630  13.515   4
   6   0  -3 488.591  12.712   3
  -6   0   3 488.651  12.491   2
  -6   0   3 507.176  14.357   1
   5   0  -3 4.37903 1.21093   3
   5   0  -3 2.49022 1.11986   4
  -5   0   3 4.94742 1.24636   2
  -5   0   3 1.59251 1.38214   1
   4   0  -3 1542.11   33.32   4
   4   0  -3 1593.74   32.31   3
  -4   0   3 1537.85   34.50   1
  -4   0   3 1581.07   33.43   2
   3   0  -3 473.308  10.793   3
   3   0  -3 471.066  11.384   4
  -3   0   3 469.915  11.507   1
  -3   0   3 458.352  11.410   2
   2   0  -3 0.86371 0.70015   3
   2   0  -3 2.92739 0.96921   4
  -2   0   3 1.71844 0.81685   1
  -2   0   3 3.30877 1.11831   2
   1   0  -3 421.176  10.105   4
   1   0  -3 437.676   9.823   3
  -1   0   3 427.682   9.848   1
  -1   0   3 438.512  10.340   2
   0   0  -3 2.58809 0.45977   1
   0   0  -3 1.78400 0.83576   4
   0   0  -3 1.65288 0.67058   3
   0   0   3 3.04348 0.89119   2
  -1   0  -3 933.150  20.438   1
   1   0   3 944.836  20.005   2
  -2   0  -3 5.83487 1.13282   1
  -2   0  -3 6.06076 1.21576   4
   2   0   3 6.17053 0.85048   2
   2   0   3 6.00029 1.16641   3
  -3   0  -3 54.7297  3.2693   1
  -3   0  -3 67.7587  3.5656   4
   3   0   3 54.5485  3.1661   3
   3   0   3 60.8996  2.0878   2
  -4   0  -3 434.140  12.200   1
  -4   0  -3 405.959  11.816   4
   4   0   3 418.072  11.383   3
  -5   0  -3 153.802   6.581   4
  -5   0  -3 153.976   6.722   1
   5   0   3 153.900   6.216   3
  -6   0  -3 178.270   7.627   4
  -6   0  -3 156.978   7.466   1
   6   0   3 171.906   6.995   3
  -7   0  -3 19.3660  3.0629   4
  -7   0  -3 20.9335  3.3402   1
   7   0   3 18.1810  2.8065   3
  -8   0  -3 0.56400 1.50698   4
  -8   0  -3 -2.1960  1.6711   1
   8   0   3 -0.1953  1.4892   3
  -9   0  -3 -0.3591  1.6431   4
  -9   0  -3 2.30228 2.57553   1
   9   0   3 5.59043 2.24545   3
 -10   0  -3 13.9082  3.9120   1
 -10   0  -3 19.4251  4.0220   4
  10   0   3 13.7615  3.2225   3
 -11   0  -3 13.9950  4.0391   1
  11   0   3 8.53055 3.02792   4
  11   0   3 8.17564 3.02786   3
 -12   0  -3 9.02543 3.95575   1
  12   0   3 9.20634 3.58736   4
  12   0   3 10.8478  3.6747   3
 -13   0  -3 5.27216 3.94407   1
  13   0   3 3.50556 3.39359   3
  13   0   3 4.37355 3.32102   4
  14   0   3 -0.9402  3.2882   4
  15  -1  -3 -0.5751  3.2108   4
 -15   1   3 3.47787 3.78116   1
  14  -1  -3 0.87943 2.63427   4
 -14   1   3 -0.6798  3.1236   1
  13  -1  -3 -0.4234  2.4797   4
 -13   1   3 6.46071 3.45017   1
  12  -1  -3 4.29054 2.66335   4
 -12   1   3 5.23339 2.97920   1
  11  -1  -3 44.0660  5.0861   4
  11  -1  -3 52.8672  4.5066   3
 -11   1   3 56.3217  5.9781   1
  10  -1  -3 48.4319  4.8335   4
  10  -1  -3 45.2155  3.9998   3
 -10   1   3 42.8662  4.9598   1
   9  -1  -3 272.989  10.467   4
   9  -1  -3 273.826   9.268   3
  -9   1   3 267.316   8.486   2
  -9   1   3 273.909  11.345   1
   8  -1  -3 94.7043  5.4796   4
   8  -1  -3 93.3269  4.6183   3
  -8   1   3 94.2551  5.9615   1
  -8   1   3 85.3793  4.2132   2
   7  -1  -3 98.1193  5.2421   4
   7  -1  -3 101.017   4.444   3
  -7   1   3 98.7634  4.3792   2
  -7   1   3 99.1459  5.5924   1
   6  -1  -3 111.141   4.335   3
   6  -1  -3 111.336   5.175   4
  -6   1   3 114.773   4.680   2
  -6   1   3 117.824   5.580   1
   5  -1  -3 1076.75   22.38   3
   5  -1  -3 1027.95   23.94   4
  -5   1   3 1047.91   24.83   1
  -5   1   3 1051.31   23.52   2
   4  -1  -3 3.32975 1.06318   4
   4  -1  -3 2.97091 0.80664   3
  -4   1   3 3.32949 1.10234   1
  -4   1   3 2.05806 1.00620   2
   3  -1  -3 3075.84   62.09   4
   3  -1  -3 3118.12   60.02   3
  -3   1   3 3052.49   63.90   1
  -3   1   3 2995.15   62.59   2
   2  -1  -3 110.983   3.243   3
   2  -1  -3 101.489   3.870   4
  -2   1   3 108.779   3.347   1
  -2   1   3 104.182   3.898   2
   1  -1  -3 19.3806  1.7035   4
   1  -1  -3 23.4019  1.5125   3
   1  -1  -3 19.8137  1.2059   1
  -1   1   3 22.8983  1.8852   2
   0  -1  -3 3622.03   74.01   4
   0  -1  -3 3664.06   76.49   1
   0   1   3 3743.40   74.53   2
   0   1   3 3738.52   72.45   3
  -1  -1  -3 145.318   4.690   1
   1   1   3 143.707   4.777   3
   1   1   3 141.950   4.098   2
  -2  -1  -3 -0.2407  0.9491   1
  -2  -1  -3 0.76904 0.85042   4
   2   1   3 0.07323 0.51749   2
   2   1   3 0.42214 0.66606   3
  -3  -1  -3 19.9059  2.3401   1
  -3  -1  -3 21.5899  2.2441   4
   3   1   3 19.9463  2.1317   3
  -4  -1  -3 643.160  17.277   1
  -4  -1  -3 644.891  16.684   4
   4   1   3 650.775  16.342   3
  -5  -1  -3 1.00907 1.48282   1
  -5  -1  -3 2.19399 1.32481   4
   5   1   3 0.29772 1.10758   3
  -6  -1  -3 48.4108  4.3489   1
  -6  -1  -3 48.1334  4.0533   4
   6   1   3 46.0401  3.8853   3
  -7  -1  -3 1.26459 1.54705   4
  -7  -1  -3 -0.5846  1.6171   1
   7   1   3 4.65276 2.00038   3
  -8  -1  -3 40.7257  4.7323   1
  -8  -1  -3 45.6531  4.6152   4
   8   1   3 52.6153  4.6595   3
  -9  -1  -3 7.56546 2.77917   4
  -9  -1  -3 8.40713 3.09410   1
   9   1   3 9.86798 2.68691   3
 -10  -1  -3 0.70716 2.27622   4
 -10  -1  -3 4.04418 2.76841   1
  10   1   3 1.61148 2.44281   3
 -11  -1  -3 -0.4838  2.6423   1
  11   1   3 -0.2644  2.1857   3
  11   1   3 4.00220 2.59641   4
 -12  -1  -3 -0.9100  2.9722   1
  12   1   3 3.19585 2.98940   4
  12   1   3 1.95674 3.17834   3
 -13  -1  -3 0.06427 3.52327   1
  13   1   3 4.52085 3.72976   3
  13   1   3 4.45265 3.67907   4
  16  -2  -3 6.95754 4.26357   4
  15  -2  -3 4.65317 3.73357   4
 -15   2   3 7.24278 4.19799   1
  14  -2  -3 -0.0143  2.5465   4
 -14   2   3 1.24429 3.12896   1
  13  -2  -3 2.85776 2.69540   4
 -13   2   3 1.74444 2.91040   1
  12  -2  -3 12.7791  3.5107   4
 -12   2   3 15.0493  4.0334   1
  11  -2  -3 230.161  10.739   4
  11  -2  -3 240.769   9.016   3
 -11   2   3 230.875  11.297   1
  10  -2  -3 24.1568  2.8941   3
  10  -2  -3 18.6987  3.3949   4
 -10   2   3 20.6737  3.8563   1
   9  -2  -3 3.09260 1.80521   4
   9  -2  -3 7.44510 1.85632   3
  -9   2   3 2.15840 2.15467   1
  -9   2   3 5.99900 1.59292   2
   8  -2  -3 13.6892  1.8877   3
   8  -2  -3 12.2887  2.4402   4
  -8   2   3 16.1101  2.0302   2
  -8   2   3 12.1298  2.6264   1
   7  -2  -3 0.97237 1.29253   4
   7  -2  -3 2.87074 1.08424   3
  -7   2   3 0.79104 0.97214   2
  -7   2   3 1.99622 1.55002   1
   6  -2  -3 654.340  14.197   3
   6  -2  -3 610.418  16.307   4
  -6   2   3 625.676  16.727   1
  -6   2   3 630.415  15.523   2
   5  -2  -3 343.058   7.785   3
   5  -2  -3 320.341   9.573   4
  -5   2   3 324.131   9.664   1
  -5   2   3 314.229   9.156   2
   4  -2  -3 1.13067 0.51983   3
   4  -2  -3 1.69213 0.95774   4
  -4   2   3 2.11676 1.05220   2
  -4   2   3 0.91830 0.92156   1
   3  -2  -3 6191.75  123.08   4
   3  -2  -3 6360.50  122.41   3
  -3   2   3 6187.01  129.56   1
  -3   2   3 6035.74  124.43   2
   2  -2  -3 622.939  14.654   4
  -2   2   3 645.071  14.565   1
  -2   2   3 620.824  14.747   2
  -2   2   3 644.781  13.349   3
   1  -2  -3 4536.37   90.19   4
   1  -2  -3 4538.78   93.33   1
  -1   2   3 4478.69   91.09   2
  -1   2   3 4505.98   87.94   3
   0  -2  -3 43.0668  2.5823   1
   0  -2  -3 43.6189  2.6095   4
   0   2   3 44.5057  2.4027   3
   0   2   3 48.9542  2.4111   2
  -1  -2  -3 488.172  12.104   4
  -1  -2  -3 493.014  12.392   1
   1   2   3 493.046  11.224   2
   1   2   3 468.387  11.859   3
  -2  -2  -3 54.8735  3.5199   1
  -2  -2  -3 56.0948  3.2421   4
   2   2   3 58.8140  2.3303   2
   2   2   3 59.4147  3.3312   3
  -3  -2  -3 8.91491 2.03087   1
  -3  -2  -3 9.82926 1.79634   4
   3   2   3 9.54471 0.88552   2
   3   2   3 12.2940  1.9114   3
  -4  -2  -3 96.2747  4.9547   4
  -4  -2  -3 91.8189  5.2054   1
   4   2   3 101.767   5.102   3
  -5  -2  -3 73.4489  4.5546   4
  -5  -2  -3 61.1353  4.7388   1
   5   2   3 67.3747  4.4610   3
  -6  -2  -3 139.123   6.864   4
  -6  -2  -3 131.688   7.319   1
   6   2   3 143.063   6.976   3
  -7  -2  -3 1.68068 1.75641   4
  -7  -2  -3 3.05155 2.28201   1
   7   2   3 5.91119 2.13555   3
  -8  -2  -3 47.1096  4.7877   4
  -8  -2  -3 37.8114  4.8536   1
   8   2   3 45.6380  4.6899   3
  -9  -2  -3 11.1304  3.4778   1
  -9  -2  -3 12.3352  3.1653   4
   9   2   3 7.62145 2.79511   3
 -10  -2  -3 47.4724  5.5984   4
 -10  -2  -3 44.1835  5.8015   1
  10   2   3 50.1795  5.6022   3
 -11  -2  -3 6.32394 3.56758   1
  11   2   3 3.11110 2.75772   4
  11   2   3 9.90199 3.68401   3
 -12  -2  -3 -1.2695  3.5530   1
  12   2   3 -0.9244  2.8232   4
  12   2   3 2.93136 3.48297   3
 -13  -2  -3 0.84154 4.11884   1
  13   2   3 4.42244 3.70025   4
  13   2   3 3.50628 3.81127   3
  16  -3  -3 3.68439 3.78558   4
 -16   3   3 7.47954 4.98275   1
  15  -3  -3 -0.1040  3.0526   4
 -15   3   3 2.89587 3.87414   1
  14  -3  -3 26.9420  5.1253   4
 -14   3   3 28.5844  5.6451   1
  13  -3  -3 2.69331 2.44568   4
 -13   3   3 2.09937 2.73566   1
  12  -3  -3 29.2594  4.4883   4
 -12   3   3 27.1285  4.7647   1
  11  -3  -3 16.9409  3.5531   4
 -11   3   3 11.0796  3.4820   1
  10  -3  -3 59.5974  3.8246   3
  10  -3  -3 52.7653  4.9013   4
 -10   3   3 55.4022  5.2788   1
   9  -3  -3 4.51300 2.02395   4
   9  -3  -3 5.05432 1.48715   3
  -9   3   3 5.96826 2.29337   1
  -9   3   3 5.36537 1.64710   2
   8  -3  -3 438.503  10.700   3
   8  -3  -3 428.826  13.393   4
  -8   3   3 426.248  12.224   2
  -8   3   3 414.642  13.778   1
   7  -3  -3 29.0013  1.9394   3
   7  -3  -3 21.5472  2.7245   4
  -7   3   3 23.5173  2.4448   2
  -7   3   3 30.3922  3.1613   1
   6  -3  -3 1001.26   24.04   4
   6  -3  -3 1036.29   20.77   3
  -6   3   3 992.825  24.659   1
  -6   3   3 1017.84   23.53   2
   5  -3  -3 109.525   4.870   4
  -5   3   3 103.717   4.644   2
  -5   3   3 110.516   4.879   1
   4  -3  -3 282.245   8.301   4
  -4   3   3 273.632   8.249   1
  -4   3   3 268.616   8.213   2
   3  -3  -3 334.889   9.269   4
  -3   3   3 352.374   7.520   3
  -3   3   3 343.905   9.497   2
  -3   3   3 343.972   9.356   1
   2  -3  -3 607.591  14.459   1
   2  -3  -3 593.775  14.187   4
  -2   3   3 605.210  12.918   3
  -2   3   3 586.923  14.407   2
   1  -3  -3 13.0718  1.6197   4
   1  -3  -3 18.7333  1.8232   1
  -1   3   3 19.1969  1.7798   2
  -1   3   3 20.0570  1.6624   3
   0  -3  -3 295.644   8.704   1
   0  -3  -3 303.514   8.345   4
   0   3   3 303.644   8.177   3
   0   3   3 301.195   8.123   2
  -1  -3  -3 244.922   7.457   4
  -1  -3  -3 244.673   8.035   1
   1   3   3 255.326   6.887   2
   1   3   3 248.619   7.599   3
  -2  -3  -3 40.6038  2.9164   4
  -2  -3  -3 44.7942  3.5636   1
   2   3   3 40.7772  2.1809   2
   2   3   3 35.0298  2.8670   3
  -3  -3  -3 24.4282  2.9386   1
  -3  -3  -3 25.4247  2.5596   4
   3   3   3 26.1277  1.6971   2
   3   3   3 26.6954  2.7790   3
  -4  -3  -3 61.5051  4.6608   1
  -4  -3  -3 58.0839  3.9097   4
   4   3   3 49.1822  3.9014   3
  -5  -3  -3 42.2669  4.2232   1
  -5  -3  -3 32.7132  3.3331   4
   5   3   3 36.8167  3.6859   3
  -6  -3  -3 4.30193 2.42711   1
  -6  -3  -3 -0.2354  1.3480   4
   6   3   3 1.68788 1.61116   3
  -7  -3  -3 -2.1069  1.8051   1
  -7  -3  -3 -0.1535  1.5770   4
   7   3   3 -1.2272  1.4566   3
  -8  -3  -3 5.19277 2.32024   4
  -8  -3  -3 9.19551 3.32583   1
   8   3   3 8.07688 2.77629   3
  -9  -3  -3 16.2955  4.2559   1
  -9  -3  -3 14.7699  3.5227   4
   9   3   3 14.4890  3.5694   3
 -10  -3  -3 1.53940 2.55372   4
 -10  -3  -3 5.99463 3.21243   1
  10   3   3 2.79343 2.83593   3
 -11  -3  -3 6.19048 3.67232   1
  11   3   3 2.19637 2.42666   4
  11   3   3 8.81530 3.70623   3
 -12  -3  -3 4.64327 4.06832   1
  12   3   3 -1.0474  2.7206   4
  12   3   3 4.96329 3.89225   3
  16  -4  -3 -0.9489  3.3787   4
 -16   4   3 -2.3542  3.1944   1
  15  -4  -3 6.26125 3.72542   4
 -15   4   3 7.25984 4.14163   1
  14  -4  -3 2.53278 2.93379   4
 -14   4   3 6.59145 3.46936   1
  13  -4  -3 2.86665 2.25842   4
 -13   4   3 -0.6660  2.4234   1
  12  -4  -3 2.84413 2.29831   4
 -12   4   3 2.29307 2.43420   1
  11  -4  -3 24.8847  3.8448   4
 -11   4   3 25.4476  4.2566   1
  10  -4  -3 10.3517  2.7249   4
 -10   4   3 9.23488 2.82353   1
 -10   4   3 6.09832 1.84618   2
   9  -4  -3 12.7946  2.7318   4
  -9   4   3 12.9096  2.1703   2
  -9   4   3 16.4779  3.0986   1
   8  -4  -3 122.908   3.954   3
   8  -4  -3 120.354   6.293   4
  -8   4   3 116.603   5.609   2
  -8   4   3 117.044   6.272   1
   7  -4  -3 3.37298 1.57832   4
   7  -4  -3 4.49463 0.73503   3
  -7   4   3 5.52903 1.84068   1
  -7   4   3 3.95134 1.47247   2
   6  -4  -3 357.885  10.923   4
  -6   4   3 346.322  11.069   1
  -6   4   3 361.836  10.768   2
   5  -4  -3 9.91094 1.86151   4
  -5   4   3 9.56167 1.76496   2
  -5   4   3 8.25056 1.72832   1
   4  -4  -3 466.422  12.234   4
  -4   4   3 453.806  12.496   2
  -4   4   3 461.148  12.558   1
   3  -4  -3 167.830   6.025   1
   3  -4  -3 171.304   5.890   4
  -3   4   3 171.353   4.424   3
   2  -4  -3 1637.29   34.67   4
   2  -4  -3 1637.63   36.09   1
  -2   4   3 1629.64   33.10   3
  -2   4   3 1612.19   35.37   2
   1  -4  -3 155.333   5.326   4
   1  -4  -3 137.787   5.563   1
  -1   4   3 147.734   5.358   2
  -1   4   3 143.420   4.927   3
   0  -4  -3 55.9881  3.7961   1
   0  -4  -3 56.6558  3.2266   4
   0   4   3 60.8648  3.3079   3
   0   4   3 59.0311  3.1518   2
  -1  -4  -3 165.034   6.806   1
  -1  -4  -3 169.581   5.902   4
   1   4   3 149.871   6.053   3
   1   4   3 170.989   5.543   2
  -2  -4  -3 28.9280  2.5693   4
  -2  -4  -3 29.4181  3.1731   1
   2   4   3 30.9452  2.1852   2
   2   4   3 26.5301  2.7556   3
  -3  -4  -3 232.619   8.032   4
  -3  -4  -3 233.502   9.216   1
   3   4   3 239.261   6.682   2
   3   4   3 219.302   8.387   3
  -4  -4  -3 223.517   9.409   1
  -4  -4  -3 217.371   8.150   4
   4   4   3 220.193   6.074   2
   4   4   3 210.849   8.588   3
  -5  -4  -3 -2.3659  1.0818   4
  -5  -4  -3 -0.3396  2.0890   1
   5   4   3 -0.1498  1.3773   3
  -6  -4  -3 11.0613  3.1361   1
  -6  -4  -3 13.1405  2.7477   4
   6   4   3 7.54190 2.47005   3
  -7  -4  -3 4.23370 2.82692   1
  -7  -4  -3 2.45084 2.05166   4
   7   4   3 5.00632 2.39196   3
  -8  -4  -3 14.0086  3.2860   4
  -8  -4  -3 18.6200  4.1634   1
   8   4   3 13.5968  3.4952   3
  -9  -4  -3 29.5454  5.0836   1
  -9  -4  -3 27.8937  4.3329   4
   9   4   3 34.1576  5.2058   3
 -10  -4  -3 5.38771 3.64521   1
  10   4   3 11.4470  3.9582   3
  10   4   3 0.47680 2.19974   4
 -11  -4  -3 5.96928 4.00291   1
  11   4   3 -0.5819  2.5749   4
  11   4   3 3.49279 3.13445   3
 -12  -4  -3 17.5160  5.4738   1
  12   4   3 24.6004  5.6343   3
  16  -5  -3 46.1971  7.0854   4
 -16   5   3 47.9381  7.6010   1
  15  -5  -3 45.5259  6.4542   4
 -15   5   3 51.2236  7.1346   1
  14  -5  -3 50.1706  6.2795   4
 -14   5   3 44.9254  6.2956   1
  13  -5  -3 13.0227  3.6332   4
 -13   5   3 13.5784  4.0899   1
  12  -5  -3 3.91273 2.38802   4
 -12   5   3 1.14220 2.46966   1
  11  -5  -3 13.5747  3.2918   4
 -11   5   3 14.3333  3.5067   1
  10  -5  -3 1.00239 1.76625   4
 -10   5   3 1.11234 1.91519   1
 -10   5   3 -0.3834  1.1962   2
   9  -5  -3 4.86589 2.05786   4
  -9   5   3 3.18873 2.00823   1
  -9   5   3 2.39407 1.46371   2
   8  -5  -3 99.5574  5.8057   4
  -8   5   3 114.308   6.282   1
  -8   5   3 103.823   5.518   2
   7  -5  -3 17.6105  2.6042   4
  -7   5   3 24.2066  2.7412   2
  -7   5   3 17.7917  2.6223   1
   6  -5  -3 40.9290  3.4071   4
  -6   5   3 40.5124  3.3315   2
  -6   5   3 41.8116  3.5249   1
   5  -5  -3 1164.52   26.95   4
  -5   5   3 1179.50   28.17   1
  -5   5   3 1184.26   27.61   2
   4  -5  -3 5.52861 1.49451   4
  -4   5   3 6.94924 1.74476   1
  -4   5   3 4.97265 1.50737   2
  -4   5   3 6.27185 0.77083   3
   3  -5  -3 1825.28   38.70   4
   3  -5  -3 1809.34   40.58   1
  -3   5   3 1778.64   39.75   2
  -3   5   3 1844.80   36.56   3
   2  -5  -3 437.675  11.322   4
   2  -5  -3 414.197  12.122   1
  -2   5   3 423.858  11.852   2
  -2   5   3 431.598  10.559   3
   1  -5  -3 7.48090 1.87472   1
   1  -5  -3 13.9081  1.8878   4
  -1   5   3 12.5755  1.8463   2
  -1   5   3 9.18750 1.50665   3
   0  -5  -3 10.3388  2.3026   1
   0  -5  -3 10.5011  1.7265   4
   0   5   3 15.8988  1.9019   2
   0   5   3 9.34072 1.71047   3
  -1  -5  -3 116.077   4.771   4
  -1  -5  -3 100.418   5.760   1
   1   5   3 101.590   4.485   2
   1   5   3 110.382   5.182   3
  -2  -5  -3 156.962   7.424   1
  -2  -5  -3 152.882   6.023   4
   2   5   3 154.631   6.783   3
   2   5   3 155.908   5.541   2
  -3  -5  -3 57.6980  3.8534   4
  -3  -5  -3 69.0907  5.3256   1
   3   5   3 62.6346  4.5219   3
   3   5   3 55.3732  3.1485   2
  -4  -5  -3 29.1675  3.0798   4
  -4  -5  -3 33.4578  4.2758   1
   4   5   3 32.8212  3.7717   3
  -5  -5  -3 29.4392  4.3368   1
  -5  -5  -3 22.6510  3.0277   4
   5   5   3 22.5191  3.5780   3
  -6  -5  -3 11.4060  2.6921   4
  -6  -5  -3 13.6980  3.5983   1
   6   5   3 11.8532  3.0673   3
  -7  -5  -3 40.9381  5.5640   1
  -7  -5  -3 46.9528  4.6989   4
   7   5   3 37.6532  4.9327   3
  -8  -5  -3 25.2854  4.1050   4
  -8  -5  -3 22.6727  4.7986   1
   8   5   3 21.1964  4.4208   3
  -9  -5  -3 52.2958  6.6834   1
  -9  -5  -3 45.3903  5.4050   4
   9   5   3 54.8006  6.4650   3
 -10  -5  -3 43.5618  6.6744   1
  10   5   3 40.8552  6.2214   3
 -11  -5  -3 21.4070  5.9740   1
  11   5   3 15.8624  4.6648   3
  16  -6  -3 10.4943  4.4278   4
 -16   6   3 16.1367  5.2506   1
  15  -6  -3 2.27095 2.98565   4
 -15   6   3 4.17830 3.56630   1
  14  -6  -3 -0.3875  2.2064   4
 -14   6   3 -1.4484  2.3459   1
  13  -6  -3 1.26043 2.47961   4
 -13   6   3 4.05094 2.92510   1
  12  -6  -3 0.83752 2.14301   4
 -12   6   3 -0.4358  2.2849   1
  11  -6  -3 14.7527  3.3075   4
 -11   6   3 9.60969 3.14583   1
 -11   6   3 16.0698  2.7719   2
  10  -6  -3 5.17587 2.35538   4
 -10   6   3 9.96796 2.86499   1
 -10   6   3 9.67371 2.32795   2
   9  -6  -3 83.1187  5.5580   4
  -9   6   3 82.3784  5.2212   2
  -9   6   3 70.4428  5.4745   1
   8  -6  -3 77.2197  5.1620   4
  -8   6   3 79.3916  5.4453   1
  -8   6   3 82.1312  5.0642   2
   7  -6  -3 321.833  10.900   4
  -7   6   3 335.299  11.089   2
  -7   6   3 323.531  11.457   1
   6  -6  -3 24.8542  2.8129   4
  -6   6   3 18.3693  2.5748   2
  -6   6   3 18.6028  2.7029   1
   5  -6  -3 3.90988 1.49000   4
  -5   6   3 3.28645 1.57196   1
  -5   6   3 1.65575 1.24230   2
   4  -6  -3 15.5282  2.3809   1
   4  -6  -3 10.5424  1.8496   4
  -4   6   3 9.90296 1.14972   3
  -4   6   3 12.7072  2.1747   2
   3  -6  -3 201.888   7.655   1
   3  -6  -3 196.323   6.755   4
  -3   6   3 190.345   5.773   3
  -3   6   3 178.697   7.202   2
   2  -6  -3 458.326  12.102   4
   2  -6  -3 438.402  13.472   1
  -2   6   3 469.589  11.801   3
  -2   6   3 463.188  13.064   2
   1  -6  -3 59.6181  3.4848   4
   1  -6  -3 61.3301  4.3406   1
  -1   6   3 61.0580  3.7892   2
  -1   6   3 52.1263  3.3791   3
   0  -6  -3 77.8611  3.9747   4
   0  -6  -3 77.1259  5.1642   1
   0   6   3 78.5032  4.2240   2
   0   6   3 78.2502  4.4303   3
  -1  -6  -3 1.35456 1.21886   4
  -1  -6  -3 3.96216 2.35962   1
   1   6   3 3.32450 1.52063   3
   1   6   3 2.62556 1.26150   2
  -2  -6  -3 398.740  11.658   4
  -2  -6  -3 417.505  14.191   1
   2   6   3 411.430  13.083   3
   2   6   3 430.840  11.692   2
  -3  -6  -3 103.777   5.313   4
  -3  -6  -3 107.153   6.942   1
   3   6   3 106.258   4.807   2
   3   6   3 107.637   6.244   3
  -4  -6  -3 11.2137  2.3132   4
  -4  -6  -3 8.41182 3.13326   1
   4   6   3 11.1335  2.8598   3
  -5  -6  -3 10.1817  2.4202   4
  -5  -6  -3 14.4406  3.7796   1
   5   6   3 8.14571 2.69016   3
  -6  -6  -3 10.3110  3.5764   1
  -6  -6  -3 5.50260 2.18172   4
   6   6   3 5.38582 2.59345   3
  -7  -6  -3 8.60744 2.69455   4
  -7  -6  -3 13.8045  4.1701   1
   7   6   3 18.2664  4.1651   3
  -8  -6  -3 0.53680 3.06444   1
   8   6   3 0.77647 2.58193   3
  -9  -6  -3 5.76382 3.78273   1
   9   6   3 10.1776  3.8592   3
 -10  -6  -3 7.84127 4.40769   1
  10   6   3 4.33710 3.70136   3
  16  -7  -3 3.93573 3.75111   4
 -16   7   3 2.23087 3.79320   1
  15  -7  -3 14.7857  4.3749   4
 -15   7   3 19.8894  5.2158   1
  14  -7  -3 123.280   9.027   4
 -14   7   3 140.143   9.973   1
  13  -7  -3 3.21500 2.57493   4
 -13   7   3 3.09376 2.93891   1
  12  -7  -3 6.18360 2.67621   4
 -12   7   3 4.83076 3.00145   1
 -12   7   3 0.05073 1.47724   2
  11  -7  -3 254.285  11.100   4
 -11   7   3 249.938  11.663   1
 -11   7   3 238.831  10.056   2
  10  -7  -3 52.2889  4.9806   4
 -10   7   3 56.8749  4.7015   2
 -10   7   3 59.4569  5.5576   1
   9  -7  -3 35.9712  3.9942   4
  -9   7   3 33.6808  4.1668   1
  -9   7   3 32.6055  3.7212   2
   8  -7  -3 144.109   7.125   4
  -8   7   3 140.203   7.151   2
  -8   7   3 139.782   7.458   1
   7  -7  -3 72.7240  4.8064   4
  -7   7   3 70.0377  4.8866   2
  -7   7   3 62.6145  4.8841   1
   6  -7  -3 58.2947  4.1379   4
  -6   7   3 67.9637  4.6919   2
  -6   7   3 63.8360  4.7281   1
   5  -7  -3 33.7287  3.5064   1
   5  -7  -3 41.0510  3.4065   4
  -5   7   3 42.6774  2.0477   3
  -5   7   3 37.7944  3.6235   2
   4  -7  -3 -0.8745  1.1479   4
   4  -7  -3 0.45978 1.35167   1
  -4   7   3 -0.5554  1.0269   2
  -4   7   3 0.39987 0.77233   3
   3  -7  -3 201.560   8.411   1
   3  -7  -3 230.620   7.589   4
  -3   7   3 218.111   8.383   2
  -3   7   3 218.201   6.800   3
   2  -7  -3 9.44714 2.37676   1
   2  -7  -3 9.13274 1.81233   4
  -2   7   3 9.01661 1.71125   3
  -2   7   3 5.96737 1.77971   2
   1  -7  -3 76.0314  5.1932   1
   1  -7  -3 95.0365  4.4006   4
  -1   7   3 82.1716  4.4943   3
  -1   7   3 87.2581  4.8950   2
   0  -7  -3 21.4055  3.4256   1
   0  -7  -3 22.3741  2.3743   4
   0   7   3 19.0562  2.5640   2
   0   7   3 21.7711  2.7982   3
  -1  -7  -3 77.5617  4.1136   4
  -1  -7  -3 61.0880  5.5017   1
   1   7   3 70.4684  4.3076   2
   1   7   3 67.0402  4.7591   3
  -2  -7  -3 323.148  10.022   4
  -2  -7  -3 313.309  12.550   1
   2   7   3 303.726  11.396   3
   2   7   3 309.847   9.954   2
  -3  -7  -3 0.24640 2.42617   1
  -3  -7  -3 0.83099 1.45480   4
   3   7   3 -0.8705  1.4725   3
  -4  -7  -3 4.98662 2.94216   1
  -4  -7  -3 8.76402 2.32182   4
   4   7   3 2.39125 1.92222   3
  -5  -7  -3 55.6893  6.1445   1
  -5  -7  -3 34.3535  3.7691   4
   5   7   3 51.8318  5.4496   3
  -6  -7  -3 4.36317 3.56594   1
   6   7   3 8.71187 3.18251   3
  -7  -7  -3 0.99508 3.18100   1
   7   7   3 0.34284 2.37129   3
  -8  -7  -3 0.14921 3.10092   1
   8   7   3 2.32243 3.11422   3
  -9  -7  -3 6.91902 4.42864   1
   9   7   3 6.73482 4.10898   3
  16  -8  -3 11.6427  4.5354   4
 -16   8   3 9.12862 4.50673   1
  15  -8  -3 6.09129 3.62245   4
 -15   8   3 11.3304  4.4339   1
  14  -8  -3 1.63536 2.62842   4
 -14   8   3 3.08887 3.17125   1
  13  -8  -3 16.4785  3.9880   4
 -13   8   3 22.6439  4.8317   1
  12  -8  -3 14.1243  3.6806   4
 -12   8   3 11.8400  3.5205   1
  11  -8  -3 3.42649 2.36582   4
 -11   8   3 6.43548 2.68335   1
 -11   8   3 6.26969 2.50342   2
  10  -8  -3 407.533  14.531   4
 -10   8   3 423.334  15.705   1
 -10   8   3 435.442  14.632   2
   9  -8  -3 13.3354  2.8855   4
  -9   8   3 15.2766  3.0062   2
  -9   8   3 15.9752  3.1958   1
   8  -8  -3 12.8742  2.7306   4
  -8   8   3 17.6216  3.2674   1
  -8   8   3 15.7574  2.9443   2
   7  -8  -3 12.1302  2.5058   4
  -7   8   3 7.62326 2.58831   1
  -7   8   3 14.1215  2.7793   2
   6  -8  -3 28.3539  3.6289   1
   6  -8  -3 25.5677  3.0420   4
  -6   8   3 25.3520  3.2959   2
   5  -8  -3 24.4928  2.8158   4
   5  -8  -3 21.0939  3.1701   1
  -5   8   3 24.1656  3.1580   2
  -5   8   3 23.9707  1.9299   3
   4  -8  -3 75.2704  4.4421   4
   4  -8  -3 72.3549  5.1914   1
  -4   8   3 76.1061  3.6485   3
  -4   8   3 66.8282  4.8468   2
   3  -8  -3 64.7234  4.0864   4
   3  -8  -3 62.8028  4.8549   1
  -3   8   3 53.7045  4.3138   2
  -3   8   3 65.6950  3.7137   3
   2  -8  -3 32.5569  2.9373   4
   2  -8  -3 32.3705  3.9167   1
  -2   8   3 32.3861  2.9869   3
  -2   8   3 36.8285  3.6503   2
   1  -8  -3 8.74217 1.91311   4
   1  -8  -3 11.3523  2.9623   1
  -1   8   3 17.0898  2.5059   3
  -1   8   3 6.03172 2.02426   2
   0  -8  -3 218.129   7.464   4
   0  -8  -3 210.512   9.992   1
   0   8   3 221.100   8.866   3
   0   8   3 226.282   8.630   2
  -1  -8  -3 54.4746  3.7598   4
  -1  -8  -3 48.6694  5.3941   1
   1   8   3 64.3560  4.4947   2
   1   8   3 60.3239  4.8594   3
  -2  -8  -3 181.454   9.822   1
  -2  -8  -3 197.719   7.486   4
   2   8   3 186.902   8.974   3
   2   8   3 191.111   7.799   2
  -3  -8  -3 134.132   8.677   1
   3   8   3 135.828   7.936   3
  -4  -8  -3 31.3404  5.1226   1
   4   8   3 32.0899  4.6638   3
  -5  -8  -3 7.69411 3.70950   1
   5   8   3 5.79633 2.64298   3
  -6  -8  -3 -4.7824  2.5693   1
   6   8   3 0.05795 2.22057   3
  -7  -8  -3 -0.8623  3.2097   1
   7   8   3 -3.0924  2.2914   3
  -8  -8  -3 2.14487 3.94009   1
   8   8   3 1.80743 3.12679   3
  -9  -8  -3 3.91589 4.23258   1
  16  -9  -3 3.00518 3.58671   4
 -16   9   3 5.57940 4.19513   1
  15  -9  -3 11.0026  3.6668   4
 -15   9   3 6.74316 3.97264   1
  14  -9  -3 13.9158  4.0826   4
 -14   9   3 23.6405  5.2429   1
  13  -9  -3 -2.1734  2.0360   4
 -13   9   3 -0.4617  1.6394   2
 -13   9   3 1.46623 2.67642   1
  12  -9  -3 49.8349  5.5601   4
 -12   9   3 46.3385  5.0666   2
 -12   9   3 47.1587  5.8686   1
  11  -9  -3 36.1082  4.6548   4
 -11   9   3 41.6243  5.2125   1
 -11   9   3 44.6999  4.9030   2
  10  -9  -3 10.7450  2.9163   4
 -10   9   3 15.8809  3.6825   1
 -10   9   3 20.2682  3.5890   2
   9  -9  -3 287.713  11.296   4
  -9   9   3 288.582  11.902   2
  -9   9   3 300.801  12.607   1
   8  -9  -3 64.9913  5.0228   4
  -8   9   3 67.6696  5.7140   1
  -8   9   3 72.5276  5.5763   2
   7  -9  -3 13.2326  3.1070   1
   7  -9  -3 10.9140  2.5494   4
  -7   9   3 14.4130  2.9453   2
   6  -9  -3 227.258   9.836   1
   6  -9  -3 207.216   8.347   4
  -6   9   3 194.503   9.107   2
   5  -9  -3 64.8904  4.6673   4
   5  -9  -3 66.7765  5.4064   1
  -5   9   3 75.8606  5.4348   2
   4  -9  -3 -0.4557  1.5928   4
   4  -9  -3 0.94608 1.79022   1
  -4   9   3 0.58788 1.17945   3
  -4   9   3 0.29152 1.45642   2
   3  -9  -3 10.5896  2.8845   1
   3  -9  -3 14.6203  2.4260   4
  -3   9   3 10.6599  2.0177   3
  -3   9   3 14.6014  2.7711   2
   2  -9  -3 111.268   7.067   1
   2  -9  -3 118.128   5.326   4
  -2   9   3 108.091   5.608   3
  -2   9   3 116.704   6.589   2
   1  -9  -3 318.047   9.773   4
   1  -9  -3 313.338  12.919   1
  -1   9   3 339.922  11.322   3
  -1   9   3 325.151  11.499   2
   0  -9  -3 28.4283  4.4983   1
   0   9   3 25.9657  3.3344   2
   0   9   3 30.4529  3.6510   3
  -1  -9  -3 61.2398  6.1478   1
   1   9   3 59.4776  4.5600   2
   1   9   3 50.5167  4.8626   3
  -2  -9  -3 108.175   8.037   1
   2   9   3 103.741   5.970   2
   2   9   3 110.033   7.029   3
  -3  -9  -3 51.1837  6.1046   1
   3   9   3 51.9618  5.5053   3
  -4  -9  -3 67.9979  7.2923   1
   4   9   3 76.3155  6.8150   3
  -5  -9  -3 30.5106  5.7842   1
   5   9   3 36.0236  5.3474   3
  -6  -9  -3 2.81360 3.98549   1
   6   9   3 2.74070 2.86890   3
  -7  -9  -3 46.1760  7.5853   1
   7   9   3 26.0983  5.6331   3
  -8  -9  -3 20.5237  6.0770   1
   8   9   3 9.32752 4.13155   3
  16 -10  -3 2.11435 3.59060   4
 -16  10   3 1.30516 3.91733   1
  15 -10  -3 0.88443 3.19999   4
 -15  10   3 2.41386 3.54720   1
  14 -10  -3 8.36800 3.77650   4
 -14  10   3 9.99610 4.23137   1
  13 -10  -3 3.80908 2.73962   4
 -13  10   3 1.28363 2.01716   2
 -13  10   3 2.18627 2.96061   1
  12 -10  -3 20.8382  4.2117   4
 -12  10   3 19.7519  3.8870   2
 -12  10   3 19.7793  4.4965   1
  11 -10  -3 2.61020 2.37610   4
 -11  10   3 3.77634 2.44434   2
 -11  10   3 2.29485 2.58933   1
  10 -10  -3 2.45440 2.20416   4
 -10  10   3 3.11915 2.62988   1
 -10  10   3 4.88492 2.47841   2
   9 -10  -3 -2.4209  1.5832   4
  -9  10   3 -0.3641  1.8442   1
  -9  10   3 0.27951 1.61372   2
   8 -10  -3 61.6099  5.1324   4
   8 -10  -3 51.7596  5.3465   1
  -8  10   3 57.5003  5.4016   2
   7 -10  -3 33.2614  4.3700   1
   7 -10  -3 28.5442  3.6031   4
  -7  10   3 30.5528  4.1123   2
   6 -10  -3 33.7551  3.6477   4
   6 -10  -3 35.1684  4.4150   1
  -6  10   3 27.6722  3.9728   2
   5 -10  -3 1.84657 2.11372   1
   5 -10  -3 4.18680 2.05410   4
  -5  10   3 3.17151 2.08070   2
   4 -10  -3 12.6251  3.3166   1
   4 -10  -3 17.9797  2.7734   4
  -4  10   3 15.9452  3.1975   2
   3 -10  -3 76.3614  6.2241   1
  -3  10   3 62.4067  4.3296   3
  -3  10   3 86.2668  5.8719   2
   2 -10  -3 3.82771 2.48518   1
  -2  10   3 3.30133 1.83117   3
  -2  10   3 1.08771 1.79208   2
   1 -10  -3 163.536   9.466   1
  -1  10   3 181.002   8.486   2
  -1  10   3 167.681   7.957   3
   0 -10  -3 189.457  10.525   1
   0  10   3 186.734   8.761   2
   0  10   3 203.650   9.267   3
  -1 -10  -3 1.03258 2.82877   1
   1  10   3 0.28349 1.88058   3
   1  10   3 2.51797 2.02935   2
  -2 -10  -3 12.3217  4.1959   1
   2  10   3 13.8389  3.5280   3
  -3 -10  -3 125.381   9.325   1
   3  10   3 130.442   8.531   3
  -4 -10  -3 102.265   8.979   1
   4  10   3 97.5454  7.8174   3
  -5 -10  -3 190.784  12.393   1
   5  10   3 191.438  11.313   3
  -6 -10  -3 6.68496 5.00674   1
   6  10   3 5.18483 3.79159   3
  -7 -10  -3 6.48779 4.59023   1
   7  10   3 1.88735 3.65242   3
  15 -11  -3 0.54135 3.39212   4
 -15  11   3 2.45364 3.70158   1
  14 -11  -3 8.17052 3.58193   4
 -14  11   3 8.79000 4.20884   1
  13 -11  -3 17.1857  4.4786   4
 -13  11   3 22.1619  5.1155   1
  12 -11  -3 1.00435 2.56551   4
 -12  11   3 1.43799 2.20431   2
 -12  11   3 3.23383 3.09643   1
  11 -11  -3 3.27727 2.56476   4
 -11  11   3 1.16192 2.24295   2
 -11  11   3 -0.3318  2.4376   1
  10 -11  -3 14.1333  3.7596   1
  10 -11  -3 16.0576  3.5450   4
 -10  11   3 14.0738  3.5346   2
 -10  11   3 14.3796  3.9898   1
   9 -11  -3 0.50899 1.98310   4
   9 -11  -3 0.73237 2.11748   1
  -9  11   3 4.03784 2.36600   2
   8 -11  -3 21.4649  4.1588   1
   8 -11  -3 33.6188  4.0855   4
  -8  11   3 33.6443  4.6281   2
   7 -11  -3 79.1853  5.5381   4
   7 -11  -3 76.8211  6.5103   1
  -7  11   3 86.6714  6.5364   2
   6 -11  -3 1.98240 2.33209   1
   6 -11  -3 1.23910 1.98120   4
  -6  11   3 3.46768 2.29574   2
   5 -11  -3 6.64854 2.84662   1
  -5  11   3 11.4017  3.1477   2
   4 -11  -3 -0.9945  2.0696   1
  -4  11   3 1.99015 2.01364   2
   3 -11  -3 59.2410  6.0544   1
  -3  11   3 71.4626  5.7068   2
   2 -11  -3 13.8035  3.8409   1
  -2  11   3 15.0957  3.2569   2
   1 -11  -3 -3.6006  2.1198   1
  -1  11   3 -0.0925  1.5973   3
  -1  11   3 0.53346 1.72263   2
   0 -11  -3 8.54962 3.63969   1
   0  11   3 4.04215 2.45446   3
   0  11   3 4.87444 2.39208   2
  -1 -11  -3 8.92557 3.94986   1
   1  11   3 1.82712 1.97452   2
   1  11   3 7.56924 2.97416   3
  -2 -11  -3 12.3883  4.5820   1
   2  11   3 5.30485 2.92995   3
  -3 -11  -3 81.1489  8.1030   1
   3  11   3 85.3065  7.6169   3
  -4 -11  -3 40.5277  7.0603   1
   4  11   3 37.7752  5.8017   3
  -5 -11  -3 71.1036  8.7435   1
   5  11   3 83.2182  8.3023   3
  -6 -11  -3 5.01444 4.44839   1
   6  11   3 4.40755 3.83576   3
  15 -12  -3 26.1332  5.5769   4
 -15  12   3 29.0298  6.5654   1
  14 -12  -3 13.9483  4.4952   4
 -14  12   3 18.1879  5.2251   1
  13 -12  -3 -0.2964  2.7644   4
 -13  12   3 2.44618 2.65460   2
 -13  12   3 -0.9914  2.9507   1
  12 -12  -3 0.01545 2.50243   4
 -12  12   3 3.13982 3.21122   1
 -12  12   3 -0.6811  2.0245   2
  11 -12  -3 20.3135  4.2033   4
  11 -12  -3 27.5339  5.0875   1
 -11  12   3 34.5003  5.1710   2
  10 -12  -3 -0.9420  2.2405   4
  10 -12  -3 -1.6776  2.1258   1
 -10  12   3 -0.9641  1.9486   2
   9 -12  -3 32.8106  5.1257   1
   9 -12  -3 27.7792  4.1938   4
  -9  12   3 46.9088  5.6097   2
   8 -12  -3 -0.7072  2.1853   1
  -8  12   3 -1.7107  1.5725   2
   7 -12  -3 33.5382  5.1614   1
  -7  12   3 46.2846  5.4061   2
   6 -12  -3 3.72447 2.80509   1
  -6  12   3 4.64259 2.52101   2
   5 -12  -3 191.773  10.839   1
  -5  12   3 205.379  10.350   2
   4 -12  -3 20.1027  4.5461   1
  -4  12   3 17.5258  3.7812   2
   3 -12  -3 6.48766 3.44219   1
  -3  12   3 6.70602 2.92901   2
   2 -12  -3 4.18474 3.30884   1
  -2  12   3 6.52568 2.74397   2
  -2  12   3 0.88851 1.57913   3
   1 -12  -3 13.8916  4.3054   1
  -1  12   3 11.5091  3.2587   2
   0 -12  -3 0.29464 3.21469   1
   0  12   3 5.72666 2.63922   3
   0  12   3 3.30464 2.39227   2
  -1 -12  -3 12.3661  4.4731   1
   1  12   3 28.0482  4.6704   3
  -2 -12  -3 -0.3194  3.4706   1
   2  12   3 -0.5710  2.3116   3
  -3 -12  -3 31.9802  6.4437   1
   3  12   3 31.6015  5.6169   3
  -4 -12  -3 110.816  10.549   1
   4  12   3 130.337   9.749   3
  -5 -12  -3 2.88079 4.63343   1
   5  12   3 1.89643 3.32860   3
  14 -13  -3 64.2089  7.2991   4
 -14  13   3 66.7585  8.2943   1
  13 -13  -3 29.1146  5.3923   4
  13 -13  -3 29.2649  5.7990   1
 -13  13   3 23.0231  4.9929   2
  12 -13  -3 10.7442  3.9266   4
  12 -13  -3 12.2130  4.2420   1
 -12  13   3 22.2154  4.6337   2
  11 -13  -3 -0.1082  2.8954   1
 -11  13   3 -1.2208  2.1636   2
  10 -13  -3 31.0821  5.3725   1
 -10  13   3 24.0048  4.7324   2
   9 -13  -3 7.85414 3.65876   1
  -9  13   3 8.25949 3.20676   2
   8 -13  -3 18.9340  4.6011   1
  -8  13   3 21.3530  4.3581   2
   7 -13  -3 1.41547 2.65626   1
  -7  13   3 0.05822 2.10237   2
   6 -13  -3 52.7360  6.4222   1
  -6  13   3 57.1720  6.1833   2
   5 -13  -3 105.165   8.418   1
  -5  13   3 100.972   7.617   2
   4 -13  -3 54.4356  6.5499   1
  -4  13   3 49.7919  5.7963   2
   3 -13  -3 9.88250 4.02251   1
  -3  13   3 10.6579  3.3557   2
   2 -13  -3 4.57202 3.54288   1
  -2  13   3 1.94539 2.42094   2
   1 -13  -3 4.33114 3.90710   1
  -1  13   3 7.66545 3.23302   2
  -1  13   3 -0.2502  1.7569   3
   0 -13  -3 3.71669 3.93979   1
   0  13   3 0.04690 2.09979   3
  -1 -13  -3 -6.6176  3.0891   1
   1  13   3 -1.8915  1.9686   3
  -2 -13  -3 6.06837 4.54521   1
   2  13   3 4.19877 3.48134   3
  -3 -13  -3 -2.3827  4.1293   1
   3  13   3 -1.9454  3.1066   3
 -14  14   3 0.08001 2.85640   2
  13 -14  -3 30.5690  6.2310   1
 -13  14   3 18.8898  5.0095   2
  12 -14  -3 -1.3914  3.0291   1
 -12  14   3 3.16687 3.05343   2
  11 -14  -3 -0.7634  2.7462   1
 -11  14   3 2.45320 2.71709   2
  10 -14  -3 32.7279  5.8959   1
 -10  14   3 31.4724  5.3843   2
   9 -14  -3 11.1943  4.4063   1
  -9  14   3 15.3027  4.1154   2
   8 -14  -3 5.25499 3.52395   1
  -8  14   3 -0.9977  2.1505   2
   7 -14  -3 1.25388 3.22674   1
  -7  14   3 1.15085 2.65464   2
   6 -14  -3 30.9825  5.9080   1
  -6  14   3 34.0230  5.4146   2
   5 -14  -3 130.919   9.902   1
  -5  14   3 124.917   9.025   2
   4 -14  -3 22.5184  5.4406   1
  -4  14   3 24.2536  4.8357   2
   3 -14  -3 5.92108 4.25390   1
  -3  14   3 9.44444 3.65712   2
   2 -14  -3 45.6396  6.8484   1
  -2  14   3 37.7274  5.5368   2
   1 -14  -3 4.14405 4.28248   1
  -1  14   3 1.51843 2.86609   2
   0 -14  -3 -0.2600  4.0305   1
   0  14   3 1.59602 2.66165   3
  -1 -14  -3 8.15603 5.09782   1
   1  14   3 0.81053 2.86770   3
  -2 -14  -3 5.37660 4.53895   1
   2  14   3 -1.5276  3.0059   3
 -13  15   3 0.00851 3.18094   2
  12 -15  -3 3.35526 3.58538   1
 -12  15   3 -1.9127  2.7576   2
  11 -15  -3 -0.1321  3.2174   1
 -11  15   3 -0.5241  2.8568   2
  10 -15  -3 4.07484 3.87286   1
 -10  15   3 2.51696 3.23805   2
   9 -15  -3 3.74547 3.81415   1
  -9  15   3 6.01862 3.59868   2
   8 -15  -3 2.36756 3.73102   1
  -8  15   3 7.39119 3.93564   2
   7 -15  -3 4.85902 3.95636   1
  -7  15   3 6.19426 3.43830   2
   6 -15  -3 127.617  10.368   1
  -6  15   3 136.901   9.956   2
   5 -15  -3 176.110  12.002   1
  -5  15   3 190.531  11.563   2
   4 -15  -3 38.8338  6.9266   1
  -4  15   3 45.6860  6.3369   2
   3 -15  -3 68.0318  8.3591   1
  -3  15   3 82.2063  7.8931   2
   2 -15  -3 118.452  10.594   1
  -2  15   3 112.195   8.895   2
   1 -15  -3 93.7885  9.9032   1
   0 -15  -3 3.01148 4.63447   1
  10 -16  -3 3.27030 4.35416   1
 -10  16   3 3.72299 3.58877   2
   9 -16  -3 0.71350 3.72468   1
  -9  16   3 0.70290 3.34222   2
   8 -16  -3 35.7323  6.8679   1
  -8  16   3 35.3249  6.2176   2
   7 -16  -3 0.45736 3.98052   1
  -7  16   3 -1.4242  2.8959   2
   6 -16  -3 36.4012  6.9616   1
  -6  16   3 29.8629  5.8679   2
   5 -16  -3 0.53766 4.45149   1
  -5  16   3 -1.3062  3.1123   2
   4 -16  -3 28.1732  7.0025   1
  -4  16   3 23.2090  5.4202   2
   3 -16  -3 -1.4191  4.0720   1
  -3  16   3 1.64611 3.49612   2
  -1  16  -4 26.0381  5.6854   2
   1 -16   4 18.6970  6.4945   1
  -2  16  -4 13.8264  4.5956   2
   2 -16   4 16.1206  6.1075   1
  -3  16  -4 8.54210 4.28053   2
   3 -16   4 3.39794 5.10540   1
  -4  16  -4 -0.1394  3.1709   2
   4 -16   4 0.38677 4.64785   1
  -5  16  -4 2.63010 3.36328   2
   5 -16   4 1.40001 4.11742   1
  -6  16  -4 7.77955 4.02213   2
   6 -16   4 6.75522 4.87134   1
  -7  16  -4 4.19837 3.82791   2
   7 -16   4 6.71901 5.07888   1
  -8  16  -4 59.3576  7.8419   2
   8 -16   4 69.3456  8.7779   1
  -9  16  -4 0.92544 3.31565   2
   9 -16   4 0.92222 4.01800   1
   2  15  -4 17.0822  5.3014   3
   1  15  -4 42.9976  6.3413   3
   1  15  -4 34.1553  5.9895   2
  -1 -15   4 30.3006  6.9222   1
   0  15  -4 1.04346 2.66071   3
   0  15  -4 3.28911 3.30839   2
   0 -15   4 2.67210 4.58458   1
  -1  15  -4 -0.0048  2.3511   3
  -1  15  -4 -1.1808  2.5372   2
   1 -15   4 8.67575 5.18831   1
  -2  15  -4 3.92362 3.16089   2
   2 -15   4 -1.2658  3.9420   1
  -3  15  -4 3.58520 3.28790   2
   3 -15   4 0.56759 3.87781   1
  -4  15  -4 35.1497  5.8691   2
   4 -15   4 47.3502  7.0622   1
  -5  15  -4 1.61539 3.11047   2
   5 -15   4 -2.0016  3.6991   1
  -6  15  -4 3.72044 3.12349   2
   6 -15   4 -5.2282  3.7603   1
  -7  15  -4 0.33058 2.94332   2
   7 -15   4 -1.6079  3.9525   1
  -8  15  -4 8.66387 4.08183   2
   8 -15   4 10.2822  4.8045   1
  -9  15  -4 38.5213  6.4099   2
   9 -15   4 34.4631  6.7404   1
 -10  15  -4 2.73761 3.58538   2
  10 -15   4 3.63212 4.20468   1
 -11  15  -4 -0.8050  3.4382   2
  11 -15   4 5.40134 4.71515   1
   3  14  -4 2.51558 3.28603   3
  -3 -14   4 -2.0904  4.2198   1
   2  14  -4 12.0666  4.2338   2
   2  14  -4 13.1180  4.2372   3
  -2 -14   4 22.2125  6.1085   1
   1  14  -4 5.55116 3.36425   2
   1  14  -4 0.72608 2.96648   3
  -1 -14   4 -0.0886  3.9887   1
   0  14  -4 2.07739 2.74903   2
   0  14  -4 -0.2636  2.4614   3
   0 -14   4 -5.1483  3.7107   1
  -1  14  -4 3.24090 3.00194   2
  -1  14  -4 2.01604 2.41539   3
   1 -14   4 2.42118 3.75028   1
  -2  14  -4 -0.3328  1.9675   3
  -2  14  -4 4.69642 3.00433   2
   2 -14   4 6.19002 4.18365   1
  -3  14  -4 4.31371 3.06066   2
   3 -14   4 6.43947 4.07057   1
  -4  14  -4 5.64379 3.29136   2
   4 -14   4 4.86292 3.99264   1
  -5  14  -4 51.8517  6.2206   2
   5 -14   4 61.3805  7.2892   1
  -6  14  -4 -0.7707  2.2320   2
   6 -14   4 -0.4905  3.3123   1
  -7  14  -4 18.3607  4.5999   2
   7 -14   4 12.7442  4.4255   1
  -8  14  -4 8.20159 3.69894   2
   8 -14   4 7.81360 4.12006   1
  -9  14  -4 -2.1878  2.7157   2
   9 -14   4 4.18269 3.53733   1
 -10  14  -4 5.84642 3.76743   2
  10 -14   4 8.63828 4.20819   1
 -11  14  -4 0.29520 2.99491   2
  11 -14   4 15.4373  5.0347   1
  12 -14   4 34.2158  6.6412   1
   5  13  -4 0.74492 3.23096   3
  -5 -13   4 -1.9324  4.3863   1
   4  13  -4 11.7241  4.3446   3
  -4 -13   4 12.4876  5.7501   1
   3  13  -4 40.4865  6.0833   3
  -3 -13   4 35.3733  6.7490   1
   2  13  -4 6.13714 3.16800   3
   2  13  -4 2.48577 2.99087   2
  -2 -13   4 -0.0355  3.9834   1
   1  13  -4 1.55240 2.49238   3
   1  13  -4 1.22657 2.49644   2
  -1 -13   4 -1.2408  3.5327   1
   0  13  -4 29.4586  4.7023   3
   0  13  -4 32.2340  4.9022   2
   0 -13   4 24.3862  5.5041   1
  -1  13  -4 4.79447 2.70618   2
  -1  13  -4 2.64736 2.32677   3
   1 -13   4 -1.6797  3.1043   1
  -2  13  -4 8.68170 3.28029   2
  -2  13  -4 7.08659 2.79779   3
   2 -13   4 2.94874 3.50504   1
  -3  13  -4 87.7712  7.4502   2
   3 -13   4 100.552   8.241   1
  -4  13  -4 169.795  10.081   2
   4 -13   4 150.353  10.044   1
  -5  13  -4 5.96914 3.09895   2
   5 -13   4 11.8016  4.1137   1
  -6  13  -4 -0.0549  2.0570   2
   6 -13   4 5.24068 3.33043   1
  -7  13  -4 -1.8941  1.9592   2
   7 -13   4 2.73578 3.14114   1
  -8  13  -4 43.1943  5.6992   2
   8 -13   4 36.4604  5.7661   1
  -9  13  -4 3.61530 2.80656   2
   9 -13   4 1.71033 3.19906   1
 -10  13  -4 -1.4017  2.6620   2
  10 -13   4 2.10747 3.26565   1
 -11  13  -4 0.09011 2.43721   2
  11 -13   4 3.70168 3.30812   1
  12 -13   4 -2.8327  3.0592   1
 -13  13  -4 6.04524 4.55149   1
   6  12  -4 3.78486 3.54725   3
  -6 -12   4 4.96917 5.02726   1
   5  12  -4 7.37814 3.75019   3
  -5 -12   4 2.00784 4.06357   1
   4  12  -4 27.0912  5.3051   3
  -4 -12   4 25.8876  5.9477   1
   3  12  -4 16.4509  4.0447   3
   3  12  -4 17.1247  3.8199   2
  -3 -12   4 18.7917  5.1607   1
   2  12  -4 16.9173  3.9442   2
   2  12  -4 22.6342  4.4086   3
  -2 -12   4 14.2064  4.9493   1
   1  12  -4 2.62783 2.43034   2
   1  12  -4 7.35532 2.75211   3
  -1 -12   4 1.59744 3.30744   1
   0  12  -4 88.9531  6.8406   2
   0  12  -4 88.3019  6.6397   3
   0 -12   4 80.8940  7.6430   1
  -1  12  -4 1.60535 2.15600   3
  -1  12  -4 1.42780 2.16764   2
   1 -12   4 -1.5070  2.6886   1
  -2  12  -4 0.59409 1.82951   3
  -2  12  -4 2.52347 2.49798   2
   2 -12   4 -3.5120  2.6154   1
  -3  12  -4 60.0176  6.0034   2
  -3  12  -4 45.9937  4.7573   3
   3 -12   4 65.3065  6.5390   1
  -4  12  -4 246.394  11.726   2
   4 -12   4 236.543  11.954   1
  -5  12  -4 33.2644  4.7979   2
   5 -12   4 32.7461  5.0462   1
  -6  12  -4 5.83074 2.81547   2
   6 -12   4 17.2320  4.1864   1
  -7  12  -4 12.0851  3.4228   2
   7 -12   4 9.66266 3.57453   1
  -8  12  -4 51.3246  5.8463   2
   8 -12   4 49.9668  5.9716   1
  -9  12  -4 3.30349 2.63357   2
   9 -12   4 3.36943 3.13139   1
 -10  12  -4 -1.4613  2.2410   2
  10 -12   4 0.85658 3.21194   1
 -11  12  -4 0.61703 3.15345   1
 -11  12  -4 0.17876 2.26519   2
 -12  12  -4 1.02763 3.39264   1
 -13  12  -4 2.22686 3.60625   1
  13 -12   4 -2.3300  2.5826   4
   7  11  -4 8.74956 4.21931   3
  -7 -11   4 10.4971  5.5185   1
   6  11  -4 4.22758 3.19530   3
  -6 -11   4 -0.1585  3.8857   1
   5  11  -4 0.03712 2.70830   3
  -5 -11   4 10.1827  4.6407   1
   4  11  -4 37.1516  5.4661   3
  -4 -11   4 21.1260  5.3426   1
   3  11  -4 12.0725  3.3248   3
   3  11  -4 9.41362 3.18039   2
  -3 -11   4 12.3181  4.3283   1
   2  11  -4 10.3833  3.1214   3
   2  11  -4 3.89068 2.40556   2
  -2 -11   4 1.10722 3.31063   1
   1  11  -4 35.6689  4.5939   2
   1  11  -4 44.4951  4.9390   3
  -1 -11   4 41.9361  5.7364   1
   0  11  -4 35.6014  4.5493   2
   0  11  -4 33.2557  4.2907   3
   0 -11   4 30.9848  4.9489   1
  -1  11  -4 123.846   7.720   2
  -1  11  -4 120.668   7.066   3
   1 -11   4 119.039   8.119   1
  -2  11  -4 19.5194  3.3388   3
  -2  11  -4 18.0198  3.6573   2
   2 -11   4 14.7919  3.8876   1
  -3  11  -4 15.5873  3.4446   2
  -3  11  -4 15.2449  3.0419   3
   3 -11   4 18.9724  4.0508   1
  -4  11  -4 235.584  10.937   2
  -4  11  -4 223.230   9.341   3
   4 -11   4 243.101  11.378   1
  -5  11  -4 0.40239 1.34063   3
  -5  11  -4 2.78492 2.16380   2
   5 -11   4 -0.1733  2.2446   1
  -6  11  -4 0.12866 1.87201   2
   6 -11   4 1.76418 2.37760   1
  -7  11  -4 52.9477  5.4436   2
   7 -11   4 49.1909  5.6451   1
  -8  11  -4 15.4444  3.5828   2
   8 -11   4 19.8793  4.1908   1
  -9  11  -4 55.8455  6.1779   1
  -9  11  -4 56.0089  5.7127   2
   9 -11   4 54.9536  6.0760   1
   9 -11   4 33.3800  4.2247   4
 -10  11  -4 90.2946  7.5288   1
  10 -11   4 67.2669  5.8026   4
 -11  11  -4 12.5731  4.0747   1
  11 -11   4 12.8207  3.4076   4
 -12  11  -4 -0.0882  3.2709   1
  12 -11   4 0.36776 2.34838   4
 -13  11  -4 0.77431 3.39955   1
  13 -11   4 0.60515 2.99427   4
 -14  11  -4 2.00178 3.68152   1
  14 -11   4 3.84589 3.83976   4
   8  10  -4 23.4335  5.5684   3
  -8 -10   4 37.8925  7.1783   1
   7  10  -4 16.0388  4.4938   3
  -7 -10   4 4.60023 4.25842   1
   6  10  -4 0.73310 2.72381   3
  -6 -10   4 16.9717  5.0176   1
   5  10  -4 57.7145  6.3808   3
  -5 -10   4 69.2956  7.5532   1
   4  10  -4 0.06124 1.99327   3
  -4 -10   4 2.91591 3.52946   1
  -4 -10   4 0.56365 1.61054   2
   3  10  -4 0.95893 2.00352   2
   3  10  -4 0.40337 2.08687   3
  -3 -10   4 0.49662 2.88916   1
   2  10  -4 1.72769 1.83562   3
   2  10  -4 3.12837 2.21971   2
  -2 -10   4 -3.4772  2.7266   1
   1  10  -4 14.8240  3.1608   2
   1  10  -4 22.5373  3.6494   3
  -1 -10   4 14.8743  4.0008   1
   0  10  -4 27.4710  3.8416   2
   0  10  -4 21.8440  3.4223   3
   0 -10   4 25.0789  4.3998   1
  -1  10  -4 77.7824  5.8258   2
  -1  10  -4 78.8637  5.4584   3
   1 -10   4 64.7707  5.8792   1
  -2  10  -4 170.941   7.917   3
  -2  10  -4 166.299   8.615   2
   2 -10   4 163.356   8.852   1
  -3  10  -4 326.007  11.448   3
  -3  10  -4 329.035  12.798   2
   3 -10   4 346.452  13.300   1
  -4  10  -4 9.23754 2.34685   3
  -4  10  -4 11.0793  2.8983   2
   4 -10   4 11.2290  3.1064   1
  -5  10  -4 10.6019  2.8548   2
  -5  10  -4 7.62963 2.22010   3
   5 -10   4 13.6450  3.3898   1
  -6  10  -4 14.5595  3.2550   2
   6 -10   4 18.6970  3.8285   1
  -7  10  -4 391.550  14.549   2
   7 -10   4 394.833  15.068   1
   7 -10   4 408.611  12.693   4
  -8  10  -4 176.053   9.625   1
  -8  10  -4 154.963   8.554   2
   8 -10   4 161.181   7.772   4
  -9  10  -4 17.5061  4.0911   1
  -9  10  -4 15.9931  3.3683   2
   9 -10   4 20.2371  3.6306   4
 -10  10  -4 10.7125  3.4612   1
 -10  10  -4 0.28028 1.61613   2
  10 -10   4 4.48047 2.68859   4
 -11  10  -4 4.41533 2.94756   1
  11 -10   4 4.83642 2.86345   4
 -12  10  -4 0.83801 2.91768   1
  12 -10   4 0.30285 2.61930   4
 -13  10  -4 3.28399 3.61471   1
  13 -10   4 2.00115 2.95831   4
 -14  10  -4 0.72017 3.54908   1
  14 -10   4 9.39993 3.93002   4
   9   9  -4 -1.8967  2.9991   3
  -9  -9   4 2.59765 4.41716   1
   8   9  -4 11.4967  4.1579   3
  -8  -9   4 9.86716 4.70416   1
   7   9  -4 9.35435 3.76210   3
  -7  -9   4 5.46712 4.15220   1
   6   9  -4 -0.8946  2.0272   3
  -6  -9   4 1.01475 3.33331   1
   5   9  -4 1.33717 1.99712   3
  -5  -9   4 0.15032 1.67343   2
  -5  -9   4 3.09498 3.54527   1
   4   9  -4 2.16656 2.20410   3
  -4  -9   4 2.06449 3.19564   1
  -4  -9   4 1.41139 1.92624   2
   3   9  -4 0.15268 1.76364   2
   3   9  -4 1.97335 2.03099   3
  -3  -9   4 -3.1303  2.5687   1
   2   9  -4 525.100  16.755   3
   2   9  -4 531.498  16.779   2
  -2  -9   4 527.564  18.135   1
   1   9  -4 -0.0389  1.5692   3
   1   9  -4 4.19797 2.05065   2
  -1  -9   4 5.70562 3.07575   1
   0   9  -4 47.4706  4.5210   2
   0   9  -4 62.1517  4.6966   3
   0  -9   4 48.2889  5.0672   1
  -1   9  -4 5.88651 2.07967   3
  -1   9  -4 9.90565 2.61901   2
   1  -9   4 7.15908 2.83808   1
  -2   9  -4 77.1711  5.5530   2
  -2   9  -4 78.3484  5.0129   3
   2  -9   4 81.2624  6.0104   1
  -3   9  -4 132.284   6.440   3
   3  -9   4 134.394   7.370   1
  -4   9  -4 445.753  15.125   2
  -4   9  -4 463.969  13.657   3
   4  -9   4 463.894  12.116   4
   4  -9   4 494.645  15.783   1
  -5   9  -4 165.425   7.115   3
  -5   9  -4 180.576   8.541   2
   5  -9   4 162.687   6.423   4
   5  -9   4 160.583   8.379   1
  -6   9  -4 62.8714  4.3425   3
  -6   9  -4 71.6389  5.4195   2
   6  -9   4 70.0680  4.6387   4
   6  -9   4 75.9248  5.7822   1
  -7   9  -4 72.2105  5.4461   2
  -7   9  -4 60.5045  5.4319   1
   7  -9   4 58.2538  4.4415   4
  -8   9  -4 109.689   6.810   2
  -8   9  -4 106.706   7.308   1
   8  -9   4 113.246   6.512   4
  -9   9  -4 103.777   7.258   1
  -9   9  -4 87.6852  6.2057   2
   9  -9   4 91.4032  6.3386   4
 -10   9  -4 72.5016  6.4394   1
  10  -9   4 69.5978  5.9450   4
 -11   9  -4 5.53764 3.18193   1
  11  -9   4 2.98542 2.64526   4
 -12   9  -4 9.65297 3.70152   1
  12  -9   4 -0.6444  2.5243   4
 -13   9  -4 20.7593  5.1084   1
  13  -9   4 21.3291  4.7738   4
 -14   9  -4 -1.0983  3.5400   1
  14  -9   4 1.71211 3.18228   4
  10   8  -4 0.36411 3.42437   3
 -10  -8   4 2.13768 4.33065   1
   9   8  -4 4.56856 3.39329   3
  -9  -8   4 7.77946 4.49511   1
   8   8  -4 1.90766 2.85147   3
  -8  -8   4 -4.0815  2.8937   1
   7   8  -4 29.6238  5.0108   3
  -7  -8   4 25.4774  5.2865   1
   6   8  -4 20.8888  4.1733   3
  -6  -8   4 22.1368  4.9320   1
   5   8  -4 3.79248 2.32151   3
  -5  -8   4 0.65815 3.19661   1
  -5  -8   4 0.32415 1.39302   2
   4   8  -4 8.98592 2.74189   3
  -4  -8   4 8.32014 3.58076   1
  -4  -8   4 7.17653 2.40295   2
   3   8  -4 85.9881  5.6690   2
   3   8  -4 78.4469  5.7430   3
  -3  -8   4 78.2588  6.6161   1
   2   8  -4 -0.0486  1.5642   2
   2   8  -4 0.18196 1.57911   3
  -2  -8   4 -0.1069  2.6009   1
   1   8  -4 521.946  15.843   3
   1   8  -4 530.078  16.212   2
  -1  -8   4 562.465  17.255   1
   0   8  -4 6.21759 1.93796   3
   0   8  -4 5.44258 2.03185   2
   0  -8   4 12.8238  3.0221   1
  -1   8  -4 45.9732  4.2270   2
  -1   8  -4 47.3780  3.9065   3
   1  -8   4 44.4696  4.2701   1
  -2   8  -4 182.003   8.268   2
  -2   8  -4 209.394   7.924   3
   2  -8   4 196.567   8.536   1
  -3   8  -4 24.0564  2.8043   3
  -3   8  -4 26.8224  3.3487   2
   3  -8   4 24.6962  2.0005   4
   3  -8   4 25.6646  3.3269   1
  -4   8  -4 40.7640  3.9816   2
  -4   8  -4 46.2928  3.4991   3
   4  -8   4 39.9975  2.9003   4
   4  -8   4 40.8843  3.9864   1
  -5   8  -4 8.26979 2.35667   2
  -5   8  -4 12.7172  2.1822   3
   5  -8   4 11.8129  2.7799   1
   5  -8   4 9.54556 1.94470   4
  -6   8  -4 8.44007 2.56035   1
  -6   8  -4 8.05151 2.28342   2
  -6   8  -4 11.0488  2.1515   3
   6  -8   4 7.32759 1.96631   4
  -7   8  -4 19.3346  2.5677   3
  -7   8  -4 17.1126  3.2694   1
  -7   8  -4 20.3783  3.0760   2
   7  -8   4 21.9168  3.0477   4
  -8   8  -4 124.827   7.374   1
  -8   8  -4 103.214   6.325   2
   8  -8   4 119.676   6.714   4
   8  -8   4 117.325   5.650   3
  -9   8  -4 43.1466  5.0317   1
   9  -8   4 55.1888  5.1172   4
 -10   8  -4 14.9438  3.6138   1
  10  -8   4 10.3086  3.1227   4
 -11   8  -4 4.01103 2.78330   1
  11  -8   4 4.35092 2.66692   4
 -12   8  -4 16.0589  4.3930   1
  12  -8   4 19.4665  4.4816   4
 -13   8  -4 0.05515 2.90825   1
  13  -8   4 2.38800 2.86509   4
 -14   8  -4 0.22417 3.61030   1
  14  -8   4 2.69476 3.22921   4
  11   7  -4 -3.9820  2.7660   3
 -11  -7   4 -1.8419  3.8196   1
  10   7  -4 53.0311  6.9723   3
 -10  -7   4 45.0755  7.0518   1
   9   7  -4 4.08696 3.15143   3
  -9  -7   4 6.91130 4.06664   1
   8   7  -4 1.31268 2.61125   3
  -8  -7   4 0.43645 2.93024   1
   7   7  -4 0.82540 2.38355   3
  -7  -7   4 3.41635 3.35910   1
   6   7  -4 14.7201  3.5770   3
  -6  -7   4 15.4419  4.2568   1
   5   7  -4 114.314   7.228   3
  -5  -7   4 115.241   7.988   1
  -5  -7   4 117.397   6.483   2
   4   7  -4 279.193  11.185   3
  -4  -7   4 301.928  10.826   2
  -4  -7   4 299.008  12.283   1
   3   7  -4 -0.0791  1.4225   2
   3   7  -4 2.72106 1.85499   3
  -3  -7   4 2.20991 2.67979   1
   2   7  -4 56.9827  4.4461   3
   2   7  -4 56.1472  4.3083   2
  -2  -7   4 55.9395  4.9993   1
   1   7  -4 418.850  13.221   3
   1   7  -4 451.263  13.823   2
  -1  -7   4 453.864  14.331   1
   0   7  -4 125.591   6.326   2
   0   7  -4 132.032   6.183   3
   0  -7   4 123.879   6.439   1
  -1   7  -4 48.9957  3.9865   2
  -1   7  -4 43.1098  3.5092   3
   1  -7   4 49.6251  4.0846   1
  -2   7  -4 86.0172  5.1919   2
  -2   7  -4 92.6374  4.8013   3
   2  -7   4 93.3441  5.3027   1
   2  -7   4 95.8749  3.3843   4
  -3   7  -4 29.5803  3.2690   2
  -3   7  -4 37.6545  3.0411   3
   3  -7   4 36.5436  3.4820   1
   3  -7   4 29.8825  2.2789   4
  -4   7  -4 15.9764  2.2202   3
  -4   7  -4 16.6995  2.5893   2
   4  -7   4 20.0831  2.1493   4
   4  -7   4 16.0938  2.6727   1
  -5   7  -4 0.14395 1.03496   3
  -5   7  -4 -1.1446  1.2576   1
  -5   7  -4 1.32073 1.36567   2
   5  -7   4 0.38219 1.08367   4
  -6   7  -4 23.3422  2.5949   3
  -6   7  -4 23.8931  3.0586   2
  -6   7  -4 15.9545  2.9354   1
   6  -7   4 21.3579  2.6897   4
  -7   7  -4 11.1631  2.0742   3
  -7   7  -4 6.91321 2.31336   1
  -7   7  -4 12.6366  2.5039   2
   7  -7   4 11.0095  2.4107   4
  -8   7  -4 19.7508  3.4588   1
  -8   7  -4 18.8631  2.8925   2
   8  -7   4 14.3987  2.4200   3
   8  -7   4 25.0262  3.4723   4
  -9   7  -4 13.2914  3.3286   1
   9  -7   4 14.5844  2.5474   3
   9  -7   4 18.4711  3.5162   4
 -10   7  -4 8.38753 2.93016   1
  10  -7   4 9.03025 2.94462   4
 -11   7  -4 64.9954  6.4864   1
  11  -7   4 48.8992  5.6451   4
 -12   7  -4 45.3788  6.0357   1
  12  -7   4 53.8258  6.2986   4
 -13   7  -4 1.06602 3.17579   1
  13  -7   4 1.81671 3.15096   4
 -14   7  -4 2.89250 3.81580   1
  14  -7   4 12.7978  4.3247   4
 -15   7  -4 2.08792 4.40824   1
  12   6  -4 18.4182  5.4178   3
 -12  -6   4 17.2940  5.8442   1
  11   6  -4 4.58814 3.57147   3
 -11  -6   4 7.87278 4.30761   1
  10   6  -4 -1.0453  2.7823   3
 -10  -6   4 -1.2501  3.2381   1
   9   6  -4 12.2301  3.7707   3
  -9  -6   4 12.2294  4.2869   1
   8   6  -4 8.97842 3.26686   3
  -8  -6   4 8.45972 3.52507   1
   7   6  -4 40.1335  5.0335   3
  -7  -6   4 41.4279  5.5648   1
   6   6  -4 80.7869  6.0769   3
  -6  -6   4 70.4380  6.4066   1
   5   6  -4 2.27140 2.06146   3
  -5  -6   4 5.13243 3.11424   1
  -5  -6   4 5.55337 2.13964   2
   4   6  -4 215.313   9.195   3
  -4  -6   4 232.115   8.815   2
  -4  -6   4 230.624   9.999   1
   3   6  -4 241.114   8.942   2
   3   6  -4 241.450   9.344   3
  -3  -6   4 259.291  10.213   1
   2   6  -4 26.8738  3.1029   3
   2   6  -4 24.7801  2.9005   2
  -2  -6   4 31.2724  3.6030   1
   1   6  -4 987.819  23.563   3
   1   6  -4 958.118  24.002   2
  -1  -6   4 970.736  24.695   1
   0   6  -4 73.8326  4.4988   2
   0   6  -4 70.2425  4.1992   3
   0  -6   4 68.3302  4.4800   1
  -1   6  -4 336.495  10.793   2
  -1   6  -4 329.876  10.123   3
   1  -6   4 335.966  10.662   1
  -2   6  -4 17.0312  2.4446   2
  -2   6  -4 25.5578  2.5096   3
  -2   6  -4 21.5993  1.7027   4
   2  -6   4 22.1366  2.5610   1
  -3   6  -4 -0.6606  0.9343   2
  -3   6  -4 0.34209 0.94412   3
  -3   6  -4 0.49744 0.75300   4
   3  -6   4 -0.1613  1.1422   1
  -4   6  -4 178.739   7.216   2
  -4   6  -4 173.774   6.305   4
  -4   6  -4 168.020   7.261   1
  -4   6  -4 177.236   6.567   3
  -5   6  -4 14.5904  2.1045   3
  -5   6  -4 14.1847  2.2545   2
  -5   6  -4 16.4417  2.2883   4
  -5   6  -4 18.6079  2.6906   1
  -6   6  -4 59.3922  4.1055   2
  -6   6  -4 57.3882  4.1759   4
  -6   6  -4 69.4644  4.7677   1
  -6   6  -4 59.8308  3.7950   3
  -7   6  -4 3.46796 2.04971   1
  -7   6  -4 3.28080 1.65160   4
  -7   6  -4 3.47723 1.58870   2
   7  -6   4 8.07611 1.87640   3
  -8   6  -4 16.7743  3.1640   1
  -8   6  -4 18.9832  2.6658   2
   8  -6   4 14.6302  2.4565   3
   8  -6   4 14.9160  3.0248   4
  -9   6  -4 -0.5130  1.7659   1
   9  -6   4 -0.7389  1.5064   4
   9  -6   4 -0.0951  1.4706   3
 -10   6  -4 5.22640 2.64193   1
  10  -6   4 5.84710 2.69539   4
  10  -6   4 3.04103 1.94903   3
 -11   6  -4 1.03404 2.34409   1
  11  -6   4 0.67377 2.15995   4
 -12   6  -4 4.05388 3.08359   1
  12  -6   4 2.81024 2.75434   4
 -13   6  -4 16.4522  4.8758   1
  13  -6   4 19.3298  4.7925   4
 -14   6  -4 0.42971 3.34318   1
  14  -6   4 0.53077 3.05432   4
 -15   6  -4 -2.8614  3.6032   1
  13   5  -4 3.00777 3.84988   3
  12   5  -4 38.0396  6.2888   3
 -12  -5   4 23.0768  5.8728   1
  11   5  -4 9.51110 3.88746   3
 -11  -5   4 11.7407  4.5943   1
  10   5  -4 5.37657 3.16018   3
 -10  -5   4 11.8529  4.0729   1
   9   5  -4 63.0858  6.2286   3
  -9  -5   4 57.7264  6.5018   1
   8   5  -4 2.26994 2.38736   3
  -8  -5   4 4.01694 2.87686   1
   7   5  -4 100.450   6.749   3
  -7  -5   4 99.0440  7.3289   1
   6   5  -4 23.2084  3.6225   3
  -6  -5   4 26.5189  3.0741   2
  -6  -5   4 19.0972  3.8042   1
   5   5  -4 148.527   7.436   3
   5   5  -4 161.219   5.817   4
  -5  -5   4 159.188   6.885   2
  -5  -5   4 157.375   8.178   1
   4   5  -4 55.9023  4.3068   3
   4   5  -4 51.9853  2.8470   4
  -4  -5   4 51.3386  4.6932   1
  -4  -5   4 56.1760  4.0291   2
   3   5  -4 3.31389 1.57642   3
   3   5  -4 2.08840 0.82880   4
  -3  -5   4 3.85648 1.52602   2
  -3  -5   4 -0.0002  1.8439   1
   2   5  -4 1056.78   25.48   2
   2   5  -4 1072.73   25.24   3
  -2  -5   4 1093.03   26.54   1
   1   5  -4 1013.88   24.16   2
   1   5  -4 986.343  23.451   3
  -1  -5   4 1007.71   24.55   1
   0   5  -4 337.540  10.431   2
   0   5  -4 320.779   9.852   3
   0   5  -4 354.520   7.543   4
   0  -5   4 321.023  10.132   1
  -1   5  -4 210.493   7.211   3
  -1   5  -4 214.489   7.654   2
  -1   5  -4 213.700   5.635   4
   1  -5   4 210.922   7.318   1
  -2   5  -4 71.7555  3.1367   4
  -2   5  -4 61.6357  3.8753   2
  -2   5  -4 64.7462  3.6145   3
   2  -5   4 67.3570  3.8467   1
  -3   5  -4 8.71576 1.80448   1
  -3   5  -4 12.2239  2.0007   2
  -3   5  -4 11.8717  1.7972   3
  -3   5  -4 7.12064 1.32720   4
  -4   5  -4 441.102  12.644   1
  -4   5  -4 429.709  11.616   3
  -4   5  -4 409.284  11.616   4
  -4   5  -4 412.088  12.115   2
  -5   5  -4 130.194   5.684   2
  -5   5  -4 126.601   5.796   4
  -5   5  -4 124.937   5.397   3
  -5   5  -4 124.372   6.029   1
  -6   5  -4 34.5241  3.0534   2
  -6   5  -4 24.2699  3.0245   4
  -6   5  -4 43.0416  3.7418   1
   6  -5   4 34.6854  2.9168   3
  -7   5  -4 -0.1189  1.2365   4
  -7   5  -4 2.56298 1.41513   2
  -7   5  -4 1.95875 1.65928   1
   7  -5   4 7.53892 1.90611   3
  -8   5  -4 40.1347  4.3392   4
  -8   5  -4 38.5524  4.2208   1
   8  -5   4 40.9599  3.5204   3
  -9   5  -4 74.6037  5.7577   4
  -9   5  -4 59.2986  5.3667   1
   9  -5   4 58.8484  4.5176   3
 -10   5  -4 27.2630  4.4545   1
  10  -5   4 24.8830  3.3966   3
  10  -5   4 20.9521  3.8858   4
 -11   5  -4 0.24764 2.52753   1
  11  -5   4 0.13394 1.99174   4
 -12   5  -4 1.51164 2.85259   1
  12  -5   4 3.24097 2.79799   4
 -13   5  -4 -0.7840  3.0936   1
  13  -5   4 -1.5691  2.5013   4
 -14   5  -4 2.33812 3.73115   1
  14  -5   4 0.19997 3.06854   4
  13   4  -4 3.44494 3.62235   3
 -13  -4   4 7.08235 4.48424   1
  12   4  -4 3.88565 3.50303   3
 -12  -4   4 1.12482 3.60235   1
  11   4  -4 61.8390  6.5133   3
 -11  -4   4 62.9088  7.2492   1
  10   4  -4 28.1868  4.7130   3
 -10  -4   4 21.0749  4.6950   1
   9   4  -4 31.9114  4.5936   3
  -9  -4   4 36.0921  5.2423   1
   8   4  -4 18.9525  3.5960   3
  -8  -4   4 11.3147  3.6019   1
   7   4  -4 88.0459  5.8134   3
   7   4  -4 67.6060  4.4611   4
  -7  -4   4 63.2118  5.6717   1
  -7  -4   4 50.0931  3.9686   2
   6   4  -4 599.367  15.378   4
   6   4  -4 583.875  17.027   3
  -6  -4   4 582.952  15.805   2
  -6  -4   4 564.735  17.945   1
   5   4  -4 137.590   5.294   4
   5   4  -4 147.672   6.860   3
  -5  -4   4 137.308   7.095   1
  -5  -4   4 141.692   6.158   2
   4   4  -4 4.02262 1.11595   4
   4   4  -4 2.81880 1.61926   3
  -4  -4   4 3.93628 2.09980   1
  -4  -4   4 3.15136 1.46062   2
   3   4  -4 46.1153  2.3668   4
   3   4  -4 48.1510  3.5149   3
  -3  -4   4 48.1247  3.4331   2
  -3  -4   4 47.2252  3.8297   1
   2   4  -4 520.106  13.671   3
   2   4  -4 525.784  11.412   4
  -2  -4   4 501.397  13.717   2
  -2  -4   4 502.255  14.039   1
   1   4  -4 1395.53   30.38   3
   1   4  -4 1356.89   31.18   2
   1   4  -4 1429.38   28.44   4
  -1  -4   4 1376.88   31.58   1
   0   4  -4 775.143  16.194   4
   0   4  -4 754.303  17.861   3
   0   4  -4 763.465  18.604   2
   0  -4   4 735.914  18.153   1
  -1   4  -4 1028.22   23.33   3
  -1   4  -4 1084.61   22.46   4
  -1   4  -4 1055.51   24.38   2
   1  -4   4 1037.08   24.04   1
  -2   4  -4 37.4551  2.4108   4
  -2   4  -4 31.5543  2.5087   3
  -2   4  -4 38.5415  2.7300   1
  -2   4  -4 39.1075  2.8506   2
  -3   4  -4 319.449   9.455   2
  -3   4  -4 315.095   9.118   3
  -3   4  -4 325.264   9.164   4
  -3   4  -4 312.422   9.487   1
  -4   4  -4 170.207   6.192   3
  -4   4  -4 155.767   6.173   4
  -4   4  -4 163.160   6.441   1
  -4   4  -4 159.103   6.000   2
  -5   4  -4 730.980  17.621   2
  -5   4  -4 708.009  18.793   1
  -5   4  -4 730.297  18.635   4
  -5   4  -4 724.730  17.690   3
   5  -4   4 702.691  17.580   3
  -6   4  -4 86.8111  4.1817   2
  -6   4  -4 79.6594  5.0035   4
  -6   4  -4 86.5475  5.1532   1
   6  -4   4 82.2386  4.4469   3
  -7   4  -4 30.8472  3.6101   1
  -7   4  -4 25.1705  3.3644   4
  -7   4  -4 31.8899  2.6641   2
   7  -4   4 34.5252  3.1557   3
  -8   4  -4 10.5623  2.6299   4
  -8   4  -4 11.7204  2.8713   1
   8  -4   4 11.8267  2.3759   3
  -9   4  -4 6.83674 2.69327   1
  -9   4  -4 6.31369 2.51646   4
   9  -4   4 7.70033 2.30964   3
 -10   4  -4 4.06314 2.70109   1
 -10   4  -4 6.94049 2.63785   4
  10  -4   4 0.30907 1.91166   4
  10  -4   4 5.45555 2.30345   3
 -11   4  -4 5.44590 3.05069   1
  11  -4   4 4.45046 2.76205   4
  11  -4   4 6.36081 2.50683   3
 -12   4  -4 1.92106 2.64970   1
  12  -4   4 0.30022 2.36538   4
 -13   4  -4 3.96021 3.70367   1
  13  -4   4 0.20694 2.81468   4
 -14   4  -4 1.07625 3.87928   1
  14  -4   4 1.51563 3.17442   4
 -14  -3   4 -2.4530  3.7787   1
  13   3  -4 11.4531  4.4258   3
 -13  -3   4 16.8335  5.0692   1
  12   3  -4 49.3460  6.0791   3
 -12  -3   4 45.5701  6.5035   1
  11   3  -4 70.4641  6.4750   3
 -11  -3   4 55.0530  6.6002   1
  10   3  -4 0.04037 2.15990   3
  10   3  -4 0.44198 1.69244   4
 -10  -3   4 -0.9598  2.6781   1
   9   3  -4 59.4687  5.2755   3
   9   3  -4 52.1834  4.6734   4
  -9  -3   4 62.6095  6.0305   1
   8   3  -4 0.52103 1.74879   3
   8   3  -4 2.75320 1.84042   4
  -8  -3   4 7.65740 3.04085   1
   7   3  -4 12.3181  2.7590   3
   7   3  -4 13.0212  2.3273   4
  -7  -3   4 12.0698  2.2408   2
  -7  -3   4 15.5182  3.3769   1
   6   3  -4 40.0497  3.1834   4
   6   3  -4 38.0912  3.7055   3
  -6  -3   4 42.8909  4.1410   1
  -6  -3   4 37.9894  3.2301   2
   5   3  -4 273.585   8.333   4
   5   3  -4 276.606   9.483   3
  -5  -3   4 290.552   9.015   2
  -5  -3   4 263.350   9.906   1
   4   3  -4 18.9448  2.3663   3
   4   3  -4 23.9112  2.0073   4
  -4  -3   4 18.7526  2.1990   2
  -4  -3   4 12.7279  2.4368   1
   3   3  -4 340.443   8.441   4
   3   3  -4 319.622   9.771   3
  -3  -3   4 327.839  10.105   1
  -3  -3   4 335.463   9.769   2
   2   3  -4 1004.53   22.38   3
   2   3  -4 1000.49   20.90   4
  -2  -3   4 975.341  23.024   1
  -2  -3   4 962.690  22.716   2
   1   3  -4 16.9393  1.8850   3
   1   3  -4 21.5645  1.5843   4
  -1  -3   4 19.6541  2.0353   2
  -1  -3   4 17.7244  1.9708   1
   0   3  -4 188.662   5.162   4
   0   3  -4 176.804   6.109   2
   0   3  -4 170.478   5.892   3
   0  -3   4 192.491   5.762   1
  -1   3  -4 96.9732  3.6719   4
  -1   3  -4 100.029   4.146   3
  -1   3  -4 102.720   4.304   2
   1  -3   4 95.8714  3.7356   1
  -2   3  -4 583.555  14.265   2
  -2   3  -4 596.640  14.117   3
  -2   3  -4 554.073  13.763   4
  -2   3  -4 569.198  14.094   1
  -3   3  -4 758.930  17.815   3
  -3   3  -4 768.696  18.482   1
  -3   3  -4 753.461  18.144   4
  -3   3  -4 769.091  17.940   2
  -4   3  -4 723.348  18.321   1
  -4   3  -4 727.727  17.137   2
  -4   3  -4 727.946  18.120   4
  -4   3  -4 723.992  17.447   3
  -5   3  -4 264.414   9.234   4
  -5   3  -4 277.467   7.884   2
  -5   3  -4 256.878   9.044   1
   5  -3   4 270.020   8.582   3
  -6   3  -4 24.9780  2.1894   2
  -6   3  -4 22.2157  2.9351   4
  -6   3  -4 21.6425  2.8799   1
   6  -3   4 21.5086  2.5182   3
  -7   3  -4 -0.1586  0.9556   2
  -7   3  -4 1.60105 1.71633   1
  -7   3  -4 1.15450 1.61080   4
   7  -3   4 0.30950 1.33033   3
  -8   3  -4 5.35691 2.28150   1
  -8   3  -4 9.56822 2.62279   4
   8  -3   4 7.21679 2.08410   3
  -9   3  -4 409.754  14.765   1
  -9   3  -4 362.242  13.995   4
   9  -3   4 364.456  12.368   3
 -10   3  -4 23.9430  4.3490   1
 -10   3  -4 22.3512  4.0998   4
  10  -3   4 19.0291  3.3452   3
 -11   3  -4 8.77107 3.43790   1
  11  -3   4 3.80762 2.53250   4
  11  -3   4 7.41220 2.68362   3
 -12   3  -4 37.1767  5.7870   1
  12  -3   4 38.2854  5.5669   4
  12  -3   4 27.1244  4.1800   3
 -13   3  -4 11.6344  4.4888   1
  13  -3   4 10.8112  4.0861   4
 -14   3  -4 0.32531 3.63489   1
  14  -3   4 1.78406 3.22125   4
 -14  -2   4 4.27404 4.06435   1
  13   2  -4 3.64155 3.36453   3
  13   2  -4 -0.7573  2.3304   4
 -13  -2   4 -1.4549  3.1320   1
  12   2  -4 -1.4804  2.1184   4
  12   2  -4 -2.5091  2.0785   3
 -12  -2   4 -1.8896  2.6890   1
  11   2  -4 18.0543  3.7606   4
  11   2  -4 17.6326  3.7792   3
 -11  -2   4 20.6846  4.5961   1
  10   2  -4 64.5194  5.4007   3
  10   2  -4 61.3730  5.3710   4
 -10  -2   4 67.7752  6.3469   1
   9   2  -4 34.4887  4.0335   3
   9   2  -4 31.6293  3.7825   4
  -9  -2   4 33.4904  4.5634   1
   8   2  -4 30.4997  3.4030   4
   8   2  -4 31.4698  3.5823   3
  -8  -2   4 29.5051  4.0569   1
  -8  -2   4 22.0864  2.6336   2
   7   2  -4 207.727   8.408   3
   7   2  -4 229.687   8.379   4
  -7  -2   4 217.345   7.689   2
  -7  -2   4 225.437   9.511   1
   6   2  -4 14.7032  2.1103   4
   6   2  -4 12.2673  2.2825   3
  -6  -2   4 10.6782  2.5225   1
  -6  -2   4 14.5890  2.0516   2
   5   2  -4 11.4477  1.6799   4
   5   2  -4 10.0402  1.9124   3
  -5  -2   4 13.0909  1.9126   2
  -5  -2   4 10.4847  2.1840   1
   4   2  -4 288.010   8.863   3
   4   2  -4 291.532   8.253   4
  -4  -2   4 303.124   9.489   1
  -4  -2   4 288.055   8.775   2
   3   2  -4 239.524   6.649   4
   3   2  -4 229.341   7.310   3
  -3  -2   4 238.317   7.529   1
   2   2  -4 568.786  12.835   4
   2   2  -4 556.284  13.528   3
  -2  -2   4 550.454  13.878   2
  -2  -2   4 567.499  13.620   1
   1   2  -4 22.8349  1.9860   3
   1   2  -4 26.5287  1.8831   4
  -1  -2   4 19.1823  1.9197   2
  -1  -2   4 29.4384  2.0045   1
   0   2  -4 358.292   9.462   3
   0   2  -4 366.346   9.110   4
   0  -2   4 364.137   9.713   2
   0  -2   4 387.495   8.933   1
  -1   2  -4 1723.46   36.43   1
  -1   2  -4 1702.32   35.57   3
  -1   2  -4 1721.06   35.84   4
   1  -2   4 1709.85   36.30   2
  -2   2  -4 72.2297  3.4529   3
  -2   2  -4 69.7878  3.0686   1
  -2   2  -4 67.7082  3.4053   4
   2  -2   4 69.4977  3.1888   2
  -3   2  -4 2235.34   46.06   3
  -3   2  -4 2229.20   47.08   4
  -3   2  -4 2216.11   48.02   1
   3  -2   4 2244.03   46.28   2
  -4   2  -4 435.648  12.449   4
  -4   2  -4 449.753  12.314   1
   4  -2   4 438.657  11.877   3
   4  -2   4 439.617  10.769   2
  -5   2  -4 210.798   7.880   1
  -5   2  -4 224.933   8.230   4
   5  -2   4 213.192   6.072   2
   5  -2   4 209.806   7.470   3
  -6   2  -4 18.4407  2.7559   1
  -6   2  -4 16.8720  2.6759   4
   6  -2   4 17.6090  2.3821   3
   6  -2   4 18.1841  1.5681   2
  -7   2  -4 29.7736  3.6223   1
  -7   2  -4 31.6626  3.6925   4
   7  -2   4 34.7354  3.4367   3
  -8   2  -4 13.3144  3.0985   1
  -8   2  -4 15.1885  3.1333   4
   8  -2   4 13.3432  2.7414   3
  -9   2  -4 5.16838 2.42714   1
  -9   2  -4 3.28389 2.27781   4
   9  -2   4 4.32481 2.07140   3
 -10   2  -4 6.61135 2.74762   4
 -10   2  -4 10.0946  3.4474   1
  10  -2   4 8.73183 2.85415   3
 -11   2  -4 6.14679 3.26415   1
 -11   2  -4 6.21699 2.98689   4
  11  -2   4 4.58890 2.66718   4
  11  -2   4 7.16695 2.72168   3
 -12   2  -4 6.25292 3.68378   1
  12  -2   4 10.6261  3.4590   3
  12  -2   4 4.01185 2.91944   4
 -13   2  -4 9.25963 4.34374   1
  13  -2   4 8.26044 3.71567   4
 -14   2  -4 0.68043 3.80518   1
  14  -2   4 2.26692 3.56376   4
  15   1  -4 2.11342 3.13912   4
  14   1  -4 1.21748 2.96582   4
 -14  -1   4 4.84639 3.97049   1
  13   1  -4 -1.7193  2.2780   4
 -13  -1   4 -1.5261  2.9968   1
  12   1  -4 6.96306 3.10844   3
  12   1  -4 2.95394 2.56302   4
 -12  -1   4 8.25611 3.76513   1
  11   1  -4 6.27679 2.81533   4
  11   1  -4 6.12811 2.67216   3
 -11  -1   4 0.80681 2.53886   1
  10   1  -4 272.011  10.565   3
  10   1  -4 280.437  11.117   4
 -10  -1   4 248.185  11.699   1
   9   1  -4 42.2111  4.1969   4
   9   1  -4 48.2825  4.2375   3
  -9  -1   4 39.3196  4.6661   1
   8   1  -4 17.5759  2.7795   3
   8   1  -4 21.1279  2.9115   4
  -8  -1   4 18.6878  3.1864   1
  -8  -1   4 13.3917  2.1325   2
   7   1  -4 20.4025  2.6828   3
   7   1  -4 18.5614  2.5560   4
  -7  -1   4 16.0927  2.1352   2
  -7  -1   4 16.1171  2.9045   1
   6   1  -4 54.2346  3.7229   3
   6   1  -4 61.9127  3.8528   4
  -6  -1   4 63.8085  4.3580   1
  -6  -1   4 64.7069  3.6882   2
   5   1  -4 32.5516  2.6999   4
   5   1  -4 31.4521  2.6782   3
  -5  -1   4 32.7671  2.8622   2
  -5  -1   4 33.6922  3.0040   1
   4   1  -4 398.173  10.546   3
   4   1  -4 406.790  10.560   4
  -4  -1   4 388.185  10.971   1
  -4  -1   4 397.523  10.783   2
   3   1  -4 1.25900 0.86515   3
   3   1  -4 0.66920 0.88303   4
  -3  -1   4 -0.1204  0.9469   1
  -3  -1   4 2.48396 1.11455   2
   2   1  -4 560.399  12.897   4
   2   1  -4 538.018  12.854   3
  -2  -1   4 550.250  13.521   2
  -2  -1   4 558.359  12.828   1
   1   1  -4 236.220   6.661   3
   1   1  -4 242.752   6.680   4
  -1  -1   4 238.080   5.826   1
  -1  -1   4 237.034   7.022   2
   0   1  -4 1.43683 0.77425   3
   0   1  -4 1.39767 0.85708   4
   0  -1   4 2.39397 0.94576   2
   0  -1   4 -0.3258  0.4044   1
  -1   1  -4 2339.51   49.40   4
  -1   1  -4 2471.68   50.34   1
  -1   1  -4 2380.82   48.61   3
   1  -1   4 2434.30   49.59   2
  -2   1  -4 57.1692  2.7550   1
  -2   1  -4 54.5549  3.0494   3
   2  -1   4 58.5548  2.7048   2
  -3   1  -4 768.431  18.689   4
  -3   1  -4 765.122  18.444   1
   3  -1   4 757.341  18.076   3
   3  -1   4 794.232  17.058   2
  -4   1  -4 83.7327  4.3911   1
  -4   1  -4 82.6957  4.5648   4
   4  -1   4 87.8689  3.1571   2
   4  -1   4 88.6167  4.3855   3
  -5   1  -4 102.386   5.421   1
  -5   1  -4 113.283   5.638   4
   5  -1   4 108.835   3.403   2
   5  -1   4 110.682   5.215   3
  -6   1  -4 21.9416  3.0868   1
  -6   1  -4 22.0362  3.0584   4
   6  -1   4 26.0117  2.9327   3
  -7   1  -4 84.2341  5.6259   4
  -7   1  -4 73.7507  5.4316   1
   7  -1   4 72.8355  4.8646   3
  -8   1  -4 36.3959  4.3019   4
  -8   1  -4 35.9248  4.3561   1
   8  -1   4 28.1508  3.5664   3
  -9   1  -4 38.9711  4.8690   1
  -9   1  -4 37.5422  4.7135   4
   9  -1   4 36.4206  4.1315   3
 -10   1  -4 1.37979 2.11400   4
 -10   1  -4 0.27012 2.24227   1
  10  -1   4 0.82318 1.95796   3
 -11   1  -4 -2.2826  2.2727   1
 -11   1  -4 0.93568 2.50081   4
  11  -1   4 -2.7102  2.0112   3
 -12   1  -4 28.0780  5.5279   1
  12  -1   4 40.8918  5.7889   4
  12  -1   4 38.8697  5.1236   3
 -13   1  -4 18.9268  5.3690   1
  13  -1   4 9.47111 4.07100   4
  13  -1   4 15.3273  4.2648   3
 -14   1  -4 7.32165 4.78971   1
  15   0  -4 29.1694  5.9332   4
 -15   0   4 34.7094  6.8310   1
  14   0  -4 93.6528  8.4014   4
 -14   0   4 96.8787  9.1652   1
  13   0  -4 -0.2944  2.3738   4
 -13   0   4 7.16768 3.80276   1
  12   0  -4 4.62268 2.94690   4
  12   0  -4 4.93181 2.65005   3
 -12   0   4 7.39235 3.41097   1
  11   0  -4 86.9580  6.5543   4
  11   0  -4 76.1800  5.5770   3
 -11   0   4 81.3204  6.9913   1
  10   0  -4 146.791   7.931   4
  10   0  -4 155.461   7.359   3
 -10   0   4 143.209   8.499   1
   9   0  -4 14.1111  2.5697   3
   9   0  -4 15.8926  2.8851   4
  -9   0   4 9.00999 1.90616   2
  -9   0   4 5.97679 2.58917   1
   8   0  -4 4.41574 1.88484   4
   8   0  -4 5.30481 1.78935   3
  -8   0   4 6.67579 2.31005   1
  -8   0   4 5.83547 1.71232   2
   7   0  -4 217.254   7.560   3
   7   0  -4 236.406   8.427   4
  -7   0   4 210.092   7.334   2
  -7   0   4 213.206   8.599   1
   6   0  -4 18.2194  2.3390   4
   6   0  -4 18.4965  2.1285   3
  -6   0   4 20.3783  2.5727   1
  -6   0   4 17.0109  2.0798   2
   5   0  -4 33.5225  2.7225   4
   5   0  -4 40.0777  2.6820   3
  -5   0   4 34.8307  2.8277   2
  -5   0   4 33.7924  2.9986   1
   4   0  -4 1986.27   40.19   3
   4   0  -4 1982.67   41.53   4
  -4   0   4 1949.54   42.65   1
  -4   0   4 1972.03   41.94   2
   3   0  -4 10.7365  1.4611   4
   3   0  -4 13.9899  1.4119   3
  -3   0   4 12.8321  1.6515   2
  -3   0   4 14.9243  1.4067   1
   2   0  -4 1226.43   25.75   3
   2   0  -4 1242.58   26.61   4
  -2   0   4 1250.20   26.46   1
  -2   0   4 1256.35   27.19   2
   1   0  -4 2483.67   48.94   3
   1   0  -4 2412.51   50.00   4
  -1   0   4 2443.70   50.60   2
   0   0  -4 967.679  21.050   3
   0   0  -4 945.425  21.512   4
   0   0  -4 991.971  21.177   1
   0   0   4 1012.15   21.52   2
  -1   0  -4 641.335  15.182   3
  -1   0  -4 686.544  14.850   1
   1   0   4 628.434  15.146   3
   1   0   4 663.081  14.841   2
  -2   0  -4 13.0100  1.5447   1
  -2   0  -4 15.0538  1.8363   4
   2   0   4 14.8960  1.7722   3
   2   0   4 13.5714  1.3462   2
  -3   0  -4 356.044  10.549   4
  -3   0  -4 343.415  10.116   1
   3   0   4 380.945   8.573   2
   3   0   4 352.364  10.185   3
  -4   0  -4 16.1524  2.3010   1
  -4   0  -4 14.9524  2.2515   4
   4   0   4 18.8238  2.2785   3
   4   0   4 14.7582  1.2219   2
  -5   0  -4 121.607   6.004   4
  -5   0  -4 116.012   5.882   1
   5   0   4 118.875   5.682   3
  -6   0  -4 91.1175  5.6160   1
  -6   0  -4 92.8123  5.5929   4
   6   0   4 82.6459  5.0749   3
  -7   0  -4 25.5694  3.5377   4
  -7   0  -4 33.7608  4.0344   1
   7   0   4 34.5992  3.7187   3
  -8   0  -4 3.31195 2.23686   1
  -8   0  -4 0.99470 1.78005   4
   8   0   4 0.52404 1.65339   3
  -9   0  -4 -1.4397  1.8072   4
  -9   0  -4 -0.6530  2.0875   1
   9   0   4 0.09951 1.81243   3
 -10   0  -4 20.4333  4.4625   1
 -10   0  -4 17.3311  3.8916   4
  10   0   4 15.6290  3.4889   3
 -11   0  -4 -0.3747  2.2643   4
 -11   0  -4 -0.0718  2.6090   1
  11   0   4 -0.6184  2.3294   3
 -12   0  -4 -1.3063  3.0232   1
  12   0   4 1.71999 2.71917   3
  12   0   4 3.72569 2.87171   4
 -13   0  -4 37.0074  6.6899   1
  13   0   4 34.2986  5.8996   4
  13   0   4 43.5491  6.1938   3
  15  -1  -4 1.70338 3.36801   4
 -15   1   4 2.23277 4.28081   1
  14  -1  -4 11.2653  4.0252   4
 -14   1   4 16.6853  5.2347   1
  13  -1  -4 9.01937 3.36777   4
 -13   1   4 10.3612  3.8482   1
  12  -1  -4 0.64511 2.22829   4
 -12   1   4 3.27081 2.76533   1
  11  -1  -4 64.7587  5.8315   4
  11  -1  -4 70.9056  5.0272   3
 -11   1   4 64.1444  6.2615   1
  10  -1  -4 627.899  16.891   3
  10  -1  -4 628.775  18.966   4
 -10   1   4 613.425  19.869   1
   9  -1  -4 7.57141 2.42949   4
   9  -1  -4 5.49235 1.82974   3
  -9   1   4 10.1674  1.9400   2
  -9   1   4 8.00688 2.69700   1
   8  -1  -4 0.33608 1.15779   3
   8  -1  -4 -0.0805  1.2682   4
  -8   1   4 0.86205 1.58783   1
  -8   1   4 1.77098 1.24934   2
   7  -1  -4 253.748   7.781   3
   7  -1  -4 237.837   8.823   4
  -7   1   4 250.737   8.070   2
  -7   1   4 245.380   9.219   1
   6  -1  -4 1.88817 1.25569   4
   6  -1  -4 5.34594 1.25897   3
  -6   1   4 4.22646 1.44889   2
  -6   1   4 3.60971 1.49069   1
   5  -1  -4 820.180  17.821   3
   5  -1  -4 798.251  19.475   4
  -5   1   4 806.252  19.746   1
  -5   1   4 824.453  19.300   2
   4  -1  -4 814.166  19.075   4
   4  -1  -4 814.782  17.506   3
  -4   1   4 828.892  19.110   1
  -4   1   4 814.137  19.144   2
   3  -1  -4 2255.97   46.93   4
   3  -1  -4 2287.39   45.03   3
  -3   1   4 2235.99   47.46   2
  -3   1   4 2282.93   47.74   1
   2  -1  -4 1365.74   27.82   3
  -2   1   4 1364.33   28.88   1
  -2   1   4 1346.68   29.37   2
   1  -1  -4 15.2575  1.4167   3
   1  -1  -4 14.6033  1.1710   1
   1  -1  -4 13.3157  1.6507   4
  -1   1   4 14.9078  1.6316   2
   0  -1  -4 2650.48   54.54   4
   0  -1  -4 2669.07   55.48   1
   0   1   4 2592.03   53.16   3
   0   1   4 2735.18   54.65   2
  -1  -1  -4 611.877  14.933   4
  -1  -1  -4 607.443  14.400   1
   1   1   4 594.994  14.517   3
   1   1   4 628.326  13.897   2
  -2  -1  -4 2.65826 1.12548   4
  -2  -1  -4 3.48683 1.32885   1
   2   1   4 2.99241 1.10480   3
   2   1   4 3.17554 0.85904   2
  -3  -1  -4 28.1993  2.7283   4
  -3  -1  -4 31.9390  2.8537   1
   3   1   4 32.9239  1.6989   2
   3   1   4 27.9813  2.6659   3
  -4  -1  -4 0.59028 1.04056   4
  -4  -1  -4 -1.4589  1.1418   1
   4   1   4 -1.0581  0.8678   3
  -5  -1  -4 34.1473  3.5504   1
  -5  -1  -4 35.7495  3.4662   4
   5   1   4 33.1520  3.2958   3
  -6  -1  -4 60.9489  4.6941   4
  -6  -1  -4 70.9295  5.1837   1
   6   1   4 68.9361  4.8266   3
  -7  -1  -4 66.5894  5.4225   1
  -7  -1  -4 65.3218  5.1930   4
   7   1   4 65.5000  5.0001   3
  -8  -1  -4 86.6095  6.2396   4
  -8  -1  -4 93.5911  6.6738   1
   8   1   4 99.1413  6.3688   3
  -9  -1  -4 5.81751 2.72219   4
  -9  -1  -4 5.08260 2.90025   1
   9   1   4 1.05732 1.95762   3
 -10  -1  -4 11.7801  3.8161   1
 -10  -1  -4 5.23722 2.79895   4
  10   1   4 8.42359 3.04501   3
 -11  -1  -4 -0.4772  2.5309   4
 -11  -1  -4 -0.3774  2.8734   1
  11   1   4 -0.6154  2.3398   3
 -12  -1  -4 10.6439  4.3503   1
  12   1   4 22.3380  4.8929   4
  12   1   4 17.1873  4.7073   3
 -13  -1  -4 -2.5564  3.2632   1
  13   1   4 1.36733 3.61690   3
  13   1   4 5.35093 3.73843   4
  16  -2  -4 6.33055 4.10139   4
 -16   2   4 3.17323 4.01862   1
  15  -2  -4 -0.4720  3.0946   4
 -15   2   4 6.67822 3.84943   1
  14  -2  -4 2.40862 2.91634   4
 -14   2   4 -1.1073  2.8495   1
  13  -2  -4 0.44886 2.31662   4
 -13   2   4 1.37522 2.75847   1
  12  -2  -4 48.0130  5.4212   4
 -12   2   4 42.2510  5.5304   1
  11  -2  -4 8.56230 2.95353   4
 -11   2   4 9.40415 3.25375   1
  10  -2  -4 130.166   7.393   4
  10  -2  -4 147.302   6.374   3
 -10   2   4 122.595   7.600   1
   9  -2  -4 33.8505  3.8286   4
   9  -2  -4 35.6338  3.0219   3
  -9   2   4 33.1898  3.0374   2
  -9   2   4 35.2900  4.0547   1
   8  -2  -4 28.3057  3.3029   4
   8  -2  -4 31.6094  2.5840   3
  -8   2   4 26.1743  2.6395   2
  -8   2   4 26.5475  3.3021   1
   7  -2  -4 520.358  14.857   4
   7  -2  -4 531.085  12.616   3
  -7   2   4 517.503  15.115   1
  -7   2   4 531.199  14.175   2
   6  -2  -4 2.51707 1.31624   4
   6  -2  -4 4.43140 0.99639   3
  -6   2   4 2.34886 1.30641   1
  -6   2   4 4.12402 1.36420   2
   5  -2  -4 821.664  19.954   4
   5  -2  -4 852.220  17.546   3
  -5   2   4 827.475  20.045   1
  -5   2   4 817.921  19.711   2
   4  -2  -4 759.814  18.283   4
   4  -2  -4 780.247  16.156   3
  -4   2   4 764.946  18.180   1
  -4   2   4 773.692  18.337   2
   3  -2  -4 8.36403 1.45448   4
  -3   2   4 13.7744  1.4109   1
  -3   2   4 9.22251 1.48244   2
   2  -2  -4 1027.49   23.06   4
   2  -2  -4 1061.64   22.72   1
   2  -2  -4 1028.60   21.52   3
  -2   2   4 1023.24   23.08   2
   1  -2  -4 1499.28   32.15   1
   1  -2  -4 1461.12   32.01   4
  -1   2   4 1511.26   32.03   2
  -1   2   4 1520.78   30.85   3
   0  -2  -4 658.493  15.845   4
   0  -2  -4 666.191  15.600   1
   0   2   4 663.986  15.259   2
   0   2   4 664.291  15.339   3
  -1  -2  -4 2122.52   46.43   1
  -1  -2  -4 2152.97   45.44   4
   1   2   4 2159.70   44.43   3
   1   2   4 2205.89   44.61   2
  -2  -2  -4 101.466   4.797   1
  -2  -2  -4 107.725   4.829   4
   2   2   4 106.516   3.616   2
   2   2   4 109.570   4.878   3
  -3  -2  -4 16.6775  2.2494   4
  -3  -2  -4 17.2172  2.3861   1
   3   2   4 17.1659  1.3742   2
   3   2   4 17.8915  2.3297   3
  -4  -2  -4 73.3673  4.4917   4
  -4  -2  -4 68.7414  4.6874   1
   4   2   4 58.2720  4.1046   3
  -5  -2  -4 0.97964 1.37632   4
  -5  -2  -4 0.68402 1.71543   1
   5   2   4 3.73908 1.58315   3
  -6  -2  -4 2.01086 1.82196   4
  -6  -2  -4 3.76251 2.26890   1
   6   2   4 4.98768 1.99638   3
  -7  -2  -4 47.3430  4.6484   4
  -7  -2  -4 49.1210  4.9338   1
   7   2   4 57.3846  4.9428   3
  -8  -2  -4 0.55468 1.89913   4
  -8  -2  -4 -0.2517  2.0454   1
   8   2   4 3.13845 2.25741   3
  -9  -2  -4 0.52498 2.07501   4
  -9  -2  -4 6.49642 2.95713   1
   9   2   4 -0.5418  2.0800   3
 -10  -2  -4 20.2199  4.2380   4
 -10  -2  -4 22.4738  4.7332   1
  10   2   4 17.7700  3.8623   3
 -11  -2  -4 5.00248 3.69523   1
 -11  -2  -4 7.62888 3.43900   4
  11   2   4 3.90538 3.24938   3
  11   2   4 5.32158 3.07605   4
 -12  -2  -4 11.0490  4.7958   1
  12   2   4 5.06081 3.72454   4
  12   2   4 6.26802 3.68089   3
  16  -3  -4 7.38994 4.26467   4
 -16   3   4 8.59158 4.95868   1
  15  -3  -4 41.7996  6.3611   4
 -15   3   4 43.8885  6.8450   1
  14  -3  -4 -0.4495  2.5443   4
 -14   3   4 2.69562 3.19879   1
  13  -3  -4 2.00471 2.43036   4
 -13   3   4 0.94924 2.49663   1
  12  -3  -4 -0.2096  1.8442   4
 -12   3   4 2.00844 2.49880   1
  11  -3  -4 -0.0379  1.5858   4
 -11   3   4 -2.5376  1.7556   1
  10  -3  -4 0.57343 1.71363   4
 -10   3   4 -1.1780  1.2355   2
 -10   3   4 0.67538 1.75653   1
   9  -3  -4 1.13358 1.53469   4
   9  -3  -4 1.02716 1.17165   3
  -9   3   4 1.16995 1.28696   2
  -9   3   4 2.64626 1.92246   1
   8  -3  -4 36.5259  3.6920   4
   8  -3  -4 46.7009  2.6422   3
  -8   3   4 44.1795  3.5406   2
  -8   3   4 40.2282  3.8625   1
   7  -3  -4 79.1464  3.0339   3
   7  -3  -4 78.7408  4.7643   4
  -7   3   4 77.5203  4.3825   2
  -7   3   4 80.2839  4.7572   1
   6  -3  -4 13.3711  2.1597   4
   6  -3  -4 14.6268  1.2570   3
  -6   3   4 12.4942  1.9847   2
  -6   3   4 11.5336  1.9644   1
   5  -3  -4 16.8244  2.1922   4
   5  -3  -4 17.1468  1.1282   3
  -5   3   4 20.0720  2.1565   1
  -5   3   4 17.1504  2.0566   2
   4  -3  -4 314.765   6.962   3
   4  -3  -4 316.077   9.270   4
  -4   3   4 309.439   8.936   1
  -4   3   4 290.316   8.984   2
   3  -3  -4 3.58248 1.26527   4
  -3   3   4 5.07214 1.30724   2
  -3   3   4 6.57010 1.25786   1
  -3   3   4 7.19887 0.88119   3
   2  -3  -4 763.760  17.693   1
   2  -3  -4 748.558  17.797   4
  -2   3   4 772.597  16.457   3
  -2   3   4 740.107  17.845   2
   1  -3  -4 344.766   9.933   4
   1  -3  -4 377.619   9.956   1
  -1   3   4 370.043   9.894   2
  -1   3   4 367.288   9.334   3
   0  -3  -4 1113.55   24.96   4
   0  -3  -4 1124.03   25.53   1
   0   3   4 1099.07   24.45   2
   0   3   4 1105.89   24.25   3
  -1  -3  -4 98.4698  4.8353   1
  -1  -3  -4 99.8774  4.6256   4
   1   3   4 101.887   4.585   3
   1   3   4 99.5359  3.9282   2
  -2  -3  -4 187.145   6.895   4
  -2  -3  -4 193.557   7.369   1
   2   3   4 192.615   7.026   3
   2   3   4 192.894   5.677   2
  -3  -3  -4 202.230   7.587   4
  -3  -3  -4 205.643   8.086   1
   3   3   4 206.409   5.651   2
   3   3   4 190.451   7.609   3
  -4  -3  -4 14.2070  2.4260   4
  -4  -3  -4 12.0391  2.6335   1
   4   3   4 8.45937 2.11582   3
  -5  -3  -4 0.15689 1.30785   4
  -5  -3  -4 2.88646 2.08151   1
   5   3   4 2.40442 1.64428   3
  -6  -3  -4 55.9110  4.6361   4
  -6  -3  -4 43.1306  4.6753   1
   6   3   4 46.7426  4.5397   3
  -7  -3  -4 62.6920  5.8040   1
  -7  -3  -4 61.4206  5.2372   4
   7   3   4 61.0120  5.2595   3
  -8  -3  -4 26.6736  4.5045   1
  -8  -3  -4 36.8609  4.5484   4
   8   3   4 30.9294  4.4247   3
  -9  -3  -4 -1.0678  2.0907   4
  -9  -3  -4 3.05669 2.70455   1
   9   3   4 1.80840 2.47162   3
 -10  -3  -4 33.4651  5.1304   4
 -10  -3  -4 33.5534  5.6383   1
  10   3   4 28.4603  5.0355   3
 -11  -3  -4 0.00513 3.14011   1
  11   3   4 2.41076 2.94236   4
  11   3   4 0.57569 2.87727   3
 -12  -3  -4 6.32385 4.13008   1
  12   3   4 1.62793 3.27216   4
  12   3   4 5.58729 3.97647   3
  16  -4  -4 1.01585 3.42466   4
 -16   4   4 0.96484 3.78755   1
  15  -4  -4 2.43409 3.26681   4
 -15   4   4 2.61098 3.63893   1
  14  -4  -4 1.71497 2.59683   4
 -14   4   4 0.51398 2.74534   1
  13  -4  -4 0.17918 2.15725   4
 -13   4   4 0.58789 2.44058   1
  12  -4  -4 12.5671  3.4181   4
 -12   4   4 17.4581  3.9293   1
  11  -4  -4 56.9464  5.4109   4
 -11   4   4 50.7385  5.2802   1
 -10   4   4 33.5946  3.4297   2
 -10   4   4 29.3434  4.0146   1
   9  -4  -4 16.5293  2.9224   4
  -9   4   4 14.6524  2.4522   2
  -9   4   4 14.9317  2.9088   1
   8  -4  -4 3.12627 0.86124   3
   8  -4  -4 3.19476 1.60400   4
  -8   4   4 2.73506 1.72789   1
  -8   4   4 5.15012 1.72144   2
   7  -4  -4 31.2588  3.2538   4
  -7   4   4 27.1990  2.8782   2
  -7   4   4 31.9807  3.2234   1
   6  -4  -4 13.1846  2.2211   4
  -6   4   4 12.6506  2.0376   2
  -6   4   4 19.0605  2.3662   1
   5  -4  -4 123.108   5.519   4
  -5   4   4 126.948   5.539   2
  -5   4   4 117.660   5.282   1
   4  -4  -4 5.71892 1.53418   4
  -4   4   4 5.74246 1.49629   2
  -4   4   4 5.53727 0.72170   3
  -4   4   4 6.91689 1.54611   1
   3  -4  -4 452.865  12.266   4
   3  -4  -4 469.450  12.401   1
  -3   4   4 453.508  12.505   2
  -3   4   4 460.969  10.465   3
   2  -4  -4 44.7093  3.2104   4
   2  -4  -4 47.8600  3.0758   1
  -2   4   4 46.3364  2.5469   3
  -2   4   4 46.4231  3.1582   2
   1  -4  -4 287.508   8.930   1
   1  -4  -4 277.742   8.578   4
  -1   4   4 282.286   8.582   2
  -1   4   4 294.151   8.145   3
   0  -4  -4 245.639   8.325   1
   0  -4  -4 226.358   7.606   4
   0   4   4 240.671   7.537   3
   0   4   4 225.564   7.265   2
  -1  -4  -4 213.531   7.404   4
  -1  -4  -4 207.149   7.949   1
   1   4   4 228.782   6.856   2
   1   4   4 221.378   7.654   3
  -2  -4  -4 8.24395 1.80031   4
  -2  -4  -4 5.54977 2.04816   1
   2   4   4 6.84167 1.72214   3
   2   4   4 7.04192 1.27779   2
  -3  -4  -4 3.39668 1.52170   4
  -3  -4  -4 0.57829 1.88161   1
   3   4   4 0.90340 1.29616   3
   3   4   4 0.93128 0.77713   2
  -4  -4  -4 15.5268  3.2036   1
  -4  -4  -4 23.4949  2.9584   4
   4   4   4 23.8172  3.2027   3
  -5  -4  -4 89.0680  6.3446   1
  -5  -4  -4 86.1495  5.4683   4
   5   4   4 87.4090  5.7498   3
  -6  -4  -4 81.0925  6.3923   1
  -6  -4  -4 83.3808  5.6804   4
   6   4   4 76.8739  5.6995   3
  -7  -4  -4 3.25546 2.09358   4
  -7  -4  -4 0.08073 2.23440   1
   7   4   4 2.04797 2.16426   3
  -8  -4  -4 1.99069 2.77817   1
  -8  -4  -4 -0.1569  1.9003   4
   8   4   4 3.34063 2.41742   3
  -9  -4  -4 0.98040 2.21674   4
  -9  -4  -4 3.34932 3.20610   1
   9   4   4 3.89122 3.02490   3
 -10  -4  -4 0.52297 2.68243   4
 -10  -4  -4 5.57265 3.54575   1
  10   4   4 2.25353 2.99354   3
 -11  -4  -4 2.65804 3.66617   1
  11   4   4 0.08106 2.69484   4
  11   4   4 1.96773 3.44401   3
  16  -5  -4 68.3259  7.9654   4
 -16   5   4 62.1348  8.2537   1
  15  -5  -4 35.1307  5.7005   4
 -15   5   4 31.1242  6.1790   1
  14  -5  -4 3.43921 2.82152   4
 -14   5   4 -1.1156  2.5115   1
  13  -5  -4 31.2580  4.8771   4
 -13   5   4 26.2174  4.9215   1
  12  -5  -4 16.3154  3.7156   4
 -12   5   4 15.2861  3.7692   1
  11  -5  -4 18.6034  3.5170   4
 -11   5   4 10.5973  2.3767   2
 -11   5   4 15.2599  3.6420   1
  10  -5  -4 37.6967  4.3381   4
 -10   5   4 38.9235  3.7943   2
 -10   5   4 41.0125  4.5634   1
   9  -5  -4 2.84848 1.92252   4
  -9   5   4 6.04969 2.29684   1
  -9   5   4 7.72551 2.04679   2
   8  -5  -4 5.31361 2.06838   4
  -8   5   4 6.45016 1.92121   2
  -8   5   4 3.56259 1.76937   1
   7  -5  -4 3.63504 1.64172   4
  -7   5   4 3.01340 1.67092   1
  -7   5   4 3.27173 1.59270   2
   6  -5  -4 8.89053 2.02250   4
  -6   5   4 7.74169 1.92527   1
  -6   5   4 9.64324 2.02487   2
   5  -5  -4 161.365   6.593   4
  -5   5   4 160.774   6.758   2
  -5   5   4 169.655   6.705   1
   4  -5  -4 87.1479  4.5456   4
   4  -5  -4 91.7091  4.6378   1
  -4   5   4 85.5004  4.6550   2
  -4   5   4 89.5753  2.9294   3
   3  -5  -4 6.57172 1.68516   4
   3  -5  -4 8.74599 1.73410   1
  -3   5   4 9.54114 1.85225   2
  -3   5   4 11.3065  1.3023   3
   2  -5  -4 159.722   6.477   1
   2  -5  -4 162.828   6.197   4
  -2   5   4 171.597   5.609   3
  -2   5   4 164.827   6.439   2
   1  -5  -4 17.0736  2.2601   4
   1  -5  -4 17.0397  2.4243   1
  -1   5   4 15.9756  1.9427   3
  -1   5   4 17.3677  2.1253   2
   0  -5  -4 871.974  20.656   4
   0  -5  -4 845.800  22.162   1
   0   5   4 892.496  20.771   3
   0   5   4 859.324  20.584   2
  -1  -5  -4 3.59331 1.41139   4
  -1  -5  -4 1.77207 1.93051   1
   1   5   4 4.07468 1.29202   2
   1   5   4 1.34845 1.23818   3
  -2  -5  -4 116.677   6.530   1
  -2  -5  -4 118.841   5.601   4
   2   5   4 136.408   6.290   3
   2   5   4 125.735   4.928   2
  -3  -5  -4 26.9072  3.0018   4
  -3  -5  -4 17.0467  3.3476   1
   3   5   4 21.2719  3.0441   3
   3   5   4 27.7612  2.3358   2
  -4  -5  -4 34.8421  3.5893   4
  -4  -5  -4 31.4446  4.3107   1
   4   5   4 39.0813  4.0897   3
  -5  -5  -4 0.06529 2.14139   1
  -5  -5  -4 1.24978 1.64175   4
   5   5   4 -0.0725  1.5502   3
  -6  -5  -4 62.2680  6.0271   1
  -6  -5  -4 72.7680  5.5032   4
   6   5   4 65.3022  5.5652   3
  -7  -5  -4 0.91015 2.62301   1
  -7  -5  -4 7.97085 2.79165   4
   7   5   4 9.65757 3.18835   3
  -8  -5  -4 6.63066 3.03239   4
  -8  -5  -4 13.0309  4.1571   1
   8   5   4 7.39458 3.03493   3
  -9  -5  -4 4.76429 3.62221   1
  -9  -5  -4 5.23148 3.04939   4
   9   5   4 2.68360 3.12505   3
 -10  -5  -4 4.15494 4.00710   1
  10   5   4 3.11816 3.26965   3
 -11  -5  -4 12.2016  4.8194   1
  11   5   4 7.43866 4.52619   3
  16  -6  -4 4.89504 3.66348   4
 -16   6   4 4.71664 3.85332   1
  15  -6  -4 45.9661  6.5087   4
 -15   6   4 69.5632  7.8756   1
  14  -6  -4 -2.6937  2.0552   4
 -14   6   4 0.76863 2.68686   1
  13  -6  -4 16.6131  3.9513   4
 -13   6   4 19.2447  4.5206   1
  12  -6  -4 98.1686  7.1442   4
 -12   6   4 97.5028  7.3390   1
  11  -6  -4 84.2615  6.3594   4
 -11   6   4 93.2542  5.8133   2
 -11   6   4 84.4599  6.5915   1
  10  -6  -4 -0.2419  1.6891   4
 -10   6   4 -0.4363  1.7167   1
 -10   6   4 0.23376 1.32504   2
   9  -6  -4 29.0664  3.7079   4
  -9   6   4 35.4387  3.6582   2
  -9   6   4 30.5274  3.9275   1
   8  -6  -4 51.4495  4.4462   4
  -8   6   4 59.7329  4.5379   2
  -8   6   4 61.2712  4.7484   1
   7  -6  -4 3.90849 1.74088   4
  -7   6   4 3.47966 1.65954   2
  -7   6   4 3.13358 1.68095   1
   6  -6  -4 47.6581  3.8299   4
  -6   6   4 49.2692  3.9987   2
  -6   6   4 54.2974  4.0451   1
   5  -6  -4 137.727   6.229   4
  -5   6   4 137.860   6.451   2
  -5   6   4 139.456   6.441   1
  -5   6   4 142.592   3.678   3
   4  -6  -4 14.6243  2.2298   4
   4  -6  -4 17.4904  2.3913   1
  -4   6   4 19.3791  1.6426   3
  -4   6   4 15.2276  2.3501   2
   3  -6  -4 17.0084  2.4828   1
   3  -6  -4 16.1966  2.2849   4
  -3   6   4 14.4461  1.6278   3
  -3   6   4 15.6562  2.3134   2
   2  -6  -4 32.7917  2.9414   4
   2  -6  -4 31.2260  3.1047   1
  -2   6   4 25.8777  2.7222   2
  -2   6   4 25.7865  2.3416   3
   1  -6  -4 613.182  15.465   4
   1  -6  -4 582.147  16.979   1
  -1   6   4 609.460  15.390   3
  -1   6   4 600.109  16.011   2
   0  -6  -4 1.80429 1.99971   1
   0  -6  -4 3.02510 1.50382   4
   0   6   4 2.31746 1.29731   3
   0   6   4 2.52811 1.32571   2
  -1  -6  -4 7.02315 1.73830   4
  -1  -6  -4 4.83913 2.44566   1
   1   6   4 3.70526 1.42884   2
   1   6   4 6.15825 1.93325   3
  -2  -6  -4 107.802   6.871   1
  -2  -6  -4 104.332   5.328   4
   2   6   4 101.651   5.912   3
   2   6   4 95.1878  4.6714   2
  -3  -6  -4 130.953   6.422   4
  -3  -6  -4 125.493   7.683   1
   3   6   4 143.951   7.366   3
  -4  -6  -4 1.58873 1.67507   4
  -4  -6  -4 4.88071 2.80844   1
   4   6   4 -0.0475  1.5511   3
  -5  -6  -4 77.7905  6.6586   1
  -5  -6  -4 83.3806  5.6114   4
   5   6   4 77.3385  6.1061   3
  -6  -6  -4 1.43931 2.80565   1
  -6  -6  -4 -0.0668  1.8525   4
   6   6   4 2.86480 2.22401   3
  -7  -6  -4 12.4653  4.0678   1
  -7  -6  -4 10.1789  3.0497   4
   7   6   4 4.85997 2.83743   3
  -8  -6  -4 13.2343  4.4912   1
   8   6   4 15.2783  4.1877   3
  -9  -6  -4 2.94235 3.60301   1
   9   6   4 -1.3927  2.9284   3
 -10  -6  -4 2.79747 4.07487   1
  10   6   4 -1.5784  3.2785   3
  16  -7  -4 -1.2097  2.8578   4
 -16   7   4 -0.2515  3.7350   1
  15  -7  -4 0.46698 2.83071   4
 -15   7   4 0.17815 3.46314   1
  14  -7  -4 0.93236 2.37464   4
 -14   7   4 6.93779 3.51127   1
  13  -7  -4 -0.7302  2.1183   4
 -13   7   4 -2.9250  2.1744   1
  12  -7  -4 14.9976  3.5743   4
 -12   7   4 4.70462 2.91693   1
 -12   7   4 0.65036 1.42393   2
  11  -7  -4 29.2173  4.2000   4
 -11   7   4 32.0171  3.9485   2
 -11   7   4 25.7458  4.2159   1
  10  -7  -4 37.2749  4.4048   4
 -10   7   4 40.8235  4.1994   2
 -10   7   4 38.3462  4.5772   1
   9  -7  -4 2.47353 1.90931   4
  -9   7   4 -0.1819  1.6920   1
  -9   7   4 -0.3609  1.3160   2
   8  -7  -4 3.15657 1.92060   4
  -8   7   4 5.25269 2.22255   1
  -8   7   4 8.69251 2.29895   2
   7  -7  -4 16.7034  2.7805   4
  -7   7   4 18.6172  2.8708   2
  -7   7   4 24.0180  3.2272   1
   6  -7  -4 21.7518  2.8228   4
  -6   7   4 14.8930  2.6578   2
  -6   7   4 18.7330  2.8867   1
   5  -7  -4 267.301  10.049   1
   5  -7  -4 247.796   9.027   4
  -5   7   4 263.918   9.789   2
  -5   7   4 277.712   6.747   3
   4  -7  -4 66.8246  4.5698   1
   4  -7  -4 58.9585  4.0335   4
  -4   7   4 64.5300  4.4533   2
  -4   7   4 59.5470  3.0089   3
   3  -7  -4 -0.5434  1.2947   1
   3  -7  -4 1.46178 1.42837   4
  -3   7   4 2.39228 1.14712   3
  -3   7   4 0.88215 1.24151   2
   2  -7  -4 119.680   5.560   4
   2  -7  -4 126.865   6.543   1
  -2   7   4 120.702   5.932   2
  -2   7   4 118.488   5.244   3
   1  -7  -4 11.8904  2.0946   4
   1  -7  -4 16.6721  3.0615   1
  -1   7   4 12.3176  2.1893   3
  -1   7   4 11.4360  2.1707   2
   0  -7  -4 14.5460  3.1532   1
   0  -7  -4 19.0720  2.3920   4
   0   7   4 15.6030  2.5343   3
   0   7   4 13.9784  2.2848   2
  -1  -7  -4 153.923   6.511   4
  -1  -7  -4 146.730   8.082   1
   1   7   4 152.134   7.261   3
   1   7   4 150.060   6.472   2
  -2  -7  -4 306.631  12.414   1
  -2  -7  -4 305.264  10.141   4
   2   7   4 299.332  11.301   3
   2   7   4 302.663   9.823   2
  -3  -7  -4 9.17354 2.30929   4
  -3  -7  -4 6.93791 3.23271   1
   3   7   4 1.78156 1.83820   3
  -4  -7  -4 113.440   6.205   4
  -4  -7  -4 97.9475  7.5931   1
   4   7   4 115.531   7.296   3
  -5  -7  -4 49.5715  4.5924   4
  -5  -7  -4 61.9437  6.5791   1
   5   7   4 64.9030  6.0653   3
  -6  -7  -4 12.9228  4.0332   1
   6   7   4 16.3424  4.0006   3
  -7  -7  -4 1.56390 3.34626   1
   7   7   4 -1.0673  2.1576   3
  -8  -7  -4 15.1178  4.7658   1
   8   7   4 11.5756  4.3083   3
  -9  -7  -4 26.0713  6.0938   1
   9   7   4 26.8733  5.7623   3
  16  -8  -4 0.63921 3.53830   4
 -16   8   4 0.26253 3.49297   1
  15  -8  -4 5.56713 3.40421   4
 -15   8   4 -2.1235  2.8050   1
  14  -8  -4 6.58455 3.30502   4
 -14   8   4 1.27432 2.89880   1
  13  -8  -4 1.63858 2.64299   4
 -13   8   4 11.8630  3.9280   1
 -13   8   4 0.82288 1.71600   2
  12  -8  -4 35.4901  4.9001   4
 -12   8   4 31.5423  4.2095   2
 -12   8   4 25.3437  4.6273   1
  11  -8  -4 3.73188 2.49371   4
 -11   8   4 2.49188 1.93873   2
 -11   8   4 5.06045 2.48510   1
  10  -8  -4 255.915  10.886   4
 -10   8   4 250.360  10.695   2
 -10   8   4 238.209  11.083   1
   9  -8  -4 96.6709  6.2574   4
  -9   8   4 104.731   6.828   1
  -9   8   4 99.6760  6.4548   2
   8  -8  -4 6.95201 2.36556   4
  -8   8   4 8.81417 2.52431   2
  -8   8   4 14.3369  3.1162   1
   7  -8  -4 34.8270  3.7556   4
  -7   8   4 39.2012  4.1932   1
  -7   8   4 29.7596  3.6874   2
   6  -8  -4 13.5565  2.9057   1
   6  -8  -4 14.0049  2.5858   4
  -6   8   4 20.6902  3.1724   2
   5  -8  -4 146.504   6.815   4
   5  -8  -4 150.338   7.513   1
  -5   8   4 158.195   5.069   3
  -5   8   4 154.368   7.543   2
   4  -8  -4 8.27291 2.12117   4
   4  -8  -4 5.62502 2.17247   1
  -4   8   4 6.75732 1.51464   3
  -4   8   4 9.44260 2.34893   2
   3  -8  -4 16.0443  2.4875   4
   3  -8  -4 17.1543  3.1284   1
  -3   8   4 16.8174  2.7134   2
  -3   8   4 14.6946  2.0841   3
   2  -8  -4 1.34046 1.55772   4
   2  -8  -4 -2.0802  1.6721   1
  -2   8   4 1.19852 1.26999   3
  -2   8   4 2.59020 1.62576   2
   1  -8  -4 251.439   8.489   4
   1  -8  -4 250.284  10.607   1
  -1   8   4 226.028   9.054   2
  -1   8   4 224.851   8.791   3
   0  -8  -4 76.1252  6.2298   1
   0  -8  -4 92.9431  4.9128   4
   0   8   4 87.2487  5.2799   2
   0   8   4 87.6867  5.4981   3
  -1  -8  -4 3.30404 1.77354   4
  -1  -8  -4 2.98944 2.73693   1
   1   8   4 3.43844 1.98858   3
   1   8   4 3.08732 1.71161   2
  -2  -8  -4 32.1820  3.4087   4
  -2  -8  -4 38.4946  4.9942   1
   2   8   4 32.1144  4.1737   3
   2   8   4 30.1211  3.2291   2
  -3  -8  -4 2.82435 2.87983   1
   3   8   4 3.17037 2.23159   3
  -4  -8  -4 38.8774  5.5535   1
   4   8   4 41.8193  5.0803   3
  -5  -8  -4 19.4888  4.9074   1
   5   8   4 15.6409  3.9482   3
  -6  -8  -4 15.0125  4.9828   1
   6   8   4 12.0039  3.9923   3
  -7  -8  -4 0.04950 3.27716   1
   7   8   4 -0.2578  2.4211   3
  -8  -8  -4 4.18806 4.31169   1
   8   8   4 22.8741  5.4981   3
  16  -9  -4 8.35174 4.27141   4
 -16   9   4 14.6710  5.3335   1
  15  -9  -4 0.07008 2.92104   4
 -15   9   4 7.67438 4.00870   1
  14  -9  -4 4.10440 2.97251   4
 -14   9   4 -2.5088  2.5623   1
  13  -9  -4 13.7730  3.9385   4
 -13   9   4 8.68357 3.55543   1
  12  -9  -4 7.90532 3.18469   4
 -12   9   4 4.26224 2.85058   1
 -12   9   4 3.64773 2.46154   2
  11  -9  -4 -1.0462  1.9698   4
 -11   9   4 0.93992 1.74373   2
 -11   9   4 0.11285 2.12615   1
  10  -9  -4 104.931   7.044   4
 -10   9   4 108.079   7.463   1
 -10   9   4 110.702   7.183   2
   9  -9  -4 25.8301  3.6913   4
  -9   9   4 27.5328  3.9195   2
  -9   9   4 23.0137  4.1165   1
   8  -9  -4 76.0820  5.5570   4
  -8   9   4 84.6670  6.1175   2
  -8   9   4 77.9379  6.0881   1
   7  -9  -4 -0.1822  1.6621   4
   7  -9  -4 1.82627 1.94951   1
  -7   9   4 -0.3823  1.3278   2
   6  -9  -4 47.2974  4.7599   1
   6  -9  -4 46.0427  4.2452   4
  -6   9   4 42.2470  4.3493   2
   5  -9  -4 203.745   9.471   1
   5  -9  -4 207.449   8.265   4
  -5   9   4 199.931   9.096   2
   4  -9  -4 8.56036 2.25501   4
   4  -9  -4 9.03720 2.73709   1
  -4   9   4 9.74030 2.52810   2
  -4   9   4 5.47274 1.62502   3
   3  -9  -4 13.3439  3.1656   1
   3  -9  -4 10.7576  2.3906   4
  -3   9   4 13.1067  2.2428   3
  -3   9   4 11.1041  2.5814   2
   2  -9  -4 61.9246  4.3306   4
   2  -9  -4 56.3318  5.3312   1
  -2   9   4 49.1290  4.5300   2
  -2   9   4 62.6378  4.3287   3
   1  -9  -4 112.065   5.571   4
   1  -9  -4 118.194   7.675   1
  -1   9   4 107.771   6.065   3
  -1   9   4 116.644   6.543   2
   0  -9  -4 81.1320  4.7311   4
   0  -9  -4 73.1714  6.5338   1
   0   9   4 79.6915  5.6233   3
   0   9   4 79.8198  5.3063   2
  -1  -9  -4 1.11600 2.77658   1
   1   9   4 0.06409 1.53760   2
   1   9   4 0.18097 1.67385   3
  -2  -9  -4 4.11263 3.03178   1
   2   9   4 3.03388 2.08840   3
  -3  -9  -4 5.06012 3.25384   1
   3   9   4 1.65279 2.33716   3
  -4  -9  -4 87.9888  8.1433   1
   4   9   4 81.9564  6.9447   3
  -5  -9  -4 0.54586 3.30919   1
   5   9   4 -0.9641  2.2150   3
  -6  -9  -4 3.62417 4.08741   1
   6   9   4 3.26303 3.18910   3
  -7  -9  -4 4.98049 4.51000   1
   7   9   4 0.40335 2.78267   3
  16 -10  -4 2.67968 3.78529   4
 -16  10   4 1.60400 3.86126   1
  15 -10  -4 4.88293 3.48684   4
 -15  10   4 5.42588 3.77435   1
  14 -10  -4 4.14928 3.15537   4
 -14  10   4 7.19222 3.69345   1
  13 -10  -4 22.9145  4.5501   4
 -13  10   4 20.6059  4.8275   1
 -13  10   4 7.82372 3.02904   2
  12 -10  -4 -2.7550  2.0059   4
 -12  10   4 -0.0619  2.0715   2
 -12  10   4 2.04199 2.61029   1
  11 -10  -4 91.2315  6.8631   4
 -11  10   4 100.511   7.760   1
 -11  10   4 115.255   7.776   2
  10 -10  -4 104.624   7.065   4
 -10  10   4 89.6294  7.1827   1
 -10  10   4 95.8220  7.0197   2
   9 -10  -4 112.701   7.480   1
   9 -10  -4 100.137   6.674   4
  -9  10   4 111.917   7.403   2
   8 -10  -4 48.1234  4.7521   4
   8 -10  -4 53.9545  5.4819   1
  -8  10   4 38.5584  4.6128   2
   7 -10  -4 1.70813 2.15204   1
   7 -10  -4 7.59093 2.43855   4
  -7  10   4 5.90864 2.36733   2
   6 -10  -4 54.5359  5.3755   1
   6 -10  -4 67.0065  5.0658   4
  -6  10   4 63.9483  5.4411   2
   5 -10  -4 16.5950  2.9257   4
   5 -10  -4 13.8713  3.2513   1
  -5  10   4 11.7489  2.8491   2
   4 -10  -4 27.8569  4.2499   1
   4 -10  -4 29.7105  3.4723   4
  -4  10   4 26.3601  3.8420   2
   3 -10  -4 4.69918 2.09319   4
   3 -10  -4 10.5227  3.1825   1
  -3  10   4 -0.2866  1.0612   3
  -3  10   4 6.60131 2.45580   2
   2 -10  -4 33.8622  4.7981   1
  -2  10   4 34.5254  3.7564   3
  -2  10   4 35.0903  4.1108   2
   1 -10  -4 51.5807  5.7514   1
  -1  10   4 60.1552  5.0366   2
  -1  10   4 56.9430  4.7447   3
   0 -10  -4 -0.0786  2.6601   1
   0  10   4 -0.1448  1.6730   2
   0  10   4 2.02804 1.95528   3
  -1 -10  -4 15.4734  4.1997   1
   1  10   4 11.2360  2.7108   2
   1  10   4 13.0307  3.2461   3
  -2 -10  -4 29.6624  5.2996   1
   2  10   4 30.0723  4.5866   3
  -3 -10  -4 3.01882 3.45107   1
   3  10   4 12.3422  3.6887   3
  -4 -10  -4 48.5552  7.0186   1
   4  10   4 45.2957  5.9516   3
  -5 -10  -4 16.8893  5.3650   1
   5  10   4 11.3191  4.0762   3
  -6 -10  -4 16.1317  5.6341   1
   6  10   4 19.1994  5.0097   3
  16 -11  -4 4.86053 4.18964   4
  15 -11  -4 2.81405 3.51936   4
 -15  11   4 6.94092 4.25013   1
  14 -11  -4 0.94211 3.05901   4
 -14  11   4 0.95445 2.31192   2
 -14  11   4 6.94303 3.77536   1
  13 -11  -4 30.6452  5.1020   4
 -13  11   4 21.3963  5.0547   1
 -13  11   4 35.3594  5.1799   2
  12 -11  -4 -1.0381  2.1998   4
 -12  11   4 2.01441 2.38685   2
 -12  11   4 0.38810 2.59715   1
  11 -11  -4 39.4879  5.0711   4
 -11  11   4 44.0281  5.9124   1
 -11  11   4 48.2640  5.7072   2
  10 -11  -4 2.63538 2.41099   4
  10 -11  -4 5.36184 2.85530   1
 -10  11   4 6.05741 2.76210   2
   9 -11  -4 2.83188 2.42837   4
   9 -11  -4 0.70113 2.25731   1
  -9  11   4 1.86182 2.06945   2
   8 -11  -4 26.7044  4.5470   1
   8 -11  -4 32.1605  4.0269   4
  -8  11   4 36.9271  4.7957   2
   7 -11  -4 13.8295  3.5549   1
   7 -11  -4 13.1427  3.0522   4
  -7  11   4 16.4802  3.6277   2
   6 -11  -4 2.43942 2.27132   4
   6 -11  -4 1.16025 2.16961   1
  -6  11   4 0.13531 1.83093   2
   5 -11  -4 2.65809 2.72732   1
   5 -11  -4 3.53027 2.38593   4
  -5  11   4 0.32981 1.91901   2
   4 -11  -4 82.3447  6.9503   1
  -4  11   4 101.909   7.013   2
   3 -11  -4 9.92091 3.35401   1
  -3  11   4 0.31006 1.23873   3
  -3  11   4 2.70016 2.13560   2
   2 -11  -4 28.1973  4.8278   1
  -2  11   4 12.9487  3.0889   2
   1 -11  -4 7.48902 3.61813   1
  -1  11   4 12.2271  3.0892   2
  -1  11   4 11.9740  3.0187   3
   0 -11  -4 23.7991  4.9027   1
   0  11   4 26.1606  3.8849   2
   0  11   4 32.9968  4.5436   3
  -1 -11  -4 6.86793 3.91351   1
   1  11   4 1.52848 2.14898   3
  -2 -11  -4 4.61689 3.55769   1
   2  11   4 -1.0869  2.1641   3
  -3 -11  -4 199.014  12.589   1
   3  11   4 215.855  11.683   3
  -4 -11  -4 20.0297  5.8758   1
   4  11   4 25.9947  5.2377   3
  -5 -11  -4 46.5655  7.4898   1
   5  11   4 45.3791  6.7852   3
  15 -12  -4 -0.6618  3.2666   4
 -15  12   4 -0.2429  3.5478   1
  14 -12  -4 9.23415 3.93401   4
 -14  12   4 3.32270 3.90922   1
 -14  12   4 1.83375 2.47470   2
  13 -12  -4 74.0465  7.3397   4
 -13  12   4 77.7325  8.1262   1
 -13  12   4 78.7421  7.5900   2
  12 -12  -4 18.0171  4.2972   4
  12 -12  -4 12.9681  3.9825   1
 -12  12   4 11.1267  3.7243   2
 -12  12   4 13.5585  4.4087   1
  11 -12  -4 11.4464  3.8059   1
  11 -12  -4 7.02859 3.25230   4
 -11  12   4 6.49403 2.98260   2
  10 -12  -4 -0.2509  2.3840   4
  10 -12  -4 1.37359 2.54019   1
 -10  12   4 3.90443 2.36311   2
   9 -12  -4 8.27557 2.92610   4
   9 -12  -4 3.01570 2.75776   1
  -9  12   4 6.00749 2.63989   2
   8 -12  -4 15.4386  3.4316   4
   8 -12  -4 26.9226  4.7625   1
  -8  12   4 23.2572  4.2847   2
   7 -12  -4 -1.9395  1.9917   1
  -7  12   4 -0.4050  1.8191   2
   6 -12  -4 17.9963  4.1512   1
  -6  12   4 12.3060  3.5381   2
   5 -12  -4 58.4741  6.1797   1
  -5  12   4 51.2955  5.5793   2
   4 -12  -4 49.9627  6.0028   1
  -4  12   4 54.9702  5.6327   2
   3 -12  -4 50.6438  6.2594   1
  -3  12   4 64.5608  5.9645   2
   2 -12  -4 19.1222  4.7166   1
  -2  12   4 19.6614  3.8996   2
   1 -12  -4 50.5774  6.5935   1
  -1  12   4 56.2997  5.6021   2
   0 -12  -4 4.18832 3.60348   1
   0  12   4 5.53461 2.74528   2
   0  12   4 2.83406 2.56097   3
  -1 -12  -4 3.02203 3.54142   1
   1  12   4 -1.1350  2.3360   3
  -2 -12  -4 1.63604 3.77842   1
   2  12   4 4.97250 3.30475   3
  -3 -12  -4 20.6152  5.9717   1
   3  12   4 21.9462  5.1789   3
  -4 -12  -4 19.5199  6.2125   1
   4  12   4 26.4363  5.6913   3
  14 -13  -4 6.57418 3.76345   1
  14 -13  -4 13.1985  4.6302   4
 -14  13   4 5.57381 4.42171   1
 -14  13   4 2.38137 3.20969   2
  13 -13  -4 31.1566  5.8351   1
  13 -13  -4 27.7916  5.4092   4
 -13  13   4 28.0617  5.3772   2
  12 -13  -4 5.77812 3.62726   1
  12 -13  -4 2.40547 3.23457   4
 -12  13   4 -0.1659  2.4682   2
  11 -13  -4 10.0726  3.6639   4
  11 -13  -4 17.4116  4.7712   1
 -11  13   4 12.9661  3.8115   2
  10 -13  -4 4.12169 3.04498   1
 -10  13   4 -0.7153  2.2575   2
   9 -13  -4 4.09214 3.03183   1
  -9  13   4 5.97647 2.81894   2
   8 -13  -4 11.2165  3.8308   1
  -8  13   4 16.1973  4.0612   2
   7 -13  -4 31.4891  5.2722   1
  -7  13   4 20.7608  4.3516   2
   6 -13  -4 -0.2520  2.6300   1
  -6  13   4 -1.2497  2.0480   2
   5 -13  -4 -1.0930  2.7065   1
  -5  13   4 4.80657 2.75933   2
   4 -13  -4 39.7506  5.7738   1
  -4  13   4 48.5655  5.7034   2
   3 -13  -4 5.07067 3.86511   1
  -3  13   4 5.57773 2.98483   2
   2 -13  -4 32.2206  5.8613   1
  -2  13   4 45.8107  5.4389   2
   1 -13  -4 4.88248 3.66330   1
  -1  13   4 7.65294 3.18972   2
  -1  13   4 1.63316 2.05914   3
   0 -13  -4 2.16011 3.73331   1
   0  13   4 -0.2949  2.0309   3
  -1 -13  -4 2.58894 3.98424   1
   1  13   4 -0.7110  2.3044   3
  -2 -13  -4 7.12683 4.82827   1
   2  13   4 5.27637 3.51017   3
  -3 -13  -4 7.89010 5.35679   1
   3  13   4 11.7421  4.4671   3
 -14  14   4 3.68933 3.72117   2
  13 -14  -4 0.16983 3.36255   1
 -13  14   4 3.73212 3.55532   2
  12 -14  -4 8.54356 3.94583   1
 -12  14   4 9.51002 3.79031   2
  11 -14  -4 1.45834 3.10575   1
 -11  14   4 5.50611 3.35066   2
  10 -14  -4 -1.2002  2.4213   1
 -10  14   4 1.50048 2.46731   2
   9 -14  -4 5.63554 3.70678   1
  -9  14   4 7.72981 3.59517   2
   8 -14  -4 0.03104 2.58849   1
  -8  14   4 4.49998 2.99733   2
   7 -14  -4 11.2793  4.0599   1
  -7  14   4 15.7549  4.3572   2
   6 -14  -4 1.80079 3.13813   1
  -6  14   4 2.01128 2.55232   2
   5 -14  -4 70.2075  7.5981   1
  -5  14   4 45.9129  6.0236   2
   4 -14  -4 1.88408 3.58852   1
  -4  14   4 0.51195 2.47145   2
   3 -14  -4 -1.2882  3.7538   1
  -3  14   4 3.19204 2.94457   2
   2 -14  -4 15.0616  5.2082   1
  -2  14   4 16.7258  4.3092   2
   1 -14  -4 20.5795  5.7954   1
   0 -14  -4 0.44832 3.86393   1
  -1 -14  -4 -4.2760  3.7802   1
   1  14   4 -0.9215  2.6980   3
  12 -15  -4 -0.3492  3.5364   1
 -12  15   4 1.10660 3.00899   2
  11 -15  -4 41.4090  6.8415   1
 -11  15   4 39.8787  6.4544   2
  10 -15  -4 44.0363  7.0263   1
 -10  15   4 59.3186  7.2889   2
   9 -15  -4 0.23829 3.01294   1
  -9  15   4 0.63008 2.57725   2
   8 -15  -4 7.71066 4.20060   1
  -8  15   4 10.1292  4.0522   2
   7 -15  -4 36.6211  6.7132   1
  -7  15   4 49.8687  6.7271   2
   6 -15  -4 2.92013 3.76014   1
  -6  15   4 6.23001 3.51542   2
   5 -15  -4 63.8319  7.9807   1
  -5  15   4 68.2637  7.4457   2
   4 -15  -4 20.5225  5.9139   1
  -4  15   4 14.5220  4.4406   2
   3 -15  -4 0.22524 3.93922   1
  -3  15   4 4.45088 3.49935   2
   2 -15  -4 5.10488 4.69385   1
  -2  15   4 -0.6710  3.0188   2
   1 -15  -4 0.37655 4.10286   1
  10 -16  -4 0.74125 4.00607   1
 -10  16   4 7.56624 4.04847   2
   9 -16  -4 19.8000  5.9405   1
  -9  16   4 10.0014  4.3038   2
   8 -16  -4 -3.0875  3.7661   1
  -8  16   4 5.35728 3.60199   2
   7 -16  -4 32.6106  7.0026   1
  -7  16   4 29.5264  6.0006   2
   6 -16  -4 0.84525 4.07993   1
  -6  16   4 4.65864 3.69009   2
   5 -16  -4 7.29162 5.14420   1
  -5  16   4 8.25425 4.09184   2
   4 -16  -4 4.83701 4.47957   1
  -4  16   4 11.5698  4.4905   2
   3 -16  -4 1.78974 4.47974   1
  -3  16   4 4.52200 3.73088   2
  -1  16  -5 65.9038  8.0665   2
   1 -16   5 68.1287  8.9776   1
  -2  16  -5 50.6450  7.0847   2
   2 -16   5 45.6789  7.7481   1
  -3  16  -5 6.45214 4.02747   2
   3 -16   5 13.3811  5.8194   1
  -4  16  -5 -0.2783  3.2729   2
   4 -16   5 1.67036 4.40588   1
  -5  16  -5 1.74747 3.31144   2
   5 -16   5 1.83236 4.66844   1
  -6  16  -5 25.0068  5.5311   2
   6 -16   5 9.61746 5.27988   1
  -7  16  -5 17.3233  5.1301   2
   7 -16   5 12.3286  5.8642   1
  -8  16  -5 2.10940 3.67521   2
   8 -16   5 5.21322 5.00116   1
   9 -16   5 4.15862 4.89408   1
   1  15  -5 6.41066 3.88730   3
   1  15  -5 2.02253 3.55050   2
  -1 -15   5 0.78160 4.49832   1
   0  15  -5 30.8261  5.7334   2
   0  15  -5 27.9663  5.3619   3
   0 -15   5 38.8681  7.1492   1
  -1  15  -5 30.6082  5.7035   2
   1 -15   5 20.2734  6.2213   1
  -2  15  -5 61.5797  7.2254   2
   2 -15   5 46.6830  7.3046   1
  -3  15  -5 7.62564 3.75304   2
   3 -15   5 7.83778 4.57815   1
  -4  15  -5 0.10588 2.83782   2
   4 -15   5 2.57987 3.93077   1
  -5  15  -5 20.6145  4.9848   2
   5 -15   5 15.2382  5.4153   1
  -6  15  -5 1.31121 3.03986   2
   6 -15   5 7.38273 4.79692   1
  -7  15  -5 50.2921  6.9694   2
   7 -15   5 53.9574  7.5304   1
  -8  15  -5 1.94243 3.25849   2
   8 -15   5 1.94004 4.13959   1
  -9  15  -5 18.8250  5.2280   2
   9 -15   5 8.78426 4.82302   1
 -10  15  -5 3.17894 3.94470   2
  10 -15   5 -0.2397  3.4691   1
   3  14  -5 -1.2852  2.9881   3
  -3 -14   5 2.43767 4.67887   1
   2  14  -5 2.96005 3.28894   2
   2  14  -5 -0.2401  2.9271   3
  -2 -14   5 2.29296 4.49879   1
   1  14  -5 -1.6895  2.9235   2
   1  14  -5 1.09432 2.84628   3
  -1 -14   5 1.35152 4.23966   1
   0  14  -5 4.69420 3.39809   2
   0  14  -5 7.29137 3.34475   3
   0 -14   5 8.12249 4.57673   1
  -1  14  -5 15.8698  4.1780   3
  -1  14  -5 4.59420 3.19363   2
   1 -14   5 7.99319 4.57264   1
  -2  14  -5 35.4551  5.5269   2
   2 -14   5 33.3927  6.1645   1
  -3  14  -5 25.6819  5.0230   2
   3 -14   5 30.2919  5.7633   1
  -4  14  -5 97.2958  8.2302   2
   4 -14   5 106.131   9.121   1
  -5  14  -5 4.45144 2.96389   2
   5 -14   5 5.59742 4.09743   1
  -6  14  -5 10.8861  3.9861   2
   6 -14   5 15.6665  5.0935   1
  -7  14  -5 4.03089 3.29365   2
   7 -14   5 6.47734 4.01522   1
  -8  14  -5 89.1048  8.3815   2
   8 -14   5 85.6683  8.5010   1
  -9  14  -5 15.7252  4.7548   2
   9 -14   5 15.7934  4.9647   1
 -10  14  -5 0.26343 3.30957   2
  10 -14   5 5.59739 3.97424   1
 -11  14  -5 -1.3093  2.7497   2
  11 -14   5 -1.6346  3.6393   1
  12 -14   5 27.3201  6.5852   1
   5  13  -5 0.61777 3.45860   3
  -5 -13   5 0.12916 4.73092   1
   4  13  -5 36.4326  6.1868   3
  -4 -13   5 31.2391  6.7514   1
   3  13  -5 1.81803 3.20693   3
  -3 -13   5 4.11826 4.28791   1
  -3 -13   5 1.93498 2.48576   2
   2  13  -5 4.21164 3.09350   3
   2  13  -5 2.01674 2.81907   2
  -2 -13   5 -3.6199  3.5241   1
   1  13  -5 -1.8176  2.2260   2
   1  13  -5 0.50441 2.34318   3
  -1 -13   5 -0.2627  3.5099   1
   0  13  -5 19.7855  4.2658   2
   0  13  -5 9.30775 3.22858   3
   0 -13   5 13.0049  4.6866   1
  -1  13  -5 2.14107 2.55941   3
  -1  13  -5 0.25195 2.30606   2
   1 -13   5 2.07693 3.48763   1
  -2  13  -5 12.4082  3.8343   2
  -2  13  -5 14.9198  3.6209   3
   2 -13   5 20.3344  4.7622   1
  -3  13  -5 82.9136  7.1708   2
   3 -13   5 102.917   8.250   1
  -4  13  -5 0.10622 1.72717   3
  -4  13  -5 0.88063 2.39789   2
   4 -13   5 1.28963 3.29552   1
  -5  13  -5 11.1802  3.6654   2
   5 -13   5 12.3492  4.3794   1
  -6  13  -5 49.7501  6.1198   2
   6 -13   5 37.6806  5.7981   1
  -7  13  -5 18.0840  4.4668   2
   7 -13   5 10.1893  3.9529   1
  -8  13  -5 68.5233  7.1392   2
   8 -13   5 72.0707  7.5704   1
  -9  13  -5 30.1473  5.3462   2
   9 -13   5 39.2411  6.1119   1
 -10  13  -5 3.85342 3.19500   2
  10 -13   5 4.49245 3.67052   1
 -11  13  -5 -0.9641  2.5884   2
  11 -13   5 -1.9434  2.9676   1
  12 -13   5 34.4178  6.5812   1
   6  12  -5 3.07072 3.49225   3
  -6 -12   5 4.70203 4.86700   1
   5  12  -5 2.17900 3.09060   3
  -5 -12   5 3.73874 4.56352   1
   4  12  -5 14.6571  4.2244   3
  -4 -12   5 27.0875  5.9568   1
   3  12  -5 33.2592  5.2618   3
  -3 -12   5 31.4119  5.9789   1
   2  12  -5 10.1733  3.5526   2
   2  12  -5 17.0601  4.1253   3
  -2 -12   5 22.2038  5.2375   1
   1  12  -5 36.9976  5.0548   3
   1  12  -5 32.6918  4.7925   2
  -1 -12   5 34.6349  5.7130   1
   0  12  -5 4.71063 2.56035   3
   0  12  -5 1.84823 2.48170   2
   0 -12   5 4.91183 3.65353   1
  -1  12  -5 25.3463  4.0630   3
  -1  12  -5 29.1733  4.5921   2
   1 -12   5 36.2691  5.4391   1
  -2  12  -5 1.64376 2.07555   3
  -2  12  -5 4.45708 2.56844   2
   2 -12   5 4.48327 3.32079   1
  -3  12  -5 36.7976  4.4904   3
  -3  12  -5 24.3511  4.3174   2
   3 -12   5 39.8238  5.4754   1
  -4  12  -5 47.3904  5.5018   2
   4 -12   5 45.5054  5.8135   1
  -5  12  -5 0.53687 1.60984   3
  -5  12  -5 1.52487 2.11957   2
   5 -12   5 -0.0149  2.5856   1
  -6  12  -5 18.4781  4.0178   2
   6 -12   5 24.9513  4.7705   1
  -7  12  -5 4.33045 2.88850   2
   7 -12   5 4.54198 3.12651   1
  -8  12  -5 27.8271  4.7095   2
   8 -12   5 14.6308  4.1124   1
  -9  12  -5 44.6471  5.6547   2
   9 -12   5 37.0066  5.6503   1
  10 -12   5 51.4780  6.5306   1
 -11  12  -5 -0.5112  2.9675   1
 -12  12  -5 4.62091 3.93728   1
 -13  12  -5 1.17286 3.73530   1
   7  11  -5 80.7783  8.5820   3
  -7 -11   5 87.8909  9.6685   1
   6  11  -5 13.5433  4.4880   3
  -6 -11   5 10.6265  5.1746   1
   5  11  -5 -1.8545  2.3197   3
  -5 -11   5 3.52270 4.11530   1
   4  11  -5 6.42070 2.92947   3
  -4 -11   5 10.1724  4.5811   1
  -4 -11   5 0.22578 2.12110   2
   3  11  -5 22.2760  4.1342   2
   3  11  -5 23.9910  4.4645   3
  -3 -11   5 15.7326  4.7155   1
  -3 -11   5 27.2256  4.3716   2
   2  11  -5 0.13297 1.97105   3
   2  11  -5 0.91735 2.28610   2
  -2 -11   5 -0.2152  3.0892   1
   1  11  -5 158.362   9.029   2
   1  11  -5 165.049   9.038   3
  -1 -11   5 158.265   9.861   1
   0  11  -5 2.03659 2.13649   2
   0  11  -5 1.07585 1.94228   3
   0 -11   5 1.87141 2.99969   1
  -1  11  -5 0.78617 2.08886   2
  -1  11  -5 -1.1421  1.5387   3
   1 -11   5 6.04051 3.18079   1
  -2  11  -5 2.28302 2.16778   2
  -2  11  -5 3.91622 2.05174   3
   2 -11   5 3.92763 2.96116   1
  -3  11  -5 138.589   7.523   3
  -3  11  -5 136.514   8.237   2
   3 -11   5 133.058   8.401   1
  -4  11  -5 -1.5707  1.5567   2
  -4  11  -5 -0.1722  1.6065   3
   4 -11   5 0.76287 2.51750   1
  -5  11  -5 18.2361  3.7872   2
   5 -11   5 13.5408  3.8031   1
  -6  11  -5 11.0815  3.1363   2
   6 -11   5 10.1632  3.3665   1
  -7  11  -5 106.651   7.466   2
   7 -11   5 98.1800  7.4577   1
  -8  11  -5 311.080  13.305   2
   8 -11   5 301.728  13.560   1
  -9  11  -5 18.5309  3.9606   2
   9 -11   5 16.6010  4.0733   1
 -10  11  -5 -0.0310  2.0999   2
 -10  11  -5 -0.1198  2.7357   1
  10 -11   5 1.00439 2.48934   4
 -11  11  -5 -1.6531  2.6462   1
  11 -11   5 -0.9148  2.4560   4
 -12  11  -5 2.27758 3.46758   1
  12 -11   5 -1.7234  2.4950   4
 -13  11  -5 0.77080 3.35996   1
  13 -11   5 -1.3180  3.0796   4
   8  10  -5 18.9258  5.1485   3
  -8 -10   5 18.7495  6.2298   1
   7  10  -5 5.65331 3.51419   3
  -7 -10   5 16.9892  5.4324   1
   6  10  -5 5.81748 3.04853   3
  -6 -10   5 -0.4989  3.6267   1
   5  10  -5 4.56384 2.88197   3
  -5 -10   5 1.14128 3.47294   1
   4  10  -5 15.2879  3.5539   3
  -4 -10   5 14.6956  4.5437   1
  -4 -10   5 8.39414 3.02618   2
   3  10  -5 4.01190 2.40327   2
   3  10  -5 0.37518 1.88248   3
  -3 -10   5 -1.4295  2.9785   1
   2  10  -5 564.775  18.244   3
   2  10  -5 574.849  18.604   2
  -2 -10   5 550.260  19.360   1
   1  10  -5 20.5035  3.6670   2
   1  10  -5 22.0765  3.6889   3
  -1 -10   5 21.0922  4.3193   1
   0  10  -5 442.841  15.610   2
   0  10  -5 440.506  14.871   3
   0 -10   5 449.616  16.297   1
  -1  10  -5 19.1283  3.3265   3
  -1  10  -5 16.4391  3.4150   2
   1 -10   5 19.3259  3.9034   1
  -2  10  -5 111.354   6.578   3
  -2  10  -5 118.623   7.342   2
   2 -10   5 112.332   7.561   1
  -3  10  -5 84.2274  6.2188   2
  -3  10  -5 97.5997  5.9070   3
   3 -10   5 82.4560  6.5083   1
  -4  10  -5 361.494  12.251   3
  -4  10  -5 348.353  13.582   2
   4 -10   5 362.198  13.789   1
  -5  10  -5 8.62406 2.82021   2
  -5  10  -5 6.34286 2.17301   3
   5 -10   5 6.40881 2.87062   1
  -6  10  -5 11.7339  3.1626   2
   6 -10   5 11.6382  3.1877   1
  -7  10  -5 23.9578  3.8922   2
   7 -10   5 28.2482  3.4682   4
   7 -10   5 27.2701  4.2741   1
  -8  10  -5 14.9440  3.8786   1
  -8  10  -5 21.3154  3.7943   2
   8 -10   5 23.3679  3.5919   4
  -9  10  -5 -2.0406  2.0323   1
  -9  10  -5 2.62731 2.27597   2
   9 -10   5 1.87965 2.24238   4
 -10  10  -5 -0.6649  2.2550   1
 -10  10  -5 0.94630 2.08534   2
  10 -10   5 0.32599 2.21675   4
 -11  10  -5 30.4891  5.2733   1
  11 -10   5 32.7999  5.0541   4
 -12  10  -5 21.7634  5.0500   1
  12 -10   5 26.5695  5.0400   4
 -13  10  -5 8.45586 4.40624   1
  13 -10   5 4.96059 3.40084   4
 -14  10  -5 3.53516 4.23178   1
  14 -10   5 -0.4024  3.2900   4
   9   9  -5 4.25129 3.75738   3
  -9  -9   5 5.45428 4.71800   1
   8   9  -5 4.93486 3.54026   3
  -8  -9   5 8.51444 4.68308   1
   7   9  -5 -1.0136  2.6167   3
  -7  -9   5 1.15377 3.56138   1
   6   9  -5 13.7500  3.7125   3
  -6  -9   5 9.89913 4.41777   1
   5   9  -5 50.0995  5.6955   3
  -5  -9   5 44.8640  6.0882   1
   4   9  -5 11.5902  3.3359   3
  -4  -9   5 5.99191 2.55442   2
  -4  -9   5 3.96776 3.37187   1
   3   9  -5 0.20140 1.79323   3
   3   9  -5 4.84051 2.38500   2
  -3  -9   5 5.39103 3.26587   1
   2   9  -5 201.884   9.513   3
   2   9  -5 216.669   9.899   2
  -2  -9   5 226.117  10.828   1
   1   9  -5 1.27725 1.77578   2
   1   9  -5 2.02938 1.80027   3
  -1  -9   5 3.97097 2.98103   1
   0   9  -5 51.3693  4.8523   2
   0   9  -5 54.9763  4.6134   3
   0  -9   5 45.7649  4.8747   1
  -1   9  -5 6.16216 2.18746   3
  -1   9  -5 7.82496 2.48059   2
   1  -9   5 10.3835  3.0980   1
  -2   9  -5 21.5286  3.4194   2
  -2   9  -5 22.9386  3.1908   3
   2  -9   5 26.2949  3.8794   1
  -3   9  -5 5.50891 2.08368   3
  -3   9  -5 4.62834 2.12333   2
   3  -9   5 6.06315 2.40896   1
  -4   9  -5 127.283   7.324   2
  -4   9  -5 127.416   6.435   3
   4  -9   5 135.530   7.420   1
  -5   9  -5 323.908  12.342   2
  -5   9  -5 307.993  10.768   3
   5  -9   5 357.045  12.879   1
   5  -9   5 318.545  10.122   4
  -6   9  -5 3.59470 1.69584   3
  -6   9  -5 -0.4208  1.6075   2
   6  -9   5 2.46514 2.05484   1
   6  -9   5 2.97045 1.70026   4
  -7   9  -5 0.70221 1.36405   2
  -7   9  -5 4.19659 2.33699   1
  -7   9  -5 0.51474 1.17189   3
   7  -9   5 1.30679 1.67439   4
  -8   9  -5 45.9447  5.0866   1
  -8   9  -5 44.6847  4.7357   2
   8  -9   5 41.2545  4.2657   4
  -9   9  -5 -0.5666  2.0586   1
  -9   9  -5 1.11441 1.61498   2
   9  -9   5 2.16593 2.08725   4
 -10   9  -5 1.50065 2.49060   1
  10  -9   5 -0.5696  1.8836   4
 -11   9  -5 17.9913  4.5680   1
  11  -9   5 23.8206  4.3743   4
 -12   9  -5 17.9533  4.7579   1
  12  -9   5 15.0874  4.0205   4
 -13   9  -5 3.51134 3.74537   1
  13  -9   5 0.52658 2.74728   4
 -14   9  -5 -2.3503  3.5034   1
  14  -9   5 0.91494 2.94003   4
  10   8  -5 4.56604 3.68816   3
 -10  -8   5 0.25762 4.18127   1
   9   8  -5 5.46935 3.43516   3
  -9  -8   5 9.08962 4.39816   1
   8   8  -5 10.7228  3.9544   3
  -8  -8   5 24.5540  5.5330   1
   7   8  -5 7.07384 3.08498   3
  -7  -8   5 11.6186  4.2347   1
   6   8  -5 12.4701  3.5586   3
  -6  -8   5 10.8433  3.9564   1
   5   8  -5 45.8810  5.1626   3
  -5  -8   5 47.8687  4.6576   2
  -5  -8   5 49.0376  5.8411   1
   4   8  -5 219.043  10.271   3
  -4  -8   5 252.915  11.507   1
  -4  -8   5 246.815  10.267   2
   3   8  -5 13.8908  2.9987   3
  -3  -8   5 10.4671  3.4661   1
  -3  -8   5 11.1914  2.7552   2
   2   8  -5 27.8229  3.6999   2
   2   8  -5 26.1585  3.6190   3
  -2  -8   5 22.5995  4.1094   1
   1   8  -5 68.4056  5.2384   2
   1   8  -5 64.4588  4.9285   3
  -1  -8   5 70.8862  5.6309   1
   0   8  -5 10.1057  2.4291   3
   0   8  -5 16.5848  2.9598   2
   0  -8   5 17.7265  3.2423   1
  -1   8  -5 26.9159  3.1930   3
  -1   8  -5 33.7878  3.7541   2
   1  -8   5 28.4014  3.5726   1
  -2   8  -5 15.0317  2.8120   2
  -2   8  -5 14.5794  2.5524   3
   2  -8   5 13.6546  2.8122   1
  -3   8  -5 90.6323  5.7209   2
  -3   8  -5 85.7141  5.0609   3
   3  -8   5 86.6576  3.8366   4
   3  -8   5 88.4674  5.6054   1
  -4   8  -5 483.433  13.923   3
  -4   8  -5 484.547  15.335   2
   4  -8   5 458.401  12.555   4
   4  -8   5 480.130  15.026   1
  -5   8  -5 216.478   8.284   3
  -5   8  -5 217.771   9.323   2
   5  -8   5 210.622   9.263   1
   5  -8   5 217.987   7.804   4
  -6   8  -5 5.01832 1.85401   3
  -6   8  -5 8.47715 2.47464   2
  -6   8  -5 7.76792 2.54799   1
   6  -8   5 8.04619 2.11052   4
  -7   8  -5 23.9951  3.4122   2
  -7   8  -5 22.7714  3.6110   1
  -7   8  -5 28.5435  3.1665   3
   7  -8   5 30.8414  3.5411   4
  -8   8  -5 32.2258  3.8804   2
  -8   8  -5 41.3234  4.6301   1
   8  -8   5 34.9594  4.1289   4
   8  -8   5 34.2749  3.4539   3
  -9   8  -5 8.96522 2.96424   1
  -9   8  -5 0.56537 1.31961   2
   9  -8   5 6.33689 2.51600   4
 -10   8  -5 54.1094  5.7945   1
  10  -8   5 49.4465  5.3750   4
 -11   8  -5 23.5942  4.7192   1
  11  -8   5 31.4972  4.8663   4
 -12   8  -5 13.1923  4.2117   1
  12  -8   5 5.46546 3.02745   4
 -13   8  -5 7.52977 3.89509   1
  13  -8   5 10.4475  4.0932   4
 -14   8  -5 1.81704 4.07002   1
  14  -8   5 4.55097 3.59081   4
  11   7  -5 -3.2048  2.7538   3
 -11  -7   5 0.06141 4.35761   1
  10   7  -5 -1.7176  2.7256   3
 -10  -7   5 -2.3858  3.5187   1
   9   7  -5 10.2553  3.7385   3
  -9  -7   5 9.98309 4.31760   1
   8   7  -5 5.84260 3.09427   3
  -8  -7   5 5.30429 3.62404   1
   7   7  -5 2.10272 2.29003   3
  -7  -7   5 -2.8646  2.5783   1
   6   7  -5 69.5891  5.8847   3
  -6  -7   5 68.4019  6.5479   1
   5   7  -5 54.3889  5.2957   3
  -5  -7   5 62.5874  5.0807   2
  -5  -7   5 68.2036  6.2849   1
   4   7  -5 10.5381  2.9294   3
  -4  -7   5 4.66453 2.10579   2
  -4  -7   5 4.46344 2.94805   1
   3   7  -5 28.2372  3.6393   3
  -3  -7   5 29.2982  3.5326   2
  -3  -7   5 34.3277  4.4257   1
   2   7  -5 372.951  12.583   2
   2   7  -5 386.276  12.654   3
  -2  -7   5 365.713  12.985   1
   1   7  -5 212.498   8.591   3
   1   7  -5 214.708   8.843   2
  -1  -7   5 210.419   8.925   1
   0   7  -5 413.338  12.719   3
   0   7  -5 409.988  13.233   2
   0  -7   5 404.244  13.047   1
  -1   7  -5 8.18838 2.15795   2
  -1   7  -5 8.65392 2.02455   3
   1  -7   5 12.7998  1.1164   4
   1  -7   5 7.18812 2.27541   1
  -2   7  -5 12.8182  1.4634   4
  -2   7  -5 16.1648  2.4484   3
  -2   7  -5 15.2011  2.6464   2
   2  -7   5 13.1502  2.4591   1
  -3   7  -5 0.91902 0.95507   4
  -3   7  -5 0.77304 1.11763   3
  -3   7  -5 1.09151 1.31342   2
   3  -7   5 2.08839 1.69785   1
  -4   7  -5 43.6512  3.4675   3
  -4   7  -5 41.9160  3.0821   4
  -4   7  -5 50.6654  4.1369   2
   4  -7   5 42.9725  3.7890   1
  -5   7  -5 -0.3959  1.0317   4
  -5   7  -5 0.23305 1.31333   2
  -5   7  -5 1.25926 1.24869   3
  -5   7  -5 -0.4559  1.4344   1
  -6   7  -5 11.5435  2.4565   2
  -6   7  -5 10.2238  2.5837   1
  -6   7  -5 15.1157  2.4512   3
  -6   7  -5 11.4924  2.3942   4
  -7   7  -5 4.13085 1.95908   2
  -7   7  -5 2.49779 1.55169   3
  -7   7  -5 1.95080 1.61622   4
  -7   7  -5 1.98065 1.71988   1
  -8   7  -5 2.12661 1.99261   1
  -8   7  -5 -1.0044  1.3463   2
   8  -7   5 0.61247 1.59322   4
   8  -7   5 -1.3254  1.3724   3
  -9   7  -5 6.56927 2.76766   1
   9  -7   5 12.9996  2.6586   3
   9  -7   5 17.3581  3.4203   4
 -10   7  -5 9.42458 3.28136   1
  10  -7   5 13.5113  3.4195   4
 -11   7  -5 4.17546 2.87082   1
  11  -7   5 4.86794 2.90243   4
 -12   7  -5 1.97368 3.05458   1
  12  -7   5 5.68129 3.18472   4
 -13   7  -5 6.54365 4.06179   1
  13  -7   5 7.09437 3.57353   4
 -14   7  -5 2.35963 3.85476   1
  14  -7   5 4.04882 3.76396   4
  12   6  -5 2.73031 3.60108   3
 -12  -6   5 20.2177  5.9845   1
  11   6  -5 18.7446  4.8430   3
 -11  -6   5 29.1005  6.1940   1
  10   6  -5 61.7270  6.7766   3
 -10  -6   5 52.8825  7.0475   1
   9   6  -5 30.0460  5.0172   3
  -9  -6   5 28.8179  5.4627   1
   8   6  -5 42.8889  5.3765   3
  -8  -6   5 55.5390  6.3782   1
   7   6  -5 168.951   9.035   3
  -7  -6   5 154.128   9.447   1
   6   6  -5 85.2455  6.2188   3
  -6  -6   5 88.4971  6.8902   1
  -6  -6   5 91.7737  5.7856   2
   5   6  -5 284.398  11.313   3
  -5  -6   5 317.317  11.039   2
  -5  -6   5 304.145  12.315   1
   4   6  -5 46.4645  4.3770   3
  -4  -6   5 48.5553  4.1826   2
  -4  -6   5 44.1713  4.5395   1
   3   6  -5 22.0197  3.0971   3
  -3  -6   5 26.6527  3.2274   2
  -3  -6   5 22.7318  3.4392   1
   2   6  -5 67.1001  4.5759   2
   2   6  -5 66.0831  4.5905   3
  -2  -6   5 66.0800  4.9822   1
   1   6  -5 29.0391  3.1120   3
   1   6  -5 30.7947  3.2883   2
  -1  -6   5 27.2049  3.2249   1
   0   6  -5 98.5615  5.3721   2
   0   6  -5 83.1871  4.8023   3
   0   6  -5 93.0043  2.8057   4
   0  -6   5 93.0584  5.1890   1
  -1   6  -5 53.7459  3.7264   3
  -1   6  -5 55.9530  4.1095   2
  -1   6  -5 54.9678  2.5087   4
   1  -6   5 57.2247  3.8645   1
  -2   6  -5 2.58896 1.36568   2
  -2   6  -5 0.88049 1.11013   3
  -2   6  -5 0.88034 0.82498   4
   2  -6   5 -0.3097  1.2561   1
  -3   6  -5 116.773   4.787   4
  -3   6  -5 111.341   5.713   2
  -3   6  -5 114.383   5.365   3
   3  -6   5 114.719   5.547   1
  -4   6  -5 9.06547 1.99286   2
  -4   6  -5 14.1332  2.4132   1
  -4   6  -5 18.1326  2.3742   3
  -4   6  -5 13.1581  2.0250   4
  -5   6  -5 13.1777  2.4510   1
  -5   6  -5 14.8506  2.2298   3
  -5   6  -5 18.0423  2.5514   2
  -5   6  -5 11.4150  2.1269   4
  -6   6  -5 1.10779 1.15900   3
  -6   6  -5 -0.2873  1.2283   4
  -6   6  -5 0.11911 1.46192   1
  -6   6  -5 -0.7348  1.1050   2
  -7   6  -5 1.81341 1.54646   2
  -7   6  -5 0.85650 1.76679   1
  -7   6  -5 0.06271 1.35514   4
   7  -6   5 0.80516 1.30499   3
  -8   6  -5 12.1152  2.8814   4
  -8   6  -5 8.33644 2.64016   1
   8  -6   5 18.9145  2.8746   3
  -9   6  -5 26.7072  4.0621   4
  -9   6  -5 20.8023  3.8347   1
   9  -6   5 29.5334  3.4897   3
 -10   6  -5 6.25824 2.90943   1
  10  -6   5 6.56998 2.46070   3
  10  -6   5 9.56642 3.07827   4
 -11   6  -5 20.2676  4.4119   1
  11  -6   5 11.8666  3.5552   4
 -12   6  -5 13.3017  4.1409   1
  12  -6   5 10.1831  3.8518   4
 -13   6  -5 21.5795  5.3816   1
  13  -6   5 7.18850 3.60100   4
 -14   6  -5 18.8067  5.8586   1
  14  -6   5 11.3428  4.4168   4
  13   5  -5 0.02571 3.38901   3
  12   5  -5 41.6734  6.3307   3
 -12  -5   5 52.3580  7.5486   1
  11   5  -5 35.0997  5.5524   3
 -11  -5   5 34.5518  6.1853   1
  10   5  -5 66.0899  6.5205   3
 -10  -5   5 50.4578  6.6416   1
   9   5  -5 49.7740  5.5990   3
  -9  -5   5 54.2038  6.2422   1
   8   5  -5 69.0879  5.8837   3
  -8  -5   5 75.9266  6.7484   1
   7   5  -5 -1.6446  1.7130   3
  -7  -5   5 2.87967 2.80151   1
  -7  -5   5 -0.7996  1.2242   2
   6   5  -5 198.431   8.940   3
  -6  -5   5 192.928   9.485   1
  -6  -5   5 190.274   8.143   2
   5   5  -5 63.7597  4.8359   3
   5   5  -5 60.1730  3.4198   4
  -5  -5   5 61.4692  5.4928   1
  -5  -5   5 55.0588  4.3334   2
   4   5  -5 1.96525 1.04763   4
   4   5  -5 2.34013 1.58786   3
  -4  -5   5 0.48341 2.08113   1
  -4  -5   5 -0.0963  1.2567   2
   3   5  -5 65.2696  4.4696   3
   3   5  -5 69.6271  2.8945   4
  -3  -5   5 65.7905  4.3814   2
  -3  -5   5 69.3076  4.7785   1
   2   5  -5 1092.16   25.73   3
   2   5  -5 1120.09   22.68   4
  -2  -5   5 1075.89   26.21   2
  -2  -5   5 1061.47   26.56   1
   1   5  -5 760.521  19.479   2
   1   5  -5 782.255  16.190   4
   1   5  -5 754.554  18.983   3
  -1  -5   5 740.664  19.381   1
   0   5  -5 38.8675  2.0245   4
   0   5  -5 35.2772  3.0330   3
   0   5  -5 40.7406  3.4153   2
   0  -5   5 33.7131  3.0337   1
  -1   5  -5 23.1487  1.8730   4
  -1   5  -5 21.6460  2.3879   3
  -1   5  -5 19.8030  2.5062   2
   1  -5   5 19.5037  2.2242   1
  -2   5  -5 180.034   6.647   3
  -2   5  -5 174.317   6.960   2
  -2   5  -5 170.552   5.698   4
   2  -5   5 162.862   6.348   1
  -3   5  -5 9.40801 1.79285   3
  -3   5  -5 9.59774 1.81340   1
  -3   5  -5 9.58168 1.88369   2
  -3   5  -5 9.83207 1.61318   4
  -4   5  -5 10.2422  1.8678   4
  -4   5  -5 11.0321  2.0516   1
  -4   5  -5 9.63924 1.88462   3
  -4   5  -5 13.1396  2.1172   2
  -5   5  -5 187.607   7.594   1
  -5   5  -5 178.054   7.028   3
  -5   5  -5 177.321   6.964   2
  -5   5  -5 166.850   7.117   4
  -6   5  -5 0.36595 1.24134   4
  -6   5  -5 0.92651 1.48917   1
  -6   5  -5 0.54643 1.17261   2
   6  -5   5 -0.8374  1.1766   3
  -7   5  -5 25.7490  2.7806   2
  -7   5  -5 25.1691  3.4682   1
  -7   5  -5 26.4119  3.5299   4
   7  -5   5 26.7927  3.0723   3
  -8   5  -5 6.31325 2.44981   1
  -8   5  -5 4.92614 2.18538   4
   8  -5   5 5.33096 2.04575   3
  -9   5  -5 80.4548  6.2182   4
  -9   5  -5 87.4172  6.4541   1
   9  -5   5 74.3815  5.2791   3
 -10   5  -5 12.9718  3.6502   1
 -10   5  -5 12.6745  3.4471   4
  10  -5   5 12.4997  2.8891   3
 -11   5  -5 8.23362 3.46967   1
  11  -5   5 6.43718 3.00457   4
  11  -5   5 4.46845 2.38684   3
 -12   5  -5 41.5006  6.2302   1
  12  -5   5 48.0923  6.1208   4
 -13   5  -5 15.2083  5.1947   1
  13  -5   5 9.45308 3.95624   4
 -14   5  -5 5.89485 4.51391   1
  14  -5   5 0.00115 2.98632   4
  13   4  -5 1.52084 3.59382   3
 -13  -4   5 -1.8682  3.7722   1
  12   4  -5 53.9072  6.6011   3
 -12  -4   5 49.0363  7.0905   1
  11   4  -5 143.630   9.070   3
 -11  -4   5 126.538   9.487   1
  10   4  -5 109.467   7.660   3
 -10  -4   5 103.000   8.160   1
   9   4  -5 92.5342  6.7374   3
  -9  -4   5 91.4486  7.3440   1
   8   4  -5 60.3228  5.2440   3
  -8  -4   5 74.2823  6.3417   1
   7   4  -5 16.2852  3.1753   3
   7   4  -5 18.7024  2.6299   4
  -7  -4   5 15.1368  2.5630   2
  -7  -4   5 13.8798  3.4786   1
   6   4  -5 68.6877  4.9973   3
   6   4  -5 71.6076  4.2239   4
  -6  -4   5 73.3262  5.6468   1
  -6  -4   5 73.9303  5.0308   2
   5   4  -5 69.7338  4.7599   3
   5   4  -5 66.2355  3.6458   4
  -5  -4   5 67.1709  4.4668   2
  -5  -4   5 71.4065  5.1553   1
   4   4  -5 -0.0279  1.2275   3
   4   4  -5 0.56574 0.88893   4
  -4  -4   5 0.55784 1.88390   1
  -4  -4   5 0.73610 1.21079   2
   3   4  -5 22.3782  1.9523   4
   3   4  -5 25.6149  2.7888   3
  -3  -4   5 24.7686  2.8377   1
  -3  -4   5 20.1268  2.5196   2
   2   4  -5 254.780   6.538   4
   2   4  -5 239.520   8.255   3
  -2  -4   5 236.737   8.324   2
  -2  -4   5 243.367   8.308   1
   1   4  -5 386.032   9.069   4
   1   4  -5 354.424  10.683   3
  -1  -4   5 376.502  10.725   1
   0   4  -5 14.5962  2.0253   3
   0   4  -5 16.4546  1.4821   4
   0   4  -5 16.4223  2.1443   2
   0  -4   5 14.6490  1.8756   1
  -1   4  -5 267.651   7.263   4
  -1   4  -5 250.481   8.440   2
  -1   4  -5 249.826   8.047   3
   1  -4   5 242.492   7.515   1
  -2   4  -5 10.3315  1.8299   2
  -2   4  -5 9.78684 1.57895   1
  -2   4  -5 11.3834  1.5755   4
  -2   4  -5 13.2969  1.9222   3
  -3   4  -5 1031.75   23.42   4
  -3   4  -5 1019.47   23.83   2
  -3   4  -5 976.580  23.841   1
  -3   4  -5 1016.56   23.37   3
  -4   4  -5 842.197  21.006   1
  -4   4  -5 857.809  20.383   2
  -4   4  -5 830.706  20.198   3
  -4   4  -5 831.883  20.605   4
  -5   4  -5 550.062  14.639   2
  -5   4  -5 569.003  15.842   1
  -5   4  -5 581.288  15.290   3
  -5   4  -5 546.774  15.676   4
   5  -4   5 575.177  15.255   3
  -6   4  -5 63.2596  4.5475   4
  -6   4  -5 58.7155  4.3485   1
  -6   4  -5 60.6273  3.6404   2
   6  -4   5 61.5252  4.0543   3
  -7   4  -5 8.17359 1.76560   2
  -7   4  -5 11.0886  2.5891   1
  -7   4  -5 11.6433  2.6268   4
   7  -4   5 8.25465 2.14849   3
  -8   4  -5 2.33217 1.95488   1
  -8   4  -5 1.79668 1.87399   4
   8  -4   5 1.89931 1.70137   3
  -9   4  -5 9.43020 2.80840   4
  -9   4  -5 9.17076 3.16847   1
   9  -4   5 10.4280  2.6622   3
 -10   4  -5 9.75083 3.23388   1
 -10   4  -5 3.47869 2.53089   4
  10  -4   5 3.78332 2.22751   3
 -11   4  -5 32.4530  5.2738   1
 -11   4  -5 34.6004  5.2156   4
  11  -4   5 17.7065  3.4994   3
  11  -4   5 31.4271  4.9982   4
 -12   4  -5 14.0719  4.5168   1
  12  -4   5 11.6394  3.8532   4
 -13   4  -5 0.33327 3.11930   1
  13  -4   5 0.09629 2.79942   4
 -14   4  -5 0.37539 4.09794   1
  14  -4   5 -0.4696  3.0378   4
 -14  -3   5 3.00566 4.35305   1
  13   3  -5 4.25555 3.38962   3
 -13  -3   5 6.66882 4.29067   1
  12   3  -5 -4.2862  2.3629   3
 -12  -3   5 0.82428 3.03992   1
  11   3  -5 44.6279  5.4746   3
 -11  -3   5 55.7546  6.5212   1
  10   3  -5 -0.4346  1.5359   4
  10   3  -5 0.01218 2.09457   3
 -10  -3   5 0.96472 2.81049   1
   9   3  -5 36.1495  4.0140   4
   9   3  -5 68.2691  5.5800   3
  -9  -3   5 59.8996  5.8762   1
   8   3  -5 2.11374 1.62018   4
   8   3  -5 4.20891 2.03031   3
  -8  -3   5 0.10742 1.18011   2
  -8  -3   5 0.39953 2.24745   1
   7   3  -5 57.0836  4.2121   4
   7   3  -5 58.1523  4.6961   3
  -7  -3   5 56.2601  4.2768   2
  -7  -3   5 54.2677  5.0549   1
   6   3  -5 80.7051  5.0528   3
   6   3  -5 89.5822  4.6255   4
  -6  -3   5 83.3081  5.4905   1
  -6  -3   5 84.9481  4.8089   2
   5   3  -5 1.37558 1.08487   4
   5   3  -5 1.13693 1.35643   3
  -5  -3   5 0.01812 1.15504   2
  -5  -3   5 2.49567 1.89182   1
   4   3  -5 511.913  12.660   4
   4   3  -5 513.359  13.980   3
  -4  -3   5 498.198  13.902   2
  -4  -3   5 516.397  14.388   1
   3   3  -5 784.127  17.638   4
   3   3  -5 790.617  19.098   3
  -3  -3   5 785.030  19.452   1
  -3  -3   5 784.197  19.339   2
   2   3  -5 607.378  15.129   3
   2   3  -5 605.693  13.758   4
  -2  -3   5 581.884  15.404   2
  -2  -3   5 596.119  15.012   1
   1   3  -5 120.607   4.185   4
   1   3  -5 118.981   4.982   3
  -1  -3   5 115.715   5.120   2
  -1  -3   5 123.863   4.664   1
   0   3  -5 39.4570  2.7461   3
   0   3  -5 42.3523  2.4467   4
   0  -3   5 42.2898  3.0328   2
   0  -3   5 42.9219  2.4879   1
  -1   3  -5 25.4401  2.1519   4
  -1   3  -5 29.6914  2.5110   3
   1  -3   5 22.7174  2.2765   2
   1  -3   5 30.8236  2.0474   1
  -2   3  -5 281.101   8.537   2
  -2   3  -5 282.753   8.117   1
  -2   3  -5 294.382   8.767   3
  -2   3  -5 294.883   8.593   4
   2  -3   5 277.710   8.545   2
  -3   3  -5 319.845   9.260   2
  -3   3  -5 331.237   9.814   3
  -3   3  -5 329.752   9.498   1
  -3   3  -5 321.870   9.774   4
  -4   3  -5 1215.40   26.99   2
  -4   3  -5 1245.60   27.61   3
  -4   3  -5 1185.39   28.06   4
  -4   3  -5 1205.86   28.31   1
  -5   3  -5 677.179  18.394   1
  -5   3  -5 694.309  18.671   4
   5  -3   5 705.284  17.970   3
   5  -3   5 733.313  16.864   2
  -6   3  -5 69.6723  4.8885   4
  -6   3  -5 64.5816  4.6121   1
   6  -3   5 69.1992  4.3998   3
   6  -3   5 72.2468  3.5344   2
  -7   3  -5 58.4534  4.7358   1
  -7   3  -5 53.4089  4.6802   4
   7  -3   5 59.5015  4.3555   3
  -8   3  -5 4.32347 2.37017   1
  -8   3  -5 1.94346 1.88954   4
   8  -3   5 3.72890 1.95260   3
  -9   3  -5 10.2944  3.0272   4
  -9   3  -5 9.62221 3.36622   1
   9  -3   5 8.96287 2.66958   3
 -10   3  -5 23.9279  4.2892   4
 -10   3  -5 28.6257  4.6296   1
  10  -3   5 28.6247  3.9522   3
 -11   3  -5 29.3577  5.0704   4
 -11   3  -5 43.1559  5.7959   1
  11  -3   5 32.8341  4.4207   3
 -12   3  -5 -0.3776  2.6796   1
  12  -3   5 5.02153 2.98407   4
  12  -3   5 4.88426 2.81009   3
 -13   3  -5 1.68896 3.56358   1
  13  -3   5 -1.4229  2.7187   4
 -14   3  -5 2.00115 3.97605   1
 -14  -2   5 21.9176  5.7336   1
  13   2  -5 -1.1672  2.4254   4
  13   2  -5 2.29968 3.01567   3
 -13  -2   5 3.36803 3.52266   1
  12   2  -5 32.2246  4.9364   3
 -12  -2   5 28.6127  5.4577   1
  11   2  -5 12.3580  3.3934   4
  11   2  -5 19.1940  3.8675   3
 -11  -2   5 16.3460  4.2141   1
  10   2  -5 8.80014 3.01712   3
  10   2  -5 14.3964  3.1279   4
 -10  -2   5 9.26482 3.33158   1
   9   2  -5 1.81855 1.72366   4
   9   2  -5 4.30930 2.20962   3
  -9  -2   5 6.16895 2.87004   1
   8   2  -5 222.353   9.063   3
   8   2  -5 229.065   8.860   4
  -8  -2   5 228.674  10.035   1
  -8  -2   5 214.531   8.246   2
   7   2  -5 12.2674  2.5563   3
   7   2  -5 8.38503 2.09814   4
  -7  -2   5 17.0711  2.4996   2
  -7  -2   5 12.8815  2.8648   1
   6   2  -5 14.8513  2.3863   3
   6   2  -5 14.5170  2.1592   4
  -6  -2   5 15.2705  2.3094   2
  -6  -2   5 16.5453  2.7168   1
   5   2  -5 117.751   5.025   4
   5   2  -5 114.898   5.410   3
  -5  -2   5 111.426   5.283   2
  -5  -2   5 118.417   5.625   1
   4   2  -5 13.8922  1.7126   4
   4   2  -5 13.1942  2.0389   3
  -4  -2   5 9.66866 1.98440   1
  -4  -2   5 10.2149  1.8612   2
   3   2  -5 149.758   5.150   4
   3   2  -5 157.700   5.796   3
  -3  -2   5 153.689   5.614   1
  -3  -2   5 152.130   6.010   2
   2   2  -5 595.714  14.522   3
   2   2  -5 605.367  13.977   4
  -2  -2   5 606.849  14.185   1
  -2  -2   5 570.984  14.933   2
   1   2  -5 142.238   5.197   3
   1   2  -5 142.819   4.811   4
  -1  -2   5 143.416   4.386   1
  -1  -2   5 130.804   5.254   2
   0   2  -5 1.56721 0.91633   4
   0   2  -5 1.46816 0.88080   3
   0  -2   5 3.29380 1.14034   2
   0  -2   5 1.78724 0.71517   1
  -1   2  -5 0.92431 0.69121   1
  -1   2  -5 0.71034 0.82613   3
  -1   2  -5 1.96767 0.94654   4
   1  -2   5 0.22691 0.88396   2
  -2   2  -5 566.774  13.803   1
  -2   2  -5 580.341  14.556   4
  -2   2  -5 578.552  14.447   3
   2  -2   5 578.733  14.057   2
  -3   2  -5 1974.97   42.29   3
  -3   2  -5 1991.00   43.18   4
  -3   2  -5 2081.77   43.60   1
   3  -2   5 1966.47   42.10   2
  -4   2  -5 1.55216 1.26385   4
  -4   2  -5 1.62896 1.21638   1
   4  -2   5 1.35803 0.99524   2
   4  -2   5 1.50581 1.16442   3
  -5   2  -5 2.60641 1.43653   4
  -5   2  -5 2.04053 1.41641   1
   5  -2   5 0.50171 0.94381   2
   5  -2   5 -0.3125  1.0228   3
  -6   2  -5 145.402   6.985   4
  -6   2  -5 140.621   6.663   1
   6  -2   5 106.812   4.137   2
  -7   2  -5 245.316  10.205   1
  -7   2  -5 259.725  10.479   4
   7  -2   5 257.266   9.673   3
  -8   2  -5 447.568  15.185   4
  -8   2  -5 404.136  14.775   1
   8  -2   5 409.960  13.495   3
  -9   2  -5 74.2142  6.1825   1
  -9   2  -5 60.3192  5.8684   4
   9  -2   5 70.3574  5.3123   3
 -10   2  -5 10.2515  3.2543   4
 -10   2  -5 9.01573 3.27033   1
  10  -2   5 11.3849  3.0578   3
 -11   2  -5 3.96782 2.95547   1
 -11   2  -5 0.17315 2.23857   4
  11  -2   5 2.00235 2.51484   3
 -12   2  -5 3.08723 3.10168   1
  12  -2   5 5.46180 3.06771   3
  12  -2   5 5.40547 3.16942   4
 -13   2  -5 4.38276 3.88337   1
  13  -2   5 0.80767 2.97899   4
 -15  -1   5 12.2056  5.2541   1
 -14  -1   5 47.3590  7.1762   1
  13   1  -5 0.89493 2.43508   4
 -13  -1   5 -1.8207  2.7789   1
  12   1  -5 -0.7109  1.9211   3
  12   1  -5 0.83191 2.40593   4
 -12  -1   5 0.60022 2.69175   1
  11   1  -5 41.2291  4.8955   4
  11   1  -5 66.4740  5.6004   3
 -11  -1   5 45.6630  5.7071   1
  10   1  -5 52.4671  4.9716   4
  10   1  -5 53.8458  4.8911   3
 -10  -1   5 50.9909  5.4339   1
   9   1  -5 13.9875  2.8581   3
   9   1  -5 17.4343  3.0699   4
  -9  -1   5 15.7254  3.3711   1
   8   1  -5 80.6283  5.0568   3
   8   1  -5 96.4160  5.4890   4
  -8  -1   5 86.5895  4.9446   2
  -8  -1   5 82.8729  5.7762   1
   7   1  -5 681.414  18.160   4
   7   1  -5 694.624  17.815   3
  -7  -1   5 713.135  17.855   2
  -7  -1   5 672.360  19.171   1
   6   1  -5 272.517   8.762   3
   6   1  -5 253.899   8.738   4
  -6  -1   5 267.494   8.837   2
  -6  -1   5 261.276   9.268   1
   5   1  -5 356.073  10.167   3
   5   1  -5 354.807  10.282   4
  -5  -1   5 356.541  10.698   1
  -5  -1   5 360.914  10.683   2
   4   1  -5 0.23082 0.94627   3
   4   1  -5 2.66820 1.16452   4
  -4  -1   5 3.42849 1.39353   2
  -4  -1   5 0.77025 1.20258   1
   3   1  -5 195.131   6.182   4
   3   1  -5 189.530   6.187   3
  -3  -1   5 195.740   5.938   1
  -3  -1   5 179.202   6.527   2
   2   1  -5 33.7339  2.3411   3
   2   1  -5 37.2952  2.5677   4
  -2  -1   5 37.5828  2.8507   2
  -2  -1   5 39.6937  2.0240   1
   1   1  -5 97.1933  4.0728   4
   1   1  -5 102.342   4.120   3
  -1  -1   5 100.987   2.805   1
   0   1  -5 0.72053 0.91050   4
   0   1  -5 1.71934 0.94626   3
   0  -1   5 0.92210 0.43626   1
   0  -1   5 1.09454 1.00381   2
  -1   1  -5 166.556   5.819   3
  -1   1  -5 167.422   4.654   1
  -1   1  -5 160.232   5.776   4
   1  -1   5 160.804   5.493   2
  -2   1  -5 209.556   7.363   4
  -2   1  -5 228.107   6.569   1
  -2   1  -5 231.708   7.457   3
   2  -1   5 230.556   6.735   2
  -3   1  -5 129.570   5.693   4
  -3   1  -5 128.080   5.024   1
   3  -1   5 127.319   4.509   2
   3  -1   5 125.265   5.409   3
  -4   1  -5 40.9813  3.4225   4
  -4   1  -5 42.5470  3.1063   1
   4  -1   5 41.8195  2.4719   2
   4  -1   5 35.5346  3.0766   3
  -5   1  -5 224.390   8.432   1
  -5   1  -5 238.091   8.973   4
   5  -1   5 227.995   6.090   2
   5  -1   5 210.827   8.191   3
  -6   1  -5 439.706  14.097   4
  -6   1  -5 449.432  14.096   1
   6  -1   5 423.052  13.222   3
  -7   1  -5 641.102  19.070   1
  -7   1  -5 606.174  18.625   4
   7  -1   5 625.915  17.661   3
  -8   1  -5 30.0690  4.2274   1
  -8   1  -5 32.8668  4.2806   4
   8  -1   5 31.4057  3.8436   3
  -9   1  -5 82.3532  6.5518   4
  -9   1  -5 69.7831  6.2155   1
   9  -1   5 80.5499  5.9015   3
 -10   1  -5 48.6778  5.6953   4
 -10   1  -5 44.4579  5.6858   1
  10  -1   5 42.7152  4.9293   3
 -11   1  -5 2.61434 2.71515   1
 -11   1  -5 -2.0491  2.1860   4
  11  -1   5 -0.8837  2.2889   3
 -12   1  -5 16.7709  4.8160   1
  12  -1   5 17.6918  4.2054   3
  12  -1   5 12.6160  3.9733   4
 -13   1  -5 13.1460  4.7620   1
  13  -1   5 9.60116 4.05765   4
  13  -1   5 7.23754 3.85915   3
  15   0  -5 1.70772 3.19689   4
 -15   0   5 2.91381 4.00124   1
  14   0  -5 2.64363 3.09473   4
 -14   0   5 0.81723 3.44877   1
  13   0  -5 -3.6048  1.9266   4
 -13   0   5 0.20479 2.83986   1
  12   0  -5 16.1758  3.7418   4
  12   0  -5 12.2827  3.1208   3
 -12   0   5 20.0291  4.4979   1
  11   0  -5 8.54703 2.83168   3
  11   0  -5 6.27590 2.80597   4
 -11   0   5 7.87408 3.14621   1
  10   0  -5 7.01661 2.50761   4
  10   0  -5 3.79627 2.17519   3
 -10   0   5 4.14153 2.67353   1
   9   0  -5 390.550  13.238   4
   9   0  -5 396.364  12.283   3
  -9   0   5 403.205  14.075   1
  -9   0   5 384.972  11.862   2
   8   0  -5 33.1391  3.1619   3
   8   0  -5 34.2452  3.5525   4
  -8   0   5 29.6711  3.6618   1
  -8   0   5 35.6057  3.1801   2
   7   0  -5 276.348   8.802   3
   7   0  -5 283.967   9.652   4
  -7   0   5 266.453   9.799   1
  -7   0   5 275.825   9.076   2
   6   0  -5 186.043   7.150   4
   6   0  -5 192.292   6.613   3
  -6   0   5 183.146   7.181   1
  -6   0   5 194.566   7.084   2
   5   0  -5 42.8601  2.8035   3
   5   0  -5 38.0015  3.0584   4
  -5   0   5 39.2118  3.1846   2
  -5   0   5 41.7063  2.9750   1
   4   0  -5 372.826   9.602   3
   4   0  -5 368.127  10.247   4
  -4   0   5 357.567  10.459   2
  -4   0   5 365.749   9.813   1
   3   0  -5 1001.35   21.80   3
   3   0  -5 1008.74   22.76   4
  -3   0   5 1018.13   22.20   1
  -3   0   5 1010.20   23.25   2
   2   0  -5 11.6369  1.6139   4
   2   0  -5 12.9198  1.4959   3
  -2   0   5 13.1282  1.7889   2
  -2   0   5 13.9754  1.0247   1
   1   0  -5 74.3314  3.6406   4
  -1   0   5 78.6592  3.7012   2
   0   0  -5 1097.80   23.17   1
   0   0  -5 1050.35   24.15   4
   0   0  -5 1074.45   23.69   3
   0   0   5 1103.49   24.01   2
  -1   0  -5 408.065  11.110   3
  -1   0  -5 424.746  10.083   1
  -1   0  -5 419.543  11.436   4
   1   0   5 414.037  11.149   3
   1   0   5 429.903  10.664   2
  -2   0  -5 1295.83   30.21   4
  -2   0  -5 1404.89   30.12   1
   2   0   5 1429.49   29.19   2
   2   0   5 1311.23   29.66   3
  -3   0  -5 12.5787  2.0557   4
  -3   0  -5 12.9086  1.8681   1
   3   0   5 12.3265  1.9658   3
   3   0   5 13.2142  1.4544   2
  -4   0  -5 100.420   5.295   4
  -4   0  -5 96.8320  4.9902   1
   4   0   5 100.527   3.361   2
   4   0   5 89.9068  4.8927   3
  -5   0  -5 69.3376  4.5973   1
  -5   0  -5 57.2746  4.3881   4
   5   0   5 58.7338  4.2313   3
  -6   0  -5 152.962   7.484   1
  -6   0  -5 150.758   7.491   4
   6   0   5 156.703   7.273   3
  -7   0  -5 45.0894  4.6418   4
  -7   0  -5 45.8907  4.6259   1
   7   0   5 55.7703  4.6986   3
  -8   0  -5 4.60702 2.34663   4
  -8   0  -5 -0.8411  2.0576   1
   8   0   5 -1.2520  1.6717   3
  -9   0  -5 0.59884 1.94125   4
  -9   0  -5 2.35778 2.45221   1
   9   0   5 4.29365 2.43903   3
 -10   0  -5 3.46939 2.65250   4
 -10   0  -5 2.73494 2.76191   1
  10   0   5 3.88609 2.47451   3
 -11   0  -5 3.92504 3.33213   1
 -11   0  -5 5.35686 3.21258   4
  11   0   5 9.40457 3.55097   3
 -12   0  -5 0.35592 3.19078   1
  12   0   5 -0.5250  2.7128   4
  12   0   5 2.14844 3.09986   3
 -13   0  -5 1.28125 4.01658   1
  13   0   5 -0.1340  3.3895   4
  13   0   5 3.11955 3.79634   3
  15  -1  -5 -1.2755  3.3747   4
 -15   1   5 1.16271 3.50962   1
  14  -1  -5 6.88671 3.48058   4
 -14   1   5 7.30017 3.79910   1
  13  -1  -5 6.79139 3.09302   4
 -13   1   5 6.49387 3.44684   1
  12  -1  -5 39.7866  5.1225   4
 -12   1   5 36.3217  5.3118   1
  11  -1  -5 53.5467  4.5608   3
  11  -1  -5 43.4107  4.9393   4
 -11   1   5 53.5789  5.6917   1
  10  -1  -5 133.526   6.467   3
  10  -1  -5 140.886   7.706   4
 -10   1   5 128.926   7.855   1
   9  -1  -5 268.216   8.943   3
   9  -1  -5 255.715  10.100   4
  -9   1   5 237.226  10.340   1
  -9   1   5 268.025   9.086   2
   8  -1  -5 0.56092 1.20168   3
   8  -1  -5 1.52007 1.47119   4
  -8   1   5 1.27090 1.32961   2
  -8   1   5 3.12430 1.84915   1
   7  -1  -5 58.3881  3.4272   3
   7  -1  -5 59.8230  4.1563   4
  -7   1   5 61.0575  4.0122   2
  -7   1   5 64.1210  4.3680   1
   6  -1  -5 1039.77   24.52   4
   6  -1  -5 1040.27   22.53   3
  -6   1   5 1001.22   24.16   2
  -6   1   5 1026.15   24.81   1
   5  -1  -5 492.197  11.703   3
   5  -1  -5 478.578  13.159   4
  -5   1   5 489.412  12.900   1
  -5   1   5 483.759  13.184   2
   4  -1  -5 652.691  14.599   3
   4  -1  -5 649.019  16.045   4
  -4   1   5 641.173  15.428   1
  -4   1   5 647.739  16.223   2
   3  -1  -5 807.080  19.485   4
   3  -1  -5 845.737  18.239   3
  -3   1   5 874.230  18.734   1
  -3   1   5 819.629  19.738   2
   2  -1  -5 10.4659  1.6647   4
   2  -1  -5 8.15850 1.22673   3
  -2   1   5 9.63599 1.56515   2
  -2   1   5 9.08117 0.87542   1
   1  -1  -5 53.6376  1.9863   1
   1  -1  -5 56.7926  3.2825   4
   1  -1  -5 48.1692  2.7411   3
  -1   1   5 50.8712  3.0141   2
   0  -1  -5 312.520   9.250   4
   0  -1  -5 324.221   7.891   1
   0   1   5 311.061   8.750   3
   0   1   5 316.879   8.668   2
  -1  -1  -5 682.044  16.157   1
  -1  -1  -5 682.301  17.000   4
   1   1   5 716.696  15.982   2
   1   1   5 682.676  16.619   3
  -2  -1  -5 564.936  14.441   1
   2   1   5 582.071  13.293   2
   2   1   5 560.698  14.650   3
  -3  -1  -5 147.563   6.103   1
  -3  -1  -5 149.305   6.358   4
   3   1   5 151.940   4.505   2
   3   1   5 140.211   6.027   3
  -4  -1  -5 4.03147 1.68562   1
  -4  -1  -5 4.39322 1.71478   4
   4   1   5 3.80157 1.50025   3
   4   1   5 6.29361 0.91687   2
  -5  -1  -5 6.60756 2.25333   1
  -5  -1  -5 4.52392 1.95660   4
   5   1   5 2.46369 1.64170   3
  -6  -1  -5 64.9402  5.1618   1
  -6  -1  -5 60.0696  4.8777   4
   6   1   5 61.7885  4.7630   3
  -7  -1  -5 46.9573  4.8427   1
  -7  -1  -5 49.6820  4.8871   4
   7   1   5 51.3235  4.7823   3
  -8  -1  -5 56.3667  5.5585   1
  -8  -1  -5 59.6769  5.5942   4
   8   1   5 61.7674  5.3102   3
  -9  -1  -5 0.53407 2.15359   4
  -9  -1  -5 4.65379 2.99095   1
   9   1   5 0.78686 2.21165   3
 -10  -1  -5 6.94044 3.60380   1
 -10  -1  -5 14.6647  3.9944   4
  10   1   5 13.2499  3.6060   3
 -11  -1  -5 38.2848  5.8725   4
 -11  -1  -5 37.2533  6.0009   1
  11   1   5 40.9009  5.6813   3
 -12  -1  -5 0.85401 3.71766   1
  12   1   5 -1.0297  2.9417   4
  12   1   5 -2.5582  2.6955   3
  16  -2  -5 5.34935 4.19510   4
 -16   2   5 2.62441 4.38824   1
  15  -2  -5 24.4174  5.3622   4
 -15   2   5 12.8539  4.5987   1
  14  -2  -5 -0.1689  2.4795   4
 -14   2   5 0.94344 2.95860   1
  13  -2  -5 4.15563 2.73587   4
 -13   2   5 3.72917 3.01567   1
  12  -2  -5 19.1367  3.9380   4
 -12   2   5 16.6231  3.9489   1
  11  -2  -5 200.921   9.800   4
 -11   2   5 202.379  10.247   1
  10  -2  -5 23.8120  2.7715   3
  10  -2  -5 23.0897  3.5709   4
 -10   2   5 21.7816  2.8785   2
 -10   2   5 17.8911  3.5893   1
   9  -2  -5 77.2027  4.2648   3
   9  -2  -5 78.1558  5.4281   4
  -9   2   5 75.4118  5.4644   1
  -9   2   5 76.5500  4.7292   2
   8  -2  -5 1.77742 1.46044   4
   8  -2  -5 2.08714 1.16299   3
  -8   2   5 0.59486 1.54035   1
  -8   2   5 -0.2869  1.2021   2
   7  -2  -5 447.658  10.988   3
   7  -2  -5 460.329  13.497   4
  -7   2   5 437.082  12.674   2
  -7   2   5 429.511  13.139   1
   6  -2  -5 414.249  12.221   4
   6  -2  -5 426.551  10.053   3
  -6   2   5 395.554  11.814   1
  -6   2   5 402.738  11.828   2
   5  -2  -5 28.5708  1.8590   3
   5  -2  -5 24.3434  2.5602   4
  -5   2   5 26.8003  2.6043   2
  -5   2   5 27.2749  2.3995   1
   4  -2  -5 358.348   8.455   3
   4  -2  -5 332.068  10.052   4
  -4   2   5 345.090  10.148   2
  -4   2   5 341.741   9.288   1
   3  -2  -5 346.700   8.514   3
   3  -2  -5 335.850   9.858   4
  -3   2   5 339.623   9.849   2
  -3   2   5 346.756   8.806   1
   2  -2  -5 261.710   6.804   1
   2  -2  -5 253.540   7.990   4
   2  -2  -5 254.817   6.992   3
  -2   2   5 248.490   7.784   2
   1  -2  -5 1017.07   23.42   4
   1  -2  -5 1041.08   22.63   1
  -1   2   5 1020.29   23.07   2
  -1   2   5 1018.52   22.31   3
   0  -2  -5 18.5076  1.7924   1
   0  -2  -5 12.8469  1.9574   4
   0   2   5 18.4277  1.8498   2
   0   2   5 18.9656  1.9466   3
  -1  -2  -5 3.09676 1.32611   4
  -1  -2  -5 0.90345 1.22625   1
   1   2   5 3.10086 1.06700   2
   1   2   5 0.87286 0.97336   3
  -2  -2  -5 3.85061 1.55773   1
  -2  -2  -5 5.04066 1.58656   4
   2   2   5 3.14324 1.36686   3
   2   2   5 5.54369 1.10879   2
  -3  -2  -5 37.3738  3.3624   4
  -3  -2  -5 40.8927  3.5015   1
   3   2   5 31.2668  3.0473   3
   3   2   5 38.8584  2.1973   2
  -4  -2  -5 46.8333  4.1000   1
  -4  -2  -5 34.8103  3.5154   4
   4   2   5 33.6666  3.4399   3
   4   2   5 41.6919  1.8595   2
  -5  -2  -5 6.37859 2.31029   1
  -5  -2  -5 4.79568 1.96864   4
   5   2   5 5.56222 2.15436   3
  -6  -2  -5 8.40631 2.68779   1
  -6  -2  -5 3.73772 2.02156   4
   6   2   5 2.68463 1.88973   3
  -7  -2  -5 36.1877  4.2990   4
  -7  -2  -5 36.7884  4.5759   1
   7   2   5 31.7293  4.1280   3
  -8  -2  -5 1.88272 2.12602   4
  -8  -2  -5 3.04510 2.38585   1
   8   2   5 3.17326 2.28095   3
  -9  -2  -5 12.5138  3.4200   4
  -9  -2  -5 10.1547  3.4766   1
   9   2   5 12.9235  3.4084   3
 -10  -2  -5 0.80583 2.91591   1
 -10  -2  -5 0.23902 2.59436   4
  10   2   5 1.46374 2.64964   3
 -11  -2  -5 27.4335  5.2426   4
 -11  -2  -5 16.1505  4.8955   1
  11   2   5 19.8911  4.6709   3
 -12  -2  -5 14.2330  5.1864   1
  12   2   5 9.01042 4.08651   3
  12   2   5 15.3986  4.5928   4
  16  -3  -5 -4.3072  3.0116   4
 -16   3   5 -2.4731  3.6205   1
  15  -3  -5 7.28666 3.68800   4
 -15   3   5 8.06670 4.16932   1
  14  -3  -5 0.27754 2.62041   4
 -14   3   5 2.61811 3.30753   1
  13  -3  -5 1.99695 2.45461   4
 -13   3   5 0.03464 2.53968   1
  12  -3  -5 40.5987  5.0036   4
 -12   3   5 32.9402  4.9552   1
  11  -3  -5 49.8311  5.1257   4
 -11   3   5 63.3925  5.7678   1
  10  -3  -5 7.02714 2.44736   4
 -10   3   5 5.11616 1.89378   2
 -10   3   5 8.97841 2.76376   1
   9  -3  -5 67.0927  5.0313   4
   9  -3  -5 72.3529  3.5774   3
  -9   3   5 83.0529  4.9489   2
  -9   3   5 67.8462  5.1838   1
   8  -3  -5 31.6254  3.5235   4
   8  -3  -5 38.1143  2.3845   3
  -8   3   5 35.6433  3.3002   2
  -8   3   5 38.5429  3.7867   1
   7  -3  -5 112.298   5.898   4
   7  -3  -5 120.265   3.907   3
  -7   3   5 120.289   5.680   2
  -7   3   5 118.061   5.811   1
   6  -3  -5 1702.19   37.77   4
   6  -3  -5 1729.68   33.95   3
  -6   3   5 1700.85   37.91   2
  -6   3   5 1633.21   38.16   1
   5  -3  -5 118.231   5.431   4
   5  -3  -5 111.051   3.400   3
  -5   3   5 107.732   4.777   1
  -5   3   5 99.4801  5.0528   2
   4  -3  -5 181.017   4.941   3
   4  -3  -5 171.597   6.618   4
  -4   3   5 181.130   6.086   1
   3  -3  -5 228.237   6.821   1
   3  -3  -5 222.609   7.567   4
  -3   3   5 224.704   6.148   3
   2  -3  -5 1839.16   40.33   4
   2  -3  -5 1919.73   40.70   1
  -2   3   5 1826.70   40.55   2
  -2   3   5 1956.03   38.66   3
   1  -3  -5 8.08888 1.76765   4
   1  -3  -5 8.59174 1.65662   1
  -1   3   5 10.6914  1.5166   3
  -1   3   5 8.35318 1.51165   2
   0  -3  -5 574.323  14.917   4
   0  -3  -5 570.736  14.553   1
   0   3   5 578.674  14.100   2
   0   3   5 557.163  14.155   3
  -1  -3  -5 350.911  10.458   1
  -1  -3  -5 352.329  10.704   4
   1   3   5 359.454  10.475   3
   1   3   5 365.216   9.612   2
  -2  -3  -5 160.090   6.641   4
  -2  -3  -5 155.784   6.690   1
   2   3   5 158.165   5.254   2
   2   3   5 160.765   6.567   3
  -3  -3  -5 106.869   5.617   4
  -3  -3  -5 107.838   5.800   1
   3   3   5 120.836   5.872   3
   3   3   5 121.497   4.103   2
  -4  -3  -5 131.780   6.530   4
  -4  -3  -5 117.690   6.506   1
   4   3   5 123.873   6.470   3
  -5  -3  -5 96.3682  5.9034   4
  -5  -3  -5 90.7609  6.1458   1
   5   3   5 94.4744  5.9396   3
  -6  -3  -5 18.2384  3.2394   4
  -6  -3  -5 6.85532 2.85234   1
   6   3   5 16.0401  3.1691   3
  -7  -3  -5 10.8365  3.0104   4
  -7  -3  -5 14.7868  3.5229   1
   7   3   5 17.6317  3.5458   3
  -8  -3  -5 2.75372 2.34409   4
  -8  -3  -5 4.85605 2.71055   1
   8   3   5 4.89966 2.65826   3
  -9  -3  -5 9.20487 3.23807   4
  -9  -3  -5 5.08853 3.23016   1
   9   3   5 5.39975 2.89416   3
 -10  -3  -5 12.7294  4.1391   1
 -10  -3  -5 19.7144  4.4423   4
  10   3   5 14.6396  4.0843   3
 -11  -3  -5 3.50438 3.80208   1
 -11  -3  -5 2.79835 3.43731   4
  11   3   5 0.92461 3.11499   3
  16  -4  -5 0.41963 3.21363   4
 -16   4   5 0.03284 3.89195   1
  15  -4  -5 2.73985 3.20071   4
 -15   4   5 -0.1764  3.2246   1
  14  -4  -5 1.96411 2.63751   4
 -14   4   5 2.68380 3.03386   1
  13  -4  -5 2.29140 2.49476   4
 -13   4   5 4.39096 2.97963   1
  12  -4  -5 26.6686  4.3674   4
 -12   4   5 31.9611  4.8522   1
  11  -4  -5 43.9015  4.7726   4
 -11   4   5 23.9126  3.1514   2
 -11   4   5 29.9673  4.4254   1
  10  -4  -5 328.439  12.588   4
 -10   4   5 356.451  11.918   2
 -10   4   5 347.520  13.026   1
   9  -4  -5 10.9912  2.6135   4
  -9   4   5 8.14865 2.49867   1
  -9   4   5 9.87375 2.20618   2
   8  -4  -5 26.8941  3.3267   4
  -8   4   5 35.2553  3.5797   1
  -8   4   5 27.2180  3.0682   2
   7  -4  -5 0.24553 1.34017   4
  -7   4   5 0.91592 1.32237   1
  -7   4   5 0.55205 1.20714   2
   6  -4  -5 879.170  21.933   4
  -6   4   5 877.730  21.915   2
  -6   4   5 868.295  21.894   1
   5  -4  -5 2.81499 1.49422   4
  -5   4   5 3.96518 1.39228   1
  -5   4   5 2.67750 1.33942   2
  -5   4   5 3.52280 0.69043   3
   4  -4  -5 38.4058  3.3727   4
  -4   4   5 37.8448  1.9569   3
  -4   4   5 36.4058  3.0904   2
  -4   4   5 37.1501  2.8473   1
   3  -4  -5 603.817  15.445   1
   3  -4  -5 618.999  15.920   4
  -3   4   5 604.573  15.894   2
[truncated: 563,635 more chars]
