# Supplementary material for: Host–guest supra­molecular inter­actions between a resorcinarene-based cavitand bearing a –COOH moiety and acetic acid
Source: Acta Crystallogr E Crystallogr Commun. 2019 Feb 22;75(Pt 3):397–401. doi: 10.1107/S2056989019002512 (PMC6399691; doi:10.1107/S2056989019002512)
Supplement: Supplementary file 2 [file e-75-00397-Isup2.hkl]

data_I                                                                          
_shelx_title ' monoacac ApexII 190K  P-1'                                       
_shelx_refln_list_code          4                                               
_shelx_F_calc_maximum      164.73                                               
_exptl_crystal_F_000       796.00                                               
_reflns_d_resolution_high  0.6969                                               
                                                                                
loop_                                                                           
 _space_group_symop_operation_xyz                                               
 'x, y, z'                                                                      
 '-x, -y, -z'                                                                   
                                                                                
_cell_length_a    11.7576                                                       
_cell_length_b    11.9561                                                       
_cell_length_c    14.1979                                                       
_cell_angle_alpha  91.710                                                       
_cell_angle_beta  105.728                                                       
_cell_angle_gamma 111.980                                                       
                                                                                
_shelx_F_squared_multiplier     1.000                                           
                                                                                
loop_                                                                           
 _refln_index_h                                                                 
 _refln_index_k                                                                 
 _refln_index_l                                                                 
 _refln_F_squared_calc                                                          
 _refln_F_squared_meas                                                          
 _refln_F_squared_sigma                                                         
 _refln_observed_status                                                         
   1   0   0       5786.73       5987.23        87.91 o                         
   2   0   0       2607.93       2466.58        29.97 o                         
   3   0   0        461.43        472.24         6.87 o                         
   4   0   0         95.12         87.68         2.78 o                         
   5   0   0         19.28         38.50         2.14 o                         
   6   0   0        186.65        225.33         5.39 o                         
   7   0   0         35.68         38.53         3.89 o                         
   8   0   0        185.37        182.98         7.74 o                         
   9   0   0        106.95        100.57         6.67 o                         
  10   0   0         50.33         46.43         5.60 o                         
  11   0   0         27.01         16.91         4.61 o                         
  12   0   0          0.18          2.82         3.88 o                         
  13   0   0         26.95         28.51         6.28 o                         
  14   0   0         29.92         40.18         9.19 o                         
 -15   1   0          2.18         -0.69         6.75 o                         
 -14   1   0          1.13         -2.58         6.12 o                         
 -13   1   0         37.60         39.57         8.41 o                         
 -12   1   0        109.73         88.93         7.72 o                         
 -11   1   0        173.01        180.78        11.76 o                         
 -10   1   0         97.25         88.24         6.60 o                         
  -9   1   0        221.11        221.46         9.57 o                         
  -8   1   0        189.63        170.17         7.32 o                         
  -7   1   0          1.59          8.60         1.63 o                         
  -6   1   0       1311.43       1057.46        18.79 o                         
  -5   1   0         18.68         13.57         1.62 o                         
  -4   1   0       1035.52        971.75        21.08 o                         
  -3   1   0        154.63         99.55         4.72 o                         
  -2   1   0        839.33       1386.92        15.36 o                         
  -1   1   0       1019.00       1266.16        13.92 o                         
   0   1   0       2400.75       2729.54        33.53 o                         
   1   1   0      25713.89      25190.12       256.01 o                         
   2   1   0        515.80        468.31         8.61 o                         
   3   1   0        721.00        700.54        14.22 o                         
   4   1   0         35.30         12.07         1.43 o                         
   5   1   0        912.33        872.51        19.95 o                         
   6   1   0        150.05        173.91         6.79 o                         
   7   1   0         23.49         25.93         3.64 o                         
   8   1   0          0.49          3.46         2.52 o                         
   9   1   0        114.06         94.40         6.73 o                         
  10   1   0         44.49         50.93         5.95 o                         
  11   1   0          7.31          0.83         3.63 o                         
  12   1   0         16.08          9.76         5.05 o                         
  13   1   0          0.57          4.56         5.19 o                         
  14   1   0         14.94         16.16         7.82 o                         
 -15   2   0          0.59         -5.63         5.63 o                         
 -14   2   0          5.42         10.99         6.68 o                         
 -13   2   0         90.45        108.06        11.47 o                         
 -12   2   0        350.25        320.70        35.08 o                         
 -11   2   0        252.72        262.43        11.22 o                         
 -10   2   0        171.06        175.45         8.42 o                         
  -9   2   0        641.40        597.19        15.21 o                         
  -8   2   0        923.68        870.42        13.91 o                         
  -7   2   0        284.91        285.61         7.56 o                         
  -6   2   0         12.84         19.90         1.99 o                         
  -5   2   0         71.72        110.06         3.57 o                         
  -4   2   0       4635.57       4571.67        48.10 o                         
  -3   2   0       6481.86       5880.57        60.40 o                         
  -2   2   0       5443.62       5527.55        56.57 o                         
  -1   2   0        676.71       1018.35        13.26 o                         
   0   2   0       6407.64       6808.84        69.32 o                         
   1   2   0       7594.44       8054.39        81.60 o                         
   2   2   0        159.97        180.18         4.44 o                         
   3   2   0        318.13        429.60         7.13 o                         
   4   2   0        574.03        594.06        12.59 o                         
   5   2   0         13.04          7.89         1.56 o                         
   6   2   0        120.42        141.10         6.48 o                         
   7   2   0         31.48         44.86         3.90 o                         
   8   2   0          0.34          0.20         2.74 o                         
   9   2   0        115.23        114.89         7.46 o                         
  10   2   0         25.93         17.79         5.04 o                         
  11   2   0         25.57         13.00         4.78 o                         
  12   2   0         12.98          6.65         4.93 o                         
  13   2   0         63.06         93.90        11.88 o                         
  14   2   0          0.19          6.66         7.08 o                         
 -15   3   0          1.43          4.39         6.27 o                         
 -14   3   0          1.12          3.42         5.72 o                         
 -13   3   0        362.41        352.77        27.71 o                         
 -12   3   0        631.19        633.44        23.03 o                         
 -11   3   0        187.74        182.21         8.91 o                         
 -10   3   0        208.67        212.24        14.48 o                         
  -9   3   0         61.44         55.85         6.94 o                         
  -8   3   0        146.46        157.51         6.08 o                         
  -7   3   0         60.81         50.81         3.02 o                         
  -6   3   0         72.85         67.30         3.15 o                         
  -5   3   0       2400.40       2435.54        27.89 o                         
  -4   3   0         15.29          4.10         1.05 o                         
  -3   3   0        560.67        770.78        10.11 o                         
  -2   3   0       5316.32       5659.15        66.18 o                         
  -1   3   0       1056.39       1450.22        16.54 o                         
   0   3   0       3044.59       2731.83        29.44 o                         
   1   3   0       1071.26       1141.67        14.12 o                         
   2   3   0        212.19        190.79         5.35 o                         
   3   3   0         91.79         86.01         3.38 o                         
   4   3   0          3.78          1.18         1.33 o                         
   5   3   0        530.59        492.96         9.18 o                         
   6   3   0         75.86         71.97        12.33 o                         
   7   3   0         40.52         47.42         4.09 o                         
   8   3   0        152.86        138.59         7.83 o                         
   9   3   0         11.98         21.07         4.41 o                         
  10   3   0         23.09         22.08         4.83 o                         
  11   3   0          3.80          1.14         3.69 o                         
  12   3   0         10.39          2.90         4.87 o                         
  13   3   0          1.00         -1.01         6.45 o                         
 -15   4   0          3.14          7.93         7.23 o                         
 -14   4   0        124.00        166.75        13.86 o                         
 -13   4   0        262.05        253.40        23.16 o                         
 -12   4   0        177.29        169.59        12.94 o                         
 -11   4   0          2.49          2.73         3.91 o                         
 -10   4   0        799.47        722.51        16.40 o                         
  -9   4   0        393.00        416.71         9.33 o                         
  -8   4   0       2867.96       2871.23        34.53 o                         
  -7   4   0        197.10        193.54         8.31 o                         
  -6   4   0       2134.93       2143.94        25.77 o                         
  -5   4   0       2833.59       2951.92        38.42 o                         
  -4   4   0        173.61        259.85         5.18 o                         
  -3   4   0        597.14        598.49         8.71 o                         
  -2   4   0          3.91         10.76         1.31 o                         
  -1   4   0         10.94          8.89         1.26 o                         
   0   4   0         13.97         10.88         1.36 o                         
   1   4   0        202.30        227.26         7.22 o                         
   2   4   0         34.43         47.62         2.64 o                         
   3   4   0        435.36        378.94         7.55 o                         
   4   4   0         28.93         47.89         3.02 o                         
   5   4   0        385.16        377.92        11.07 o                         
   6   4   0        146.03        145.08         7.25 o                         
   7   4   0        115.02        111.76         6.96 o                         
   8   4   0          3.76          1.48         2.96 o                         
   9   4   0          0.37         -0.96         2.99 o                         
  10   4   0          0.90          1.75         3.68 o                         
  11   4   0          8.60          7.29         6.32 o                         
  12   4   0          0.00          0.73         6.49 o                         
 -15   5   0          1.12         -2.07         6.06 o                         
 -14   5   0          0.70          2.61         5.21 o                         
 -13   5   0        136.25        131.15        11.78 o                         
 -12   5   0        101.97        109.58        12.05 o                         
 -11   5   0          2.92          2.38         3.81 o                         
 -10   5   0        296.23        312.68        23.33 o                         
  -9   5   0       2168.26       2297.12        29.64 o                         
  -8   5   0       1059.46       1003.67        15.38 o                         
  -7   5   0         90.77        112.08         7.34 o                         
  -6   5   0        741.08        846.16        14.44 o                         
  -5   5   0         35.67         31.86         2.17 o                         
  -4   5   0         71.15        123.38         3.74 o                         
  -3   5   0         25.72         18.31         1.73 o                         
  -2   5   0         20.14          8.44         1.42 o                         
  -1   5   0        801.13        730.00        11.04 o                         
   0   5   0       1089.32       1204.12        15.53 o                         
   1   5   0        766.85        780.33        13.93 o                         
   2   5   0         22.69         29.11         2.56 o                         
   3   5   0        118.14        140.52         8.65 o                         
   4   5   0         58.37         62.54         6.47 o                         
   5   5   0         66.67         56.58         4.68 o                         
   6   5   0          8.78          0.91         2.77 o                         
   7   5   0        222.41        186.60        11.78 o                         
   8   5   0         65.16         66.49         8.71 o                         
   9   5   0        146.04        133.75        23.87 o                         
  10   5   0          1.16          0.68         5.38 o                         
  11   5   0          1.19         -3.49         6.03 o                         
  12   5   0         53.69         85.12        24.64 o                         
 -15   6   0          0.28         -2.96         5.89 o                         
 -14   6   0          3.72         11.32         8.00 o                         
 -13   6   0          8.46         11.72         5.19 o                         
 -12   6   0         69.68         77.40         9.19 o                         
 -11   6   0        198.53        206.26        21.34 o                         
 -10   6   0         33.20         38.23         6.44 o                         
  -9   6   0        490.85        419.04        14.84 o                         
  -8   6   0         22.80         22.42         2.49 o                         
  -7   6   0         34.13         24.10         2.33 o                         
  -6   6   0        119.01        145.79         6.11 o                         
  -5   6   0        111.88        110.91         3.88 o                         
  -4   6   0          0.00         12.94         1.76 o                         
  -3   6   0          8.08         24.01         2.09 o                         
  -2   6   0         20.20         30.90         3.01 o                         
  -1   6   0       2354.65       2558.84        29.55 o                         
   0   6   0          4.67          1.42         1.24 o                         
   1   6   0          0.14          2.20         1.36 o                         
   2   6   0        221.33        269.40         6.54 o                         
   3   6   0          6.61         11.57         2.30 o                         
   4   6   0          4.85          3.35         2.11 o                         
   5   6   0         35.44         47.57         4.78 o                         
   6   6   0         18.52         28.36         6.23 o                         
   7   6   0         31.40         35.20         7.24 o                         
   8   6   0         91.36         92.26        25.25 o                         
   9   6   0          0.02         -0.63         5.40 o                         
  10   6   0         24.85         29.25         8.57 o                         
  11   6   0          2.31         -0.27         6.72 o                         
 -16   7   0          0.39          6.93         7.26 o                         
 -15   7   0          5.59         13.07         7.27 o                         
 -14   7   0          3.39         14.61         6.40 o                         
 -13   7   0         10.84          8.07         5.44 o                         
 -12   7   0         25.76         26.32         6.55 o                         
 -11   7   0          4.94          3.70         2.75 o                         
 -10   7   0        259.03        257.31         9.94 o                         
  -9   7   0        184.58        222.61         8.90 o                         
  -8   7   0         75.87         79.33         8.08 o                         
  -7   7   0         43.58         39.38         2.85 o                         
  -6   7   0        421.18        394.19         8.05 o                         
  -5   7   0        731.15        838.45        12.97 o                         
  -4   7   0        239.44        266.82         6.37 o                         
  -3   7   0       1964.70       2152.93        26.25 o                         
  -2   7   0        255.78        286.23         7.62 o                         
  -1   7   0        421.34        460.84         8.48 o                         
   0   7   0          0.00          0.56         1.36 o                         
   1   7   0         21.73         28.30         2.63 o                         
   2   7   0       1792.63       1715.20        38.67 o                         
   3   7   0        273.70        297.31         9.94 o                         
   4   7   0         28.12         31.95         5.26 o                         
   5   7   0        167.23        164.07        12.83 o                         
   6   7   0          3.29          4.89         5.83 o                         
   7   7   0         60.67         59.53         8.91 o                         
   8   7   0         12.57          7.37         5.90 o                         
   9   7   0         15.98         12.62         6.96 o                         
  10   7   0         84.85         92.47        12.55 o                         
 -15   8   0          3.12         -1.40         5.80 o                         
 -14   8   0         39.54         45.32         8.85 o                         
 -13   8   0         19.17         18.24        11.89 o                         
 -12   8   0         10.28         10.88         5.18 o                         
 -11   8   0         16.59         12.23         7.14 o                         
 -10   8   0          1.76         -0.84         2.56 o                         
  -9   8   0          0.74         -0.36         2.46 o                         
  -8   8   0        245.46        269.78         9.72 o                         
  -7   8   0         14.85         26.73         3.76 o                         
  -6   8   0         14.62         25.22         2.54 o                         
  -5   8   0         10.92         11.51         2.14 o                         
  -4   8   0        229.67        170.04         5.39 o                         
  -3   8   0         10.23         19.40         2.40 o                         
  -2   8   0         42.30         34.14         3.85 o                         
  -1   8   0        110.40         84.25         5.09 o                         
   0   8   0        132.97        118.81         6.38 o                         
   1   8   0         77.56         82.86         5.75 o                         
   2   8   0        678.21        654.10        15.71 o                         
   3   8   0        113.33         99.62         7.56 o                         
   4   8   0        118.56        102.48         9.67 o                         
   5   8   0         62.55         62.60         8.98 o                         
   6   8   0         62.76         79.38         9.95 o                         
   7   8   0          7.48         10.49         6.79 o                         
   8   8   0          1.50          2.07         8.18 o                         
   9   8   0         23.93         35.05         9.39 o                         
 -15   9   0         18.72         12.85         9.02 o                         
 -14   9   0         32.24         22.38         7.68 o                         
 -13   9   0          0.00         -4.15         4.37 o                         
 -12   9   0         10.73          6.99         4.79 o                         
 -11   9   0          2.54          1.26         3.04 o                         
 -10   9   0         10.08          4.55         3.28 o                         
  -9   9   0         24.11         15.18         3.73 o                         
  -8   9   0          8.02          3.95         2.80 o                         
  -7   9   0        106.62        110.52         6.51 o                         
  -6   9   0         47.15         44.22         5.43 o                         
  -5   9   0       1144.47       1294.35        18.98 o                         
  -4   9   0        665.40        731.29        16.08 o                         
  -3   9   0         33.33         34.51         3.14 o                         
  -2   9   0        198.19        209.48         8.08 o                         
  -1   9   0          5.16          7.05         2.92 o                         
   0   9   0         81.98         61.26         5.46 o                         
   1   9   0        949.94        917.20        19.66 o                         
   2   9   0        133.64        123.89         7.44 o                         
   3   9   0        300.05        290.65        11.02 o                         
   4   9   0        104.80        104.37        10.28 o                         
   5   9   0        173.44        202.37        14.08 o                         
   6   9   0         45.89         51.93        16.66 o                         
   7   9   0          0.14          0.59         9.97 o                         
   8   9   0          0.99         -1.36         7.64 o                         
   9   9   0         75.58         98.10        13.17 o                         
 -15  10   0         75.60         89.68        12.59 o                         
 -14  10   0        293.86        307.40        21.61 o                         
 -13  10   0         71.50         73.70         9.97 o                         
 -12  10   0          2.60          2.08         3.31 o                         
 -11  10   0          3.37          3.17         3.34 o                         
 -10  10   0         35.33         34.93         5.27 o                         
  -9  10   0         10.77          7.64         5.59 o                         
  -8  10   0          6.14          8.04         2.88 o                         
  -7  10   0        367.98        358.95        11.60 o                         
  -6  10   0        130.13        123.97         7.09 o                         
  -5  10   0         28.75         37.25         4.40 o                         
  -4  10   0         91.73         95.46         6.00 o                         
  -3  10   0        185.10        176.97         8.00 o                         
  -2  10   0        637.38        661.92        15.87 o                         
  -1  10   0          2.42          6.95         3.21 o                         
   0  10   0         42.91         39.33         5.00 o                         
   1  10   0         16.15          8.19         3.55 o                         
   2  10   0          0.12         -1.88         3.13 o                         
   3  10   0         12.07          9.69         5.33 o                         
   4  10   0        154.40        174.59        13.19 o                         
   5  10   0          0.65          3.83         5.47 o                         
   6  10   0         98.84        111.36        21.84 o                         
   7  10   0          0.05          1.13         6.48 o                         
   8  10   0          1.07          4.19         6.92 o                         
 -15  11   0         52.46         58.22        10.69 o                         
 -14  11   0        110.70        116.62        12.39 o                         
 -13  11   0          1.04          0.92         5.21 o                         
 -12  11   0          0.02         -1.48         3.22 o                         
 -11  11   0          3.27          6.22         4.16 o                         
 -10  11   0        520.13        538.62        16.26 o                         
  -9  11   0         92.94         83.65         6.93 o                         
  -8  11   0         93.18        102.64         7.25 o                         
  -7  11   0         48.95         51.33         5.49 o                         
  -6  11   0          1.09          0.90         3.41 o                         
  -5  11   0          3.40         -0.24         3.75 o                         
  -4  11   0        317.05        324.45        14.91 o                         
  -3  11   0        756.68        669.53        29.05 o                         
  -2  11   0         50.91         45.24         5.28 o                         
  -1  11   0         19.76         29.18         6.05 o                         
   0  11   0          2.44          4.46         3.57 o                         
   1  11   0         23.99         13.75         4.34 o                         
   2  11   0          4.72          4.06         3.54 o                         
   3  11   0         13.70          0.84         6.40 o                         
   4  11   0         25.00         33.25         8.22 o                         
   5  11   0          6.84         11.07         7.13 o                         
   6  11   0          0.10          2.55         7.21 o                         
   7  11   0          0.16          2.00         7.25 o                         
 -15  12   0          0.44         -3.11         9.20 o                         
 -14  12   0        114.22        135.42        31.65 o                         
 -13  12   0         78.84         86.05        10.86 o                         
 -12  12   0          0.44          1.02         3.98 o                         
 -11  12   0         57.47         65.92         7.21 o                         
 -10  12   0         71.86         64.66         7.02 o                         
  -9  12   0        104.14        106.80        16.66 o                         
  -8  12   0         42.81         32.58        13.32 o                         
  -7  12   0         57.47         71.84         9.03 o                         
  -6  12   0         31.03         38.28        11.76 o                         
  -5  12   0         20.60         12.25         6.12 o                         
  -4  12   0         72.93         67.96         8.50 o                         
  -3  12   0         56.82         46.48         7.53 o                         
  -2  12   0          2.95          2.67         4.65 o                         
  -1  12   0          0.73          0.13         3.25 o                         
   0  12   0        185.10        166.71        10.30 o                         
   1  12   0        119.88        142.10         9.27 o                         
   2  12   0         11.90         15.38         7.07 o                         
   3  12   0          2.03          6.12         6.57 o                         
   4  12   0          0.66         -3.60         6.52 o                         
   5  12   0          1.68          1.54         7.19 o                         
 -14  13   0         23.36         17.64        17.76 o                         
 -13  13   0          0.66          0.70         5.44 o                         
 -12  13   0          0.22         -0.08         5.62 o                         
 -11  13   0         39.20         40.41         8.54 o                         
 -10  13   0         45.47         31.50        11.63 o                         
  -9  13   0          6.79          5.13         5.18 o                         
  -8  13   0         11.63         10.04         6.31 o                         
  -7  13   0          4.71         10.46         5.40 o                         
  -6  13   0         21.87         21.23         6.72 o                         
  -5  13   0        160.87        155.17        12.58 o                         
  -4  13   0          2.77          0.66         4.78 o                         
  -3  13   0         12.53         14.00         6.58 o                         
  -2  13   0         30.57         29.25         6.99 o                         
  -1  13   0          2.38          2.25         3.57 o                         
   0  13   0         67.72         61.39         7.14 o                         
   1  13   0         71.56         76.77         7.98 o                         
   2  13   0        166.27        146.45        13.64 o                         
   3  13   0        108.31        126.43        13.41 o                         
   4  13   0          6.97          7.20         7.51 o                         
 -13  14   0          1.35          5.03         6.04 o                         
 -12  14   0          4.99          0.16         6.09 o                         
 -11  14   0         24.25         22.84         7.78 o                         
 -10  14   0          8.27          1.11         6.88 o                         
  -9  14   0         20.26         29.08         7.54 o                         
  -8  14   0        107.36        118.63        25.64 o                         
  -7  14   0         26.42         26.55         7.60 o                         
  -6  14   0         58.99         46.00         8.90 o                         
  -5  14   0        110.07        129.89        12.21 o                         
  -4  14   0         23.47         13.40         6.71 o                         
  -3  14   0         12.36          9.29         8.31 o                         
  -2  14   0          0.03         -1.51         4.93 o                         
  -1  14   0        144.38        164.24        13.51 o                         
   0  14   0         55.22         68.85        13.00 o                         
   1  14   0          5.60         -0.72         6.48 o                         
   2  14   0         16.14          7.83         8.91 o                         
   3  14   0          4.90          5.20         9.85 o                         
 -12  15   0         17.09         22.09         8.03 o                         
 -11  15   0          0.02          0.10         5.99 o                         
 -10  15   0         42.67         41.92         9.40 o                         
  -9  15   0          5.26          0.99         7.02 o                         
  -8  15   0          8.05          9.85         6.19 o                         
  -7  15   0          2.66         -3.89         5.09 o                         
  -6  15   0          0.29         -5.07         5.07 o                         
  -5  15   0        200.75        193.84        15.40 o                         
  -4  15   0        125.64        128.39        12.94 o                         
  -3  15   0          1.86         10.88         6.90 o                         
  -2  15   0         35.76         39.48         9.50 o                         
  -1  15   0         31.88         33.92         9.11 o                         
   0  15   0          7.56         -4.00         5.04 o                         
   1  15   0         51.64         38.40        41.21 o                         
 -11  16   0         10.63         19.69        11.36 o                         
 -10  16   0          2.29          0.48         7.01 o                         
  -9  16   0         11.91          6.20         6.90 o                         
  -8  16   0          4.93         -0.84         6.28 o                         
  -7  16   0          0.02          0.37        10.37 o                         
  -6  16   0         37.45         40.55         9.43 o                         
  -5  16   0         20.41         10.08         7.59 o                         
  -4  16   0         24.20         21.86         9.05 o                         
  -3  16   0          0.95         -3.12         6.33 o                         
  -2  16   0          3.44          1.95         7.62 o                         
  -1  16   0          6.15          4.78        10.26 o                         
   1 -16   1         35.91         32.36        12.46 o                         
   2 -16   1          0.55          2.61         7.41 o                         
   3 -16   1          2.75          7.18         8.83 o                         
   4 -16   1          0.34         -5.07         6.59 o                         
   5 -16   1         55.91        104.91        22.60 o                         
   6 -16   1          0.11         -2.39         7.89 o                         
   7 -16   1         15.68         14.66         7.30 o                         
   8 -16   1         15.76         18.98         8.42 o                         
   9 -16   1          0.75          0.71         7.29 o                         
  10 -16   1         22.12         17.01         8.52 o                         
  11 -16   1         18.31         18.89        10.51 o                         
  -1 -15   1         56.76         13.04        18.31 o                         
   0 -15   1          0.00         -1.12         4.74 o                         
   1 -15   1          1.75          3.20         7.03 o                         
   2 -15   1         17.17         15.35         8.50 o                         
   3 -15   1          9.34          2.26         6.09 o                         
   4 -15   1         26.22         10.52         7.19 o                         
   5 -15   1         68.43         75.80        11.08 o                         
   6 -15   1         28.85         29.86         8.09 o                         
   7 -15   1          1.68          1.34         5.63 o                         
   8 -15   1         30.66         45.17        14.17 o                         
   9 -15   1         56.97         56.37        10.34 o                         
  10 -15   1         12.69         20.93         8.21 o                         
  11 -15   1         26.77         24.93         8.66 o                         
  12 -15   1         26.71         29.71         9.67 o                         
  -3 -14   1          0.15         -1.20         7.23 o                         
  -2 -14   1         17.02         24.07        15.34 o                         
  -1 -14   1         38.78         43.75         7.49 o                         
   0 -14   1         13.71          4.74         7.41 o                         
   1 -14   1         29.50         15.59        10.09 o                         
   2 -14   1          2.61          4.59         3.90 o                         
   3 -14   1         33.78         43.48        15.14 o                         
   4 -14   1         14.81         14.62         6.80 o                         
   5 -14   1         28.88         26.51        10.12 o                         
   6 -14   1         32.74         46.71        14.47 o                         
   7 -14   1          2.98         18.94         6.33 o                         
   8 -14   1         24.12         32.03         7.98 o                         
   9 -14   1         19.61         12.57         8.43 o                         
  10 -14   1         37.48         32.03         8.09 o                         
  11 -14   1          3.11          6.38         6.13 o                         
  12 -14   1          0.03         -0.76         6.14 o                         
  13 -14   1          1.36          2.98         6.31 o                         
  -4 -13   1         80.57        114.51        16.48 o                         
  -3 -13   1          0.13          6.88         6.86 o                         
  -2 -13   1          5.18         -0.83        15.21 o                         
  -1 -13   1         89.38         97.33         8.62 o                         
   0 -13   1         57.31         66.13         7.42 o                         
   1 -13   1          0.35          0.30         3.81 o                         
   2 -13   1         50.51         33.39         8.26 o                         
   3 -13   1          4.47          2.01         3.25 o                         
   4 -13   1          0.75          7.08         5.20 o                         
   5 -13   1        362.36        387.08        18.31 o                         
   6 -13   1         46.57         37.15         7.60 o                         
   7 -13   1         15.35         19.90         6.41 o                         
   8 -13   1          8.40          6.47         5.04 o                         
   9 -13   1          6.21         -1.02         4.68 o                         
  10 -13   1          3.75         -0.03         4.71 o                         
  11 -13   1         11.61          7.88         5.76 o                         
  12 -13   1         22.88          7.77        11.80 o                         
  13 -13   1        128.13        128.65        20.32 o                         
  14 -13   1        168.65        143.13        21.87 o                         
  -6 -12   1         10.52          3.57         8.10 o                         
  -5 -12   1         14.94         15.44         8.17 o                         
  -4 -12   1         10.23         18.96         7.85 o                         
  -3 -12   1         41.06         45.02         9.08 o                         
  -2 -12   1        112.02        111.02        11.16 o                         
  -1 -12   1         73.03         82.50         7.65 o                         
   0 -12   1         41.33         44.44         6.89 o                         
   1 -12   1          4.02          6.08         3.65 o                         
   2 -12   1         64.79         66.60         6.51 o                         
   3 -12   1         39.32         47.65         7.77 o                         
   4 -12   1        323.00        344.69        16.36 o                         
   5 -12   1         18.80         30.00         6.64 o                         
   6 -12   1         54.71         68.32        12.34 o                         
   7 -12   1          4.38          4.90         4.54 o                         
   8 -12   1          0.03         -0.42         5.55 o                         
   9 -12   1          1.75          1.39         4.25 o                         
  10 -12   1         68.51         73.24         9.47 o                         
  11 -12   1         36.83         20.91         5.50 o                         
  12 -12   1          3.23          1.03         4.22 o                         
  13 -12   1         39.04         41.75         9.53 o                         
  14 -12   1         82.24         76.48        11.23 o                         
  -7 -11   1          1.22         -7.69         8.12 o                         
  -6 -11   1          2.20          6.99         7.23 o                         
  -5 -11   1          5.72          4.43         7.93 o                         
  -4 -11   1          0.40          5.39         5.82 o                         
  -3 -11   1        208.63        250.84        23.74 o                         
  -2 -11   1         32.23         38.70         5.84 o                         
  -1 -11   1          5.20          5.19         3.74 o                         
   0 -11   1          7.13          4.00         3.39 o                         
   1 -11   1          0.05          4.71         3.32 o                         
   2 -11   1        640.45        627.07        16.27 o                         
   3 -11   1        264.97        287.12        19.71 o                         
   4 -11   1        168.49        145.27        10.51 o                         
   5 -11   1        302.88        301.76        14.51 o                         
   6 -11   1          0.81          4.15         3.90 o                         
   7 -11   1         29.41         39.80         6.86 o                         
   8 -11   1        160.66        159.66         8.60 o                         
   9 -11   1          6.66          5.52         3.59 o                         
  10 -11   1        127.83        138.37         8.69 o                         
  11 -11   1          2.15          3.11         3.60 o                         
  12 -11   1         16.41          7.14         4.08 o                         
  13 -11   1          0.11          4.29         5.72 o                         
  14 -11   1         85.63         92.68        11.81 o                         
  15 -11   1         15.13         16.81         7.99 o                         
  -8 -10   1         11.49         18.53         8.44 o                         
  -7 -10   1          0.27          0.79         6.45 o                         
  -6 -10   1          6.61          2.44         6.10 o                         
  -5 -10   1          0.00         -1.43         5.01 o                         
  -4 -10   1         19.96         39.39         7.94 o                         
  -3 -10   1          1.17          1.56         3.46 o                         
  -2 -10   1          5.13          1.67         3.27 o                         
  -1 -10   1         96.11        107.50         7.37 o                         
   0 -10   1         17.47         19.79         4.05 o                         
   1 -10   1          0.10         -0.63         2.58 o                         
   2 -10   1        274.99        274.87        10.00 o                         
   3 -10   1        316.47        378.82        11.59 o                         
   4 -10   1          1.04          5.45         2.71 o                         
   5 -10   1        143.73        162.18        10.10 o                         
   6 -10   1         46.56         45.15         4.79 o                         
   7 -10   1        656.03        696.44        18.70 o                         
   8 -10   1        138.13        138.97         7.88 o                         
   9 -10   1         57.40         56.79         5.92 o                         
  10 -10   1          3.96          0.26         3.09 o                         
  11 -10   1         48.65         49.09         9.29 o                         
  12 -10   1        190.00        198.54        26.53 o                         
  13 -10   1         12.49         20.22         6.78 o                         
  14 -10   1          0.32          2.37         5.91 o                         
  15 -10   1        124.33        136.48        14.10 o                         
  -9  -9   1          0.01          2.20         7.10 o                         
  -8  -9   1          0.22          4.83         7.96 o                         
  -7  -9   1          9.64          9.51         6.94 o                         
  -6  -9   1         31.69         29.92         7.49 o                         
  -5  -9   1         57.17         49.80         8.65 o                         
  -4  -9   1        204.21        188.05        13.77 o                         
  -3  -9   1        125.44        113.13        11.72 o                         
  -2  -9   1        418.17        418.80        12.95 o                         
  -1  -9   1          2.09          3.61         3.05 o                         
   0  -9   1        163.99        144.89         8.62 o                         
   1  -9   1         74.99         87.75         5.90 o                         
   2  -9   1         97.72        117.19         6.34 o                         
   3  -9   1          4.03          2.70         2.56 o                         
   4  -9   1        136.43        152.41         5.53 o                         
   5  -9   1        145.87        173.91         5.98 o                         
   6  -9   1        139.27        136.08         6.85 o                         
   7  -9   1        241.79        269.53        11.94 o                         
   8  -9   1        445.21        461.79        13.35 o                         
   9  -9   1        132.66        114.23         7.27 o                         
  10  -9   1         52.95         69.09         6.32 o                         
  11  -9   1         25.33         45.19         7.46 o                         
  12  -9   1          8.35          1.82         6.99 o                         
  13  -9   1         24.05         25.14         7.02 o                         
  14  -9   1          3.28          2.76         5.45 o                         
  15  -9   1          2.14         -2.33         6.79 o                         
 -10  -8   1         12.33         12.75         8.44 o                         
  -9  -8   1          0.00          3.47         7.95 o                         
  -8  -8   1          8.47          6.70         5.95 o                         
  -7  -8   1          2.52          2.07         5.26 o                         
  -6  -8   1         95.16         88.17         9.99 o                         
  -5  -8   1        253.22        278.10        14.80 o                         
  -4  -8   1        867.36        869.35        19.40 o                         
  -3  -8   1         48.62         63.29         5.64 o                         
  -2  -8   1        346.66        312.46        11.23 o                         
  -1  -8   1        509.02        513.44        13.33 o                         
   0  -8   1        165.49        141.21         7.24 o                         
   1  -8   1        109.33        145.64         8.30 o                         
   2  -8   1         20.45         18.58         2.27 o                         
   3  -8   1        232.60        214.52         5.94 o                         
   4  -8   1        282.09        321.59         7.52 o                         
   5  -8   1        497.43        483.85        11.98 o                         
   6  -8   1          0.10         -1.06         1.54 o                         
   7  -8   1        153.39        143.25         7.00 o                         
   8  -8   1        677.67        639.38        15.45 o                         
   9  -8   1         47.63         60.43         8.62 o                         
  10  -8   1        359.19        313.09        11.36 o                         
  11  -8   1         58.17         71.64        18.22 o                         
  12  -8   1         10.95         12.36        10.29 o                         
  13  -8   1          2.17          1.77         4.81 o                         
  14  -8   1         24.88         29.19        14.44 o                         
  15  -8   1         13.68         11.97         7.48 o                         
 -11  -7   1          4.65         21.69        10.99 o                         
 -10  -7   1         13.64          9.81        10.76 o                         
  -9  -7   1         54.79         54.76        14.24 o                         
  -8  -7   1         16.20         27.39         8.36 o                         
  -7  -7   1        160.27        116.85        11.10 o                         
  -6  -7   1         83.23         72.35         8.81 o                         
  -5  -7   1        216.23        222.37        12.79 o                         
  -4  -7   1          8.41          9.12         3.34 o                         
  -3  -7   1         16.26         21.26         3.68 o                         
  -2  -7   1         38.86         20.43         3.64 o                         
  -1  -7   1        132.72        126.14         6.10 o                         
   0  -7   1        374.39        439.26        11.18 o                         
   1  -7   1        182.05        248.05         7.94 o                         
   2  -7   1         20.02         33.22         2.43 o                         
   3  -7   1        688.23        669.47        17.57 o                         
   4  -7   1        171.58        165.97         5.09 o                         
   5  -7   1         36.54         54.40         3.21 o                         
   6  -7   1          6.82         25.63         2.49 o                         
   7  -7   1         97.40        107.69         4.52 o                         
   8  -7   1        130.89        139.06        11.84 o                         
   9  -7   1         83.45        105.39         7.13 o                         
  10  -7   1          8.11          1.00         2.57 o                         
  11  -7   1          0.01          1.30         3.99 o                         
  12  -7   1         17.27         27.94         7.98 o                         
  13  -7   1         51.58         32.10        13.79 o                         
  14  -7   1          6.16          8.49         6.22 o                         
  15  -7   1          1.75          3.26         6.77 o                         
 -11  -6   1          1.18          5.30         7.03 o                         
 -10  -6   1          8.87          4.42         6.28 o                         
  -9  -6   1         12.66         12.46         6.54 o                         
  -8  -6   1         61.74         63.13        19.31 o                         
  -7  -6   1          5.12          0.72         5.90 o                         
  -6  -6   1          0.01          1.53         4.72 o                         
  -4  -6   1        108.71        105.68         5.21 o                         
  -3  -6   1         11.27         18.56         2.41 o                         
  -2  -6   1        118.93        114.67         4.15 o                         
  -1  -6   1        302.87        387.23        13.17 o                         
   0  -6   1         39.55         24.22         3.59 o                         
   1  -6   1       1406.02       1526.60        19.08 o                         
   2  -6   1       2691.89       2913.90        33.09 o                         
   3  -6   1        585.42        509.77        10.30 o                         
   4  -6   1        245.02        221.09         6.11 o                         
   5  -6   1        711.78        735.19        11.67 o                         
   6  -6   1        103.58        125.63         4.45 o                         
   7  -6   1        269.74        254.17         6.65 o                         
   8  -6   1        383.90        394.08         9.96 o                         
   9  -6   1        645.27        618.92        16.98 o                         
  10  -6   1       1063.76       1063.17        37.13 o                         
  11  -6   1          3.25          8.48         4.41 o                         
  12  -6   1          9.84          5.95         4.81 o                         
  13  -6   1          3.99          5.71         5.45 o                         
  14  -6   1          3.38         11.39         6.42 o                         
  15  -6   1          0.36          0.80         6.43 o                         
 -12  -5   1          0.02         -6.34         6.34 o                         
 -11  -5   1          1.40         -2.35         6.63 o                         
 -10  -5   1          8.78          5.01         5.97 o                         
  -9  -5   1         15.52         20.21         6.53 o                         
  -8  -5   1          2.51         -0.52         4.73 o                         
  -7  -5   1          3.03          1.80         2.69 o                         
  -6  -5   1          6.46          3.68         2.97 o                         
  -5  -5   1         14.44         16.30         2.59 o                         
  -4  -5   1        162.27        185.54         5.77 o                         
  -3  -5   1         34.04         22.85         2.29 o                         
  -2  -5   1        572.94        629.30        11.17 o                         
  -1  -5   1        186.45        168.43         5.56 o                         
   0  -5   1        526.20        601.83        11.80 o                         
   1  -5   1        976.34       1160.70        18.73 o                         
   2  -5   1       1345.49       1421.17        17.55 o                         
   3  -5   1         68.90         63.86         2.83 o                         
   4  -5   1       3399.98       3601.27        39.72 o                         
   5  -5   1        279.00        335.16         6.89 o                         
   6  -5   1       1240.40       1224.45        16.87 o                         
   7  -5   1          0.90          3.30         2.19 o                         
   8  -5   1        165.00        203.31         6.51 o                         
   9  -5   1        443.34        459.56        10.09 o                         
  10  -5   1          0.04         -3.22         3.22 o                         
  11  -5   1        271.81        257.13        13.73 o                         
  12  -5   1         18.06         17.37         5.79 o                         
  13  -5   1          1.40          2.56         4.64 o                         
  14  -5   1         76.11         80.08        10.96 o                         
  15  -5   1        159.93        142.56        21.18 o                         
 -13  -4   1         26.68         40.86        13.77 o                         
 -12  -4   1          1.48          0.54         6.23 o                         
 -11  -4   1         53.90         70.49        10.16 o                         
 -10  -4   1          0.16         -3.30         3.30 o                         
  -9  -4   1         51.63         66.65         8.64 o                         
  -8  -4   1        153.81        121.25         9.65 o                         
  -7  -4   1         52.36         62.80         5.59 o                         
  -6  -4   1        154.00        185.80         7.82 o                         
  -5  -4   1          5.62         11.95         2.16 o                         
  -4  -4   1        556.31        544.02         9.89 o                         
  -3  -4   1        225.41        178.24        10.38 o                         
  -2  -4   1       2802.61       2971.81        38.79 o                         
  -1  -4   1        383.44        287.99         5.29 o                         
   0  -4   1       9848.58       9532.14       136.21 o                         
   1  -4   1       2857.39       2762.31        42.77 o                         
   2  -4   1         83.77         84.47         2.84 o                         
   3  -4   1         26.58          6.36         1.46 o                         
   4  -4   1        132.20         89.73         3.54 o                         
   5  -4   1       1231.31       1327.86        17.26 o                         
   6  -4   1       1408.66       1511.71        19.75 o                         
   7  -4   1        135.22        145.32         4.90 o                         
   8  -4   1        292.53        307.06         7.58 o                         
   9  -4   1       2100.90       2049.25        32.46 o                         
  10  -4   1        109.54        116.14        10.93 o                         
  11  -4   1         11.96          9.11         4.56 o                         
  12  -4   1        105.00         96.78        10.37 o                         
  13  -4   1         45.42         46.75        14.37 o                         
  14  -4   1          2.39         10.82         7.94 o                         
  15  -4   1        134.17        135.06        20.10 o                         
 -13  -3   1          0.33          0.78         6.57 o                         
 -12  -3   1          1.72          4.17         5.26 o                         
 -11  -3   1         24.43         12.00         8.85 o                         
 -10  -3   1        219.18        219.74        18.01 o                         
  -9  -3   1          7.13         10.63         3.88 o                         
  -8  -3   1        511.35        467.90        18.93 o                         
  -7  -3   1         39.63         57.55         5.20 o                         
  -6  -3   1         82.04         74.21         3.96 o                         
  -5  -3   1          3.29          3.63         1.62 o                         
  -4  -3   1         70.11         98.54         3.80 o                         
  -3  -3   1        529.52        530.80         9.96 o                         
  -2  -3   1       2802.64       3191.27        34.88 o                         
  -1  -3   1       2206.08       2543.80        27.97 o                         
   0  -3   1       7065.51       6952.55        82.63 o                         
   1  -3   1       2601.97       2684.08        28.77 o                         
   2  -3   1       1981.37       1918.93        21.44 o                         
   3  -3   1        283.50        307.40         5.50 o                         
   4  -3   1       2606.81       2637.74        26.42 o                         
   5  -3   1         95.94        114.58         3.42 o                         
   6  -3   1        214.94        177.09         5.14 o                         
   7  -3   1        424.35        384.63         8.54 o                         
   8  -3   1       1071.04       1035.91        27.77 o                         
   9  -3   1        668.91        686.51        15.79 o                         
  10  -3   1         65.90         79.43        14.39 o                         
  11  -3   1          0.11          5.23         3.25 o                         
  12  -3   1          0.03          1.90         4.36 o                         
  13  -3   1        327.22        380.83        27.73 o                         
  14  -3   1         95.81        101.68        12.23 o                         
  15  -3   1          3.32         -4.79         6.90 o                         
 -14  -2   1         95.21        109.76        20.33 o                         
 -13  -2   1         15.44          7.28         4.87 o                         
 -12  -2   1          9.96          4.20         4.53 o                         
 -11  -2   1         58.47         44.77         6.24 o                         
 -10  -2   1         13.77         22.05         4.72 o                         
  -9  -2   1          0.43          7.72         3.43 o                         
  -8  -2   1         15.32          9.76         5.60 o                         
  -7  -2   1         79.97         73.45         5.81 o                         
  -6  -2   1        259.80        229.43         5.95 o                         
  -5  -2   1        696.63        810.39        12.31 o                         
  -4  -2   1       1943.99       1740.02        21.35 o                         
  -3  -2   1         45.31         43.16         2.24 o                         
  -2  -2   1       1783.86       2018.18        22.63 o                         
  -1  -2   1       4211.71       4994.98        51.55 o                         
   0  -2   1       4751.87       4455.21        53.26 o                         
   1  -2   1       3525.43       3284.77        34.18 o                         
   2  -2   1       2512.92       2468.97        26.52 o                         
   3  -2   1       1800.07       1885.43        21.27 o                         
   4  -2   1        348.43        396.16         9.58 o                         
   5  -2   1          0.69          3.57         1.19 o                         
   6  -2   1        188.70        191.20         6.28 o                         
   7  -2   1         34.75         29.83         2.37 o                         
   8  -2   1         82.78         67.40         5.41 o                         
   9  -2   1        698.54        664.27        18.52 o                         
  10  -2   1        401.81        410.99        12.85 o                         
  11  -2   1        239.01        220.88        12.45 o                         
  12  -2   1         23.55         26.14         5.25 o                         
  13  -2   1         21.93         15.12         6.63 o                         
  14  -2   1          8.85         22.81         9.74 o                         
  15  -2   1          0.01          0.02         7.14 o                         
 -14  -1   1         26.63         19.75         8.27 o                         
 -13  -1   1          0.38         -0.37         7.89 o                         
 -12  -1   1         15.20         17.95         5.13 o                         
 -11  -1   1          8.70         22.82         5.19 o                         
 -10  -1   1          3.13          7.02         3.60 o                         
  -9  -1   1        104.86         90.38         6.55 o                         
  -8  -1   1        139.59        183.04        11.81 o                         
  -7  -1   1         62.44         70.56         3.61 o                         
  -6  -1   1        705.23        783.24        13.46 o                         
  -5  -1   1        661.98        690.84        10.67 o                         
  -4  -1   1        383.36        344.97         9.67 o                         
  -3  -1   1        358.90        294.52         5.32 o                         
  -2  -1   1       8587.67       8528.26        86.15 o                         
  -1  -1   1        654.16        519.28         6.55 o                         
   0  -1   1        337.21        344.17         4.41 o                         
   1  -1   1       1890.02       1801.88        19.60 o                         
   2  -1   1       3644.25       3814.38        60.70 o                         
   3  -1   1        738.13        658.02         8.89 o                         
   4  -1   1        945.23        869.10        11.55 o                         
   5  -1   1       1552.05       1462.47        18.22 o                         
   6  -1   1        149.86        126.57         3.83 o                         
   7  -1   1        273.53        310.67         9.32 o                         
   8  -1   1         18.83          8.70         2.88 o                         
   9  -1   1        121.40        125.21         7.14 o                         
  10  -1   1         18.73         19.44         4.26 o                         
  11  -1   1          2.38          2.48         4.01 o                         
  12  -1   1         14.00         11.39         4.55 o                         
  13  -1   1         47.54         65.06         9.94 o                         
  14  -1   1         11.76          8.82         7.46 o                         
 -15   0   1         36.54         13.99        11.79 o                         
 -14   0   1         11.91         16.77         9.63 o                         
 -13   0   1          2.24          7.10         4.54 o                         
 -12   0   1         48.96         39.10         6.05 o                         
 -11   0   1          9.07          7.64         6.17 o                         
 -10   0   1         50.73         54.20         5.69 o                         
  -9   0   1         12.51         19.15         3.76 o                         
  -8   0   1        127.35        116.39         7.52 o                         
  -7   0   1       1185.45       1127.62        16.19 o                         
  -6   0   1          0.21          8.66         1.67 o                         
  -5   0   1       4024.36       4064.60        44.18 o                         
  -4   0   1         38.65         47.96         2.34 o                         
  -3   0   1       8479.17       8778.10       130.80 o                         
  -2   0   1        220.25        202.80         3.55 o                         
  -1   0   1        535.80        677.58         7.77 o                         
   0   0   1        696.82        776.48        20.18 o                         
   1   0   1       7974.47       8202.81        84.35 o                         
   2   0   1        776.61       1008.02        17.14 o                         
   3   0   1       1385.17       1274.98        18.36 o                         
   4   0   1        359.61        285.74         7.76 o                         
   5   0   1        252.50        156.82         7.19 o                         
   6   0   1       2752.56       2745.01        38.70 o                         
   7   0   1         63.04         59.06         4.71 o                         
   8   0   1         59.55         44.60         4.70 o                         
   9   0   1          9.66         11.67         3.49 o                         
  10   0   1          3.30          4.17         3.42 o                         
  11   0   1          4.36         11.71         4.29 o                         
  12   0   1         25.04         32.27         5.90 o                         
  13   0   1         20.82         24.32         6.20 o                         
  14   0   1          0.78          1.80         7.06 o                         
 -15   1   1          1.29          8.78         7.39 o                         
 -14   1   1          8.42         13.49         9.32 o                         
 -13   1   1         49.98         64.73        16.71 o                         
 -12   1   1         90.58         88.26        10.01 o                         
 -11   1   1        217.64        241.82        16.84 o                         
 -10   1   1        293.24        291.38        10.55 o                         
  -9   1   1        567.84        576.04        17.45 o                         
  -8   1   1        191.90        197.84         6.27 o                         
  -7   1   1         21.11         27.64         2.48 o                         
  -6   1   1          0.09         -0.16         1.55 o                         
  -5   1   1         34.27         90.40         3.30 o                         
  -4   1   1       1286.60       1186.64        14.65 o                         
  -3   1   1       3353.05       2921.56        34.63 o                         
  -2   1   1        383.53        465.92         6.06 o                         
  -1   1   1        650.36        611.66         8.37 o                         
   0   1   1        233.00        208.78         3.70 o                         
   1   1   1         58.83        114.47         2.50 o                         
   2   1   1       4557.82       4421.71        57.63 o                         
   3   1   1       9761.14      10094.70       118.89 o                         
   4   1   1       5121.87       5468.10        67.87 o                         
   5   1   1         30.71         49.88         4.50 o                         
   6   1   1         81.57         85.33         5.15 o                         
   7   1   1          0.16          4.61         3.01 o                         
   8   1   1          2.04         -0.63         2.55 o                         
   9   1   1         33.37         28.60         4.47 o                         
  10   1   1        265.61        240.71        10.62 o                         
  11   1   1         38.88         62.64         6.91 o                         
  12   1   1         51.64         52.29         7.17 o                         
  13   1   1         15.24         20.70         7.23 o                         
  14   1   1          4.45          2.80         7.68 o                         
 -15   2   1          2.29          5.37         6.81 o                         
 -14   2   1         10.03          3.89         6.05 o                         
 -13   2   1         77.78        108.78        17.27 o                         
 -12   2   1         40.75         35.32         7.37 o                         
 -11   2   1         80.08         89.37         6.82 o                         
 -10   2   1        115.69        112.69         6.94 o                         
  -9   2   1        293.99        285.66         9.64 o                         
  -8   2   1         58.32         64.46         3.84 o                         
  -7   2   1         79.04         94.45         3.97 o                         
  -6   2   1       1082.86        976.69        13.84 o                         
  -5   2   1        715.76        669.95         9.91 o                         
  -4   2   1        252.54        309.47         5.43 o                         
  -3   2   1         35.36         25.13         1.71 o                         
  -2   2   1       6687.56       6223.24        74.12 o                         
  -1   2   1        118.90        170.59         3.19 o                         
   0   2   1       7349.54       7895.23        79.77 o                         
   1   2   1        443.42        561.52         7.83 o                         
   2   2   1         99.92        105.36         4.36 o                         
   3   2   1        354.96        268.48         6.80 o                         
   4   2   1       9564.57       9656.43       115.71 o                         
   5   2   1        860.24       1141.43        19.86 o                         
   6   2   1          4.26          1.28         2.16 o                         
   7   2   1          1.61          4.08         2.63 o                         
   8   2   1         11.13         10.77         5.69 o                         
   9   2   1         18.73         32.95         4.99 o                         
  10   2   1          0.14          0.39         4.09 o                         
  11   2   1         29.82         39.45         7.19 o                         
  12   2   1          1.35          4.20         4.79 o                         
  13   2   1         10.36          7.86         5.58 o                         
 -15   3   1          1.11          6.73         6.60 o                         
 -14   3   1         14.22         31.94         8.28 o                         
 -13   3   1          0.78         -3.98         3.98 o                         
 -12   3   1         10.95          1.73         9.40 o                         
 -11   3   1         22.25         20.80         5.68 o                         
 -10   3   1        561.82        509.77        13.50 o                         
  -9   3   1        109.62         88.90         4.47 o                         
  -8   3   1        240.26        269.90         6.87 o                         
  -7   3   1         96.84        114.30         7.25 o                         
  -6   3   1        134.94        133.79         5.50 o                         
  -5   3   1       2176.40       2070.67        32.44 o                         
  -4   3   1        108.50        114.47         3.84 o                         
  -3   3   1          3.36         16.58         1.85 o                         
  -2   3   1       7248.58       7449.06        75.79 o                         
  -1   3   1       2956.40       2982.85        35.72 o                         
   0   3   1       5560.18       5544.82        57.32 o                         
   1   3   1        262.62        261.84         5.14 o                         
   2   3   1        542.56        480.34         7.94 o                         
   3   3   1        476.82        584.75         9.45 o                         
   4   3   1         47.15         62.92         3.30 o                         
   5   3   1         55.13         60.35         3.19 o                         
   6   3   1        122.05        116.40         6.45 o                         
   7   3   1         35.98         29.33         4.99 o                         
   8   3   1          7.78          4.38         3.24 o                         
   9   3   1          3.77          2.23         3.80 o                         
  10   3   1         34.59         31.27        11.28 o                         
  11   3   1         27.05         12.34         7.31 o                         
  12   3   1          5.50          5.69         4.90 o                         
  13   3   1         42.54         49.27        10.77 o                         
 -16   4   1          0.72         -0.21         8.83 o                         
 -15   4   1          0.02         -3.25         5.90 o                         
 -14   4   1          2.08          6.20         5.92 o                         
 -13   4   1        113.53        136.30        12.07 o                         
 -12   4   1        231.71        237.84        13.74 o                         
 -11   4   1          1.38         -1.63         3.41 o                         
 -10   4   1        102.87        108.46         9.04 o                         
  -9   4   1         36.66         31.60         3.07 o                         
  -8   4   1        400.54        448.84        11.38 o                         
  -7   4   1        500.87        584.29         9.98 o                         
  -6   4   1          6.16          3.26         1.90 o                         
  -5   4   1       2119.75       2353.27        27.01 o                         
  -4   4   1       1357.22       1067.48        20.49 o                         
  -3   4   1       4102.91       3553.40        38.21 o                         
  -2   4   1        343.00        465.35         7.24 o                         
  -1   4   1         18.09          1.04         0.99 o                         
   0   4   1       4157.18       4196.12        50.99 o                         
   1   4   1         24.22         14.11         1.72 o                         
   2   4   1        113.97        138.99         4.32 o                         
   3   4   1        218.98        192.82         5.31 o                         
   4   4   1       1431.11       1450.39        19.65 o                         
   5   4   1          3.22          4.24         2.56 o                         
   6   4   1         15.06         12.06         3.43 o                         
   7   4   1         61.89         55.99         5.95 o                         
   8   4   1        276.93        260.55        10.83 o                         
   9   4   1          0.43          2.80         3.25 o                         
  10   4   1          2.88          3.25         6.20 o                         
  11   4   1         43.99         43.86         8.95 o                         
  12   4   1          0.00          0.76         6.67 o                         
 -16   5   1          2.92         15.07         7.96 o                         
 -15   5   1         12.49         15.69         7.13 o                         
 -14   5   1         69.22         79.01        10.68 o                         
 -13   5   1          3.43          7.11         4.90 o                         
 -12   5   1          0.64         -2.11         3.71 o                         
 -11   5   1         77.22         62.60         7.87 o                         
 -10   5   1         21.92         25.94         6.44 o                         
  -9   5   1        110.46         86.97         5.73 o                         
  -8   5   1       1184.72       1320.92        18.44 o                         
  -7   5   1         12.76         33.15         2.36 o                         
  -6   5   1        123.94         84.35         3.08 o                         
  -5   5   1         12.35         50.67         3.63 o                         
  -4   5   1       1410.87       1482.80        18.31 o                         
  -3   5   1        348.78        302.33        11.20 o                         
  -2   5   1       1726.89       1648.35        26.27 o                         
  -1   5   1        298.40        366.68         6.85 o                         
   0   5   1        524.98        632.26         9.93 o                         
   1   5   1        203.45        262.36         6.08 o                         
   2   5   1        216.95        195.66        10.14 o                         
   3   5   1         25.51         13.50         3.08 o                         
   4   5   1        214.08        251.28        11.89 o                         
   5   5   1         35.90         45.01         4.68 o                         
   6   5   1         26.99         33.81         4.62 o                         
   7   5   1          1.98         -2.77         2.77 o                         
   8   5   1         96.14         93.67         9.96 o                         
   9   5   1          0.03          1.27         5.23 o                         
  10   5   1         39.16         21.40         8.06 o                         
  11   5   1         34.42         49.00         9.94 o                         
  12   5   1          0.43         -6.18         8.99 o                         
 -16   6   1         25.03         37.42         9.71 o                         
 -15   6   1          0.51         -5.75         6.36 o                         
 -14   6   1          3.88          3.12         5.12 o                         
 -13   6   1         70.63         82.64         9.95 o                         
 -12   6   1         38.08         49.04         7.80 o                         
 -11   6   1         43.33         49.87         7.22 o                         
 -10   6   1        262.37        302.17        11.64 o                         
  -9   6   1        248.62        265.03         9.54 o                         
  -8   6   1         22.82         36.42         4.09 o                         
  -7   6   1        210.49        169.50         6.95 o                         
  -6   6   1        734.91        713.43        24.77 o                         
  -5   6   1       4283.49       4394.04        49.53 o                         
  -4   6   1       1603.97       1667.78        23.54 o                         
  -3   6   1          3.71         15.54         1.88 o                         
  -2   6   1         97.24        101.59         5.98 o                         
  -1   6   1       1404.77       1557.21        19.88 o                         
   0   6   1        701.89        754.59        11.79 o                         
   1   6   1         67.35         63.06         3.33 o                         
   2   6   1        245.17        252.20         6.61 o                         
   3   6   1         59.91         64.79         3.82 o                         
   4   6   1        110.51        125.16         5.38 o                         
   5   6   1         12.31         12.39         4.76 o                         
   6   6   1         38.57         41.31         5.23 o                         
   7   6   1          1.53          2.36         4.85 o                         
   8   6   1          4.40          9.02         5.50 o                         
   9   6   1         97.99        116.60        22.12 o                         
  10   6   1         20.18         12.62         8.88 o                         
  11   6   1          9.45         12.63         7.51 o                         
 -16   7   1          2.12         -4.34         5.96 o                         
 -15   7   1          2.12         -1.00         5.42 o                         
 -14   7   1          9.79          6.76        10.36 o                         
 -13   7   1         26.21         18.78         6.19 o                         
 -12   7   1         82.23         65.28        13.15 o                         
 -11   7   1          5.46          3.02         2.65 o                         
 -10   7   1        882.91        888.49        19.67 o                         
  -9   7   1        141.81        148.77         8.85 o                         
  -8   7   1        102.63        109.88         6.29 o                         
  -7   7   1        613.16        670.57        14.96 o                         
  -6   7   1       2871.25       3139.61        36.40 o                         
  -5   7   1       4301.09       4747.29        52.26 o                         
  -4   7   1        125.02        128.95         4.44 o                         
  -3   7   1        211.54        233.04         5.94 o                         
  -2   7   1         30.27         35.59         4.81 o                         
  -1   7   1         36.88         28.81         2.60 o                         
   0   7   1        259.16        250.00         7.58 o                         
   1   7   1        248.90        237.73         6.51 o                         
   2   7   1        353.43        388.13         9.72 o                         
   3   7   1        446.92        443.78         9.91 o                         
   4   7   1        121.07        144.15        10.48 o                         
   5   7   1        928.23        902.15        26.54 o                         
   6   7   1         35.74         27.21         6.49 o                         
   7   7   1          0.09          4.43         5.22 o                         
   8   7   1         13.34          4.12         6.81 o                         
   9   7   1         24.22         20.72         9.15 o                         
  10   7   1         12.39         10.45         7.80 o                         
 -16   8   1         43.24         36.57         9.81 o                         
 -15   8   1          5.32          2.54         6.14 o                         
 -14   8   1          8.13          9.98         9.74 o                         
 -13   8   1          1.75         -1.31         6.90 o                         
 -12   8   1          3.82          6.94         4.62 o                         
 -11   8   1         49.10         66.33         8.11 o                         
 -10   8   1         62.12         79.85         8.23 o                         
  -9   8   1          6.58          6.81         3.02 o                         
  -8   8   1          6.36          7.13         2.86 o                         
  -7   8   1         23.98         26.64         3.88 o                         
  -6   8   1          2.15          1.50         2.16 o                         
  -5   8   1       2314.11       2562.00        31.26 o                         
  -4   8   1       1280.36       1560.33        21.10 o                         
  -3   8   1        172.70        196.21         6.55 o                         
  -2   8   1          5.65          2.87         1.77 o                         
  -1   8   1        576.46        644.77        11.38 o                         
   0   8   1       1630.11       1479.86        39.68 o                         
   1   8   1       2025.66       1956.61        31.87 o                         
   2   8   1        535.38        563.94        14.44 o                         
   3   8   1        432.50        445.91        13.03 o                         
   4   8   1          8.63         10.20         5.01 o                         
   5   8   1        248.29        263.26        14.69 o                         
   6   8   1          0.43          0.80         4.69 o                         
   7   8   1         11.01         14.36         6.51 o                         
   8   8   1         20.11         29.21         8.64 o                         
   9   8   1         20.29         20.17         8.08 o                         
 -16   9   1         34.57         39.59        14.06 o                         
 -15   9   1         21.89         38.65         9.08 o                         
 -14   9   1          0.02          0.42         5.40 o                         
 -13   9   1          1.73          1.53         4.72 o                         
 -12   9   1         15.26          9.37         5.92 o                         
 -11   9   1         55.09         57.44         6.14 o                         
 -10   9   1         88.29         95.88         7.00 o                         
  -9   9   1          1.37          0.72         2.59 o                         
  -8   9   1        435.70        442.48        13.07 o                         
  -7   9   1         56.81         52.03         4.76 o                         
  -6   9   1         18.21         31.14         5.79 o                         
  -5   9   1          0.10          0.08         1.81 o                         
  -4   9   1        189.76        168.29         5.84 o                         
  -3   9   1          4.13          3.69         2.07 o                         
  -2   9   1          0.08          0.18         1.79 o                         
  -1   9   1         11.71         29.38         8.76 o                         
   0   9   1        415.41        400.02        11.93 o                         
   1   9   1        103.85        103.78         6.75 o                         
   2   9   1        151.46        138.67         7.83 o                         
   3   9   1         52.45         59.60         8.19 o                         
   4   9   1          5.56          2.49         4.77 o                         
   5   9   1         18.89         11.76         6.26 o                         
   6   9   1        136.55        141.98        13.04 o                         
   7   9   1          0.39          1.78         6.03 o                         
   8   9   1          8.81         11.07         7.34 o                         
 -15  10   1         20.62         21.53         7.94 o                         
 -14  10   1         32.63         20.99         9.20 o                         
 -13  10   1          2.18          8.17         5.57 o                         
 -12  10   1        141.15        153.09        11.96 o                         
 -11  10   1        229.58        235.60        10.81 o                         
 -10  10   1        848.51        827.18        29.89 o                         
  -9  10   1         77.55         80.95         6.76 o                         
  -8  10   1        254.87        268.85        10.48 o                         
  -7  10   1        146.17        130.60         7.42 o                         
  -6  10   1        466.61        437.48        12.57 o                         
  -5  10   1          7.59          4.93         3.32 o                         
  -4  10   1        164.75        169.61         7.55 o                         
  -3  10   1         44.43         37.57         4.38 o                         
  -2  10   1        361.31        384.34        11.82 o                         
  -1  10   1         69.48         93.62         6.60 o                         
   0  10   1        208.86        223.39         9.53 o                         
   1  10   1         91.09         76.65         6.31 o                         
   2  10   1         28.32         20.08         4.58 o                         
   3  10   1         16.33         12.96         6.07 o                         
   4  10   1          3.23         -2.14         4.86 o                         
   5  10   1          0.49         -2.17         5.82 o                         
   6  10   1          6.64         17.45         7.64 o                         
   7  10   1          0.29         -3.22         6.72 o                         
 -15  11   1         32.94         44.85         9.87 o                         
 -14  11   1        100.63        108.24        12.09 o                         
 -13  11   1        103.83        112.44        15.57 o                         
 -12  11   1        175.12        162.40        16.41 o                         
 -11  11   1        754.84        810.88        21.43 o                         
 -10  11   1        377.39        374.76        15.46 o                         
  -9  11   1        474.10        482.75        14.85 o                         
  -8  11   1         91.56         93.90        11.01 o                         
  -7  11   1         42.60         51.78         5.55 o                         
  -6  11   1         23.05         12.71         4.67 o                         
  -5  11   1          2.82          0.30         3.76 o                         
  -4  11   1         35.83         57.34         7.52 o                         
  -3  11   1         93.86         94.83        16.72 o                         
  -2  11   1         24.55         16.97         4.09 o                         
  -1  11   1        211.84        212.39         9.82 o                         
   0  11   1         43.48         44.06         7.46 o                         
   1  11   1        163.70        164.64         9.16 o                         
   2  11   1        179.02        193.03        13.04 o                         
   3  11   1          0.74         -5.68         6.95 o                         
   4  11   1         28.09         18.36         7.17 o                         
   5  11   1          1.28          1.59         6.72 o                         
   6  11   1         19.33         18.35         8.14 o                         
 -15  12   1          2.23         -0.21         6.62 o                         
 -14  12   1         97.60         83.54        11.49 o                         
 -13  12   1        263.05        273.49        25.02 o                         
 -12  12   1         80.73         85.51         8.32 o                         
 -11  12   1        200.32        224.44         9.99 o                         
 -10  12   1        324.44        299.19        30.83 o                         
  -9  12   1        164.54        146.52        20.94 o                         
  -8  12   1         23.71         23.91         6.18 o                         
  -7  12   1         39.06         45.16         7.48 o                         
  -6  12   1        164.00        136.58        11.35 o                         
  -5  12   1        350.20        394.95        17.55 o                         
  -4  12   1         49.98         50.87         7.89 o                         
  -3  12   1          2.46          2.82         4.82 o                         
  -2  12   1         27.85         11.27         7.84 o                         
  -1  12   1         88.32        107.79         7.86 o                         
   0  12   1        128.84        139.54         9.91 o                         
   1  12   1        200.75        210.80        26.59 o                         
   2  12   1        102.94        115.04        16.37 o                         
   3  12   1         16.07         27.65        10.84 o                         
   4  12   1         77.62         82.37        19.20 o                         
   5  12   1          3.95         10.63        10.51 o                         
 -14  13   1          9.27         17.11         8.18 o                         
 -13  13   1         12.61         11.81         7.44 o                         
 -12  13   1         26.59         12.80         6.63 o                         
 -11  13   1         16.46         10.34         7.53 o                         
 -10  13   1         61.28         50.67         8.85 o                         
  -9  13   1          1.77          1.83         4.70 o                         
  -8  13   1        188.66        177.63        13.38 o                         
  -7  13   1         13.96         16.57         6.11 o                         
  -6  13   1         98.51        103.66        10.62 o                         
  -5  13   1         58.35         48.62         8.14 o                         
  -4  13   1         34.25         39.88         7.86 o                         
  -3  13   1         80.89         74.77         9.48 o                         
  -2  13   1          1.72          5.41         3.68 o                         
  -1  13   1          3.49          1.89         3.65 o                         
   0  13   1          8.72         14.19         4.83 o                         
   1  13   1          0.05         -2.77         5.59 o                         
   2  13   1          0.50          4.05         6.48 o                         
   3  13   1          5.00         -0.68         6.64 o                         
   4  13   1          0.58          2.63         7.75 o                         
 -14  14   1          0.18         -0.91         7.35 o                         
 -13  14   1         75.49         66.67        10.85 o                         
 -12  14   1          7.69         23.33         7.74 o                         
 -11  14   1         38.69         19.26        11.39 o                         
 -10  14   1        160.98        167.30        36.28 o                         
  -9  14   1         81.67         94.56        15.89 o                         
  -8  14   1          2.25          1.65         5.06 o                         
  -7  14   1          0.85         -0.84         4.91 o                         
  -6  14   1         31.22         35.16        17.90 o                         
  -5  14   1         10.68         12.35         6.28 o                         
  -4  14   1         19.04          8.26         5.74 o                         
  -3  14   1         32.03         30.50         7.82 o                         
  -2  14   1          8.40          7.48         5.80 o                         
  -1  14   1          0.00          1.97         4.12 o                         
   0  14   1         33.59         13.03         9.64 o                         
   1  14   1         14.07         19.56        16.38 o                         
   2  14   1          0.25         -3.00         6.89 o                         
   3  14   1          3.11          6.76         9.69 o                         
 -13  15   1          3.35         -1.67         9.21 o                         
 -12  15   1         37.65         29.50         9.01 o                         
 -11  15   1         24.83         18.77         9.59 o                         
 -10  15   1         38.26         42.45         9.08 o                         
  -9  15   1          0.00         -5.32         5.32 o                         
  -8  15   1         33.70         44.98         9.19 o                         
  -7  15   1         34.58         18.47         7.74 o                         
  -6  15   1        152.46        146.50        16.11 o                         
  -5  15   1         23.83         19.95        12.52 o                         
  -4  15   1         18.53         14.31         7.57 o                         
  -3  15   1         31.22         30.17         8.51 o                         
  -2  15   1          0.03          0.70         6.43 o                         
  -1  15   1          0.04         -6.10         6.10 o                         
   0  15   1         62.66         57.23        17.34 o                         
   1  15   1          0.00         -0.88         8.53 o                         
 -11  16   1          2.47          2.38         8.99 o                         
 -10  16   1         83.37        100.52        13.36 o                         
  -9  16   1          2.62          2.54         6.50 o                         
  -8  16   1         32.22         24.46         8.53 o                         
  -7  16   1         36.55         33.29         9.36 o                         
  -6  16   1         47.28         58.34        11.13 o                         
  -5  16   1         84.58         81.29        18.01 o                         
  -4  16   1        203.86        250.15        18.04 o                         
  -3  16   1          0.77          0.71         7.05 o                         
  -2  16   1          0.24         -9.06         9.06 o                         
   1 -16   2          6.53          6.89         8.37 o                         
   2 -16   2          0.84          4.99         7.07 o                         
   3 -16   2         15.68          7.14         8.03 o                         
   4 -16   2          4.20          5.75         6.87 o                         
   5 -16   2          9.23          7.08         7.27 o                         
   6 -16   2         68.67         77.31        11.99 o                         
   7 -16   2         89.48         94.37        12.74 o                         
   8 -16   2         34.15         28.53        12.60 o                         
   9 -16   2          6.03         17.01         8.44 o                         
  10 -16   2          1.61         -6.36         6.36 o                         
  -1 -15   2         30.67         22.93         8.60 o                         
   0 -15   2          0.85          0.34         4.98 o                         
   1 -15   2          5.51          7.73         5.03 o                         
   2 -15   2          0.65          1.03         6.31 o                         
   3 -15   2         69.98         90.01        11.78 o                         
   4 -15   2          1.31          1.12         6.24 o                         
   5 -15   2          0.01          1.43         5.80 o                         
   6 -15   2          1.03          0.54         5.76 o                         
   7 -15   2          2.34          3.64         6.39 o                         
   8 -15   2         42.53         37.84         8.86 o                         
   9 -15   2         12.45         12.57         7.04 o                         
  10 -15   2         15.26         10.24         7.02 o                         
  11 -15   2          0.06          4.56         8.23 o                         
  12 -15   2         29.52         25.88        12.59 o                         
  -3 -14   2          0.01         -2.43         6.91 o                         
  -2 -14   2          3.32          0.99         6.85 o                         
  -1 -14   2         33.56         33.54         9.39 o                         
   0 -14   2         25.32         30.53         6.22 o                         
   1 -14   2          9.83         11.62        10.04 o                         
   2 -14   2          0.68          4.57         3.95 o                         
   3 -14   2         98.49        112.27        11.79 o                         
   4 -14   2          6.90          8.22         5.89 o                         
   5 -14   2         78.19         72.49        10.14 o                         
   6 -14   2         36.35         29.68         7.68 o                         
   7 -14   2         38.47         52.79         9.24 o                         
   8 -14   2         86.56         87.39        11.06 o                         
   9 -14   2         36.00         28.84         7.57 o                         
  10 -14   2          0.12          2.04         5.80 o                         
  11 -14   2         18.07          8.41         6.88 o                         
  12 -14   2          0.21         -2.66         5.69 o                         
  13 -14   2          8.14         13.56        11.98 o                         
  -5 -13   2         24.49         14.92        10.68 o                         
  -4 -13   2          0.07         -1.42         6.58 o                         
  -3 -13   2         26.51         33.97         8.88 o                         
  -2 -13   2         20.01         23.01         5.87 o                         
  -1 -13   2          4.34         11.54         4.81 o                         
   0 -13   2         71.81         58.15         7.07 o                         
   1 -13   2          0.06         -2.04         3.64 o                         
   2 -13   2         16.35          7.21         4.31 o                         
   3 -13   2         89.90         95.00        16.62 o                         
   4 -13   2        555.75        539.58        21.48 o                         
   5 -13   2         57.04         74.35         9.51 o                         
   6 -13   2         38.87         45.34         8.03 o                         
   7 -13   2         14.71          5.84         7.70 o                         
   8 -13   2          7.83          7.50         5.52 o                         
   9 -13   2          4.24         -3.62         4.28 o                         
  10 -13   2          4.42          5.45        10.62 o                         
  11 -13   2         76.97         79.00        10.60 o                         
  12 -13   2          3.97          5.49         5.41 o                         
  13 -13   2          7.84          6.81        10.29 o                         
  -6 -12   2          0.88          5.12         7.65 o                         
  -5 -12   2          1.94          4.29         6.85 o                         
  -4 -12   2          2.13          3.83         7.54 o                         
  -3 -12   2          1.22         -5.10         5.46 o                         
  -2 -12   2         24.40         20.93         5.45 o                         
  -1 -12   2          0.00          4.92         4.04 o                         
   0 -12   2         16.28         19.20         4.87 o                         
   1 -12   2         49.97         54.12         6.28 o                         
   2 -12   2        506.86        469.86        14.74 o                         
   3 -12   2         31.29          8.52         8.03 o                         
   4 -12   2        264.68        301.53        21.73 o                         
   5 -12   2        120.89        115.76        10.30 o                         
   6 -12   2         36.69         47.97        10.67 o                         
   7 -12   2          0.05         -1.25         3.51 o                         
   8 -12   2          0.65          1.25         4.59 o                         
   9 -12   2         18.94         42.04         7.56 o                         
  10 -12   2          4.78          4.60         5.26 o                         
  11 -12   2         10.65          4.53         4.20 o                         
  12 -12   2        119.56        131.56        12.25 o                         
  13 -12   2         49.83         39.62         8.77 o                         
  14 -12   2         53.18         63.25        10.96 o                         
  -7 -11   2         12.06          6.38         7.56 o                         
  -6 -11   2          9.46         19.13         8.12 o                         
  -5 -11   2          4.72         16.65         7.41 o                         
  -4 -11   2          3.78          3.68         5.97 o                         
  -3 -11   2         31.82         23.86         5.20 o                         
  -2 -11   2         15.92         19.95         4.80 o                         
  -1 -11   2          8.26          8.65         3.74 o                         
   0 -11   2         29.15         20.46         5.13 o                         
   1 -11   2        536.68        539.68        15.27 o                         
   2 -11   2        461.85        412.37        21.20 o                         
   3 -11   2       1711.37       1651.78        34.34 o                         
   4 -11   2          0.43          1.96         2.97 o                         
   5 -11   2         63.30         57.31        12.21 o                         
   6 -11   2          0.63          5.40         4.21 o                         
   7 -11   2        391.47        401.39        17.07 o                         
   8 -11   2         28.83         23.64         4.47 o                         
   9 -11   2         63.21         47.99         5.25 o                         
  10 -11   2          3.62          1.99         3.65 o                         
  11 -11   2         14.69          7.06         3.74 o                         
  12 -11   2          9.30         14.39        11.92 o                         
  13 -11   2          0.00          2.83         6.08 o                         
  14 -11   2          0.83         -3.62         5.53 o                         
  15 -11   2          6.04          2.14         9.66 o                         
  -8 -10   2          7.73          2.72         7.38 o                         
  -7 -10   2         28.24         41.44         9.81 o                         
  -6 -10   2        154.39        199.65        30.63 o                         
  -5 -10   2          4.86          3.27         5.75 o                         
  -4 -10   2         13.97         14.31         5.85 o                         
  -3 -10   2          9.81         13.19         4.35 o                         
  -2 -10   2          1.19          6.94         3.64 o                         
  -1 -10   2         12.08          9.91         3.81 o                         
   0 -10   2        211.06        220.93         9.60 o                         
   1 -10   2        196.77        223.93         9.33 o                         
   2 -10   2        193.61        174.43         9.63 o                         
   3 -10   2        133.36        145.67         7.62 o                         
   4 -10   2         91.93        107.86         7.38 o                         
   5 -10   2         47.73         33.13         6.72 o                         
   6 -10   2        134.49        166.30         7.88 o                         
   7 -10   2        406.91        399.76        12.45 o                         
   8 -10   2        379.34        388.27        13.16 o                         
   9 -10   2         73.46         88.48         7.98 o                         
  10 -10   2          4.17          4.17         3.32 o                         
  11 -10   2         39.11         40.15         7.12 o                         
  12 -10   2          0.58         -3.38         4.26 o                         
  13 -10   2        121.25        141.51        12.72 o                         
  14 -10   2          2.95          8.63         6.55 o                         
  15 -10   2          0.70         -0.90         6.45 o                         
  -9  -9   2         57.13         62.91        12.99 o                         
  -8  -9   2          1.62          9.90         7.06 o                         
  -7  -9   2          9.81          5.42         6.36 o                         
  -6  -9   2          8.83         18.14         7.46 o                         
  -5  -9   2         11.03          8.74        12.79 o                         
  -4  -9   2          3.70          3.96         3.35 o                         
  -3  -9   2          2.05         -3.09         3.72 o                         
  -2  -9   2        228.99        234.03         9.78 o                         
  -1  -9   2        143.42        114.90         7.17 o                         
   0  -9   2          2.54         -0.25         2.58 o                         
   1  -9   2        487.44        481.27        12.90 o                         
   2  -9   2          3.08          6.29         2.78 o                         
   3  -9   2        193.24        219.33         8.23 o                         
   4  -9   2        492.22        535.02        15.35 o                         
   5  -9   2        193.83        177.98         9.72 o                         
   6  -9   2         70.54         71.61         4.24 o                         
   7  -9   2          1.16          1.21         2.55 o                         
   8  -9   2        317.54        370.53        17.04 o                         
   9  -9   2         53.81         48.17         5.32 o                         
  10  -9   2          8.85          5.90         3.31 o                         
  11  -9   2          4.40          3.51         3.07 o                         
  12  -9   2          8.51          3.93         4.69 o                         
  13  -9   2          0.14          4.60         5.27 o                         
  14  -9   2          3.50          8.07         6.60 o                         
  15  -9   2          2.03         -2.37         6.12 o                         
 -10  -8   2         23.58         34.34         9.79 o                         
  -9  -8   2        184.20        195.22        38.69 o                         
  -8  -8   2         68.64         87.90        11.29 o                         
  -7  -8   2          2.73          6.25         5.69 o                         
  -6  -8   2        183.73        195.87        13.40 o                         
  -5  -8   2        311.26        290.02        14.98 o                         
  -4  -8   2        190.50        194.58         9.08 o                         
  -3  -8   2        178.48        149.88         7.86 o                         
  -2  -8   2        231.60        202.26         8.71 o                         
  -1  -8   2         14.99         21.84         3.76 o                         
   0  -8   2         87.48         67.45         5.14 o                         
   1  -8   2        159.79        175.41         7.24 o                         
   2  -8   2        128.82        153.08         5.11 o                         
   3  -8   2         11.58         10.27         2.76 o                         
   4  -8   2        183.61        179.08         5.64 o                         
   5  -8   2        237.36        222.81         6.47 o                         
   6  -8   2        140.64        141.88         7.79 o                         
   7  -8   2        173.09        194.69         8.57 o                         
   8  -8   2         32.29         27.94         5.83 o                         
   9  -8   2        126.03        115.05         7.14 o                         
  10  -8   2          7.40          4.13         3.37 o                         
  11  -8   2          0.22         -1.96         3.70 o                         
  12  -8   2         52.54         43.59         7.84 o                         
  13  -8   2          3.20          3.39         5.26 o                         
  14  -8   2         16.97         31.24        21.97 o                         
  15  -8   2          3.18          4.34         6.96 o                         
 -11  -7   2         80.39         79.98        12.30 o                         
 -10  -7   2          4.95          8.09         7.16 o                         
  -9  -7   2          3.36          9.55         6.40 o                         
  -8  -7   2          1.35         -3.64         5.13 o                         
  -7  -7   2         44.53         51.86         8.33 o                         
  -6  -7   2        259.39        274.33        14.50 o                         
  -5  -7   2        722.87        710.71        22.40 o                         
  -4  -7   2         42.11         43.75         4.84 o                         
  -3  -7   2          5.60         14.38         3.36 o                         
  -2  -7   2        310.02        287.73         9.60 o                         
  -1  -7   2          2.91          4.39         4.28 o                         
   0  -7   2        686.93        686.72        18.62 o                         
   1  -7   2        144.79        124.96         5.79 o                         
   2  -7   2        502.31        471.50         8.48 o                         
   3  -7   2         10.61          4.62         1.55 o                         
   4  -7   2        459.21        475.01         9.07 o                         
   5  -7   2         62.00         50.06         4.31 o                         
   6  -7   2         15.39         11.28         2.10 o                         
   7  -7   2         34.49         45.11         3.38 o                         
   8  -7   2       1343.22       1286.63        28.80 o                         
   9  -7   2         87.95        100.17         6.51 o                         
  10  -7   2        142.99        113.80         9.47 o                         
  11  -7   2        108.77        118.66        10.38 o                         
  12  -7   2          1.80          2.77         4.77 o                         
  13  -7   2         90.46        103.04        11.35 o                         
  14  -7   2          6.72         12.16         6.91 o                         
  15  -7   2         44.39         60.01        10.87 o                         
 -12  -6   2          1.32          1.09        10.68 o                         
 -11  -6   2         37.76         28.16         8.47 o                         
 -10  -6   2          3.46         -6.54         8.52 o                         
  -9  -6   2         56.93         66.41        11.97 o                         
  -8  -6   2          4.44         -3.58         4.29 o                         
  -7  -6   2         13.03         11.23         5.95 o                         
  -6  -6   2       1060.09       1190.48        35.94 o                         
  -5  -6   2       1777.79       1806.23        30.09 o                         
  -4  -6   2          7.87          2.76         1.86 o                         
  -3  -6   2        199.29        162.14         7.25 o                         
  -2  -6   2         40.10         38.40         4.52 o                         
  -1  -6   2        107.68        110.39         5.47 o                         
   0  -6   2        662.10        657.45        13.38 o                         
   1  -6   2          1.74          4.98         2.21 o                         
   2  -6   2          0.04          9.23         1.90 o                         
   3  -6   2        183.60        166.01         4.74 o                         
   4  -6   2          8.72         18.45         2.10 o                         
   5  -6   2        251.34        259.82         7.61 o                         
   6  -6   2         43.14         41.64         2.98 o                         
   7  -6   2        533.04        561.01        10.72 o                         
   8  -6   2        130.51        135.36         5.42 o                         
   9  -6   2        510.71        419.30        21.70 o                         
  10  -6   2          2.01          0.15         3.58 o                         
  11  -6   2          5.06          0.69         4.17 o                         
  12  -6   2          3.63          9.09         5.23 o                         
  13  -6   2        134.38        126.55        16.96 o                         
  14  -6   2          4.78          0.07         5.39 o                         
  15  -6   2        106.56         99.01        12.73 o                         
 -12  -5   2          8.59          9.21         7.33 o                         
 -11  -5   2          0.05          3.01         6.23 o                         
 -10  -5   2          6.51         10.66         6.24 o                         
  -9  -5   2        232.69        249.86        17.38 o                         
  -8  -5   2        293.74        270.30        14.30 o                         
  -7  -5   2         51.19         52.86         7.64 o                         
  -6  -5   2        155.26        132.16         6.95 o                         
  -5  -5   2          1.93          2.89         1.95 o                         
  -4  -5   2        939.95        953.80        14.85 o                         
  -3  -5   2          0.13          2.28         1.90 o                         
  -2  -5   2        931.77       1049.36        14.41 o                         
  -1  -5   2          6.46         20.63         3.29 o                         
   0  -5   2        761.04        923.88        15.90 o                         
   1  -5   2        264.96        352.81         6.77 o                         
   2  -5   2        355.17        278.36         6.29 o                         
   3  -5   2         17.03          7.90         1.49 o                         
   4  -5   2        567.41        570.00         9.54 o                         
   5  -5   2         11.27          4.55         1.49 o                         
   6  -5   2        521.28        567.35        10.62 o                         
   7  -5   2        112.45         97.26         4.39 o                         
   8  -5   2        158.25        149.20         5.58 o                         
   9  -5   2        182.29        194.20        16.16 o                         
  10  -5   2         13.11         11.75         3.81 o                         
  11  -5   2          1.08          2.87         4.18 o                         
  12  -5   2         51.15         58.40         8.81 o                         
  13  -5   2         23.05         20.97         6.96 o                         
  14  -5   2         23.03         23.10         7.61 o                         
  15  -5   2         30.65         46.63        10.44 o                         
 -13  -4   2          1.54          4.45         7.60 o                         
 -12  -4   2         22.76         28.91         8.37 o                         
 -11  -4   2          5.89          5.73         6.14 o                         
 -10  -4   2         14.11         18.18         8.61 o                         
  -9  -4   2          3.36          2.73         3.12 o                         
  -8  -4   2        158.75        162.37        11.12 o                         
  -7  -4   2         23.15         13.71         3.48 o                         
  -6  -4   2          9.90         10.34         2.42 o                         
  -5  -4   2          1.00          1.70         1.67 o                         
  -4  -4   2        272.47        239.48         7.97 o                         
  -3  -4   2         54.49        125.10         7.30 o                         
  -2  -4   2        242.07        331.30         6.24 o                         
  -1  -4   2       3383.64       3517.81        45.36 o                         
   0  -4   2       2360.90       2433.32        32.45 o                         
   1  -4   2        168.80        155.12         3.62 o                         
   2  -4   2        345.50        299.83         6.33 o                         
   3  -4   2        168.46        184.44         7.20 o                         
   4  -4   2        755.47        731.30        12.51 o                         
   5  -4   2         80.19        160.44         7.92 o                         
   6  -4   2        684.38        664.41        11.19 o                         
   7  -4   2        449.77        485.96         9.51 o                         
   8  -4   2         33.50         33.76         3.78 o                         
   9  -4   2        139.39        140.75         7.19 o                         
  10  -4   2          4.03          2.34         3.02 o                         
  11  -4   2        338.64        312.02        19.41 o                         
  12  -4   2          3.15         -0.41         7.71 o                         
  13  -4   2          8.97          5.58         5.46 o                         
  14  -4   2        127.27        117.21        12.83 o                         
  15  -4   2         57.66         56.84        11.29 o                         
 -13  -3   2         66.80        103.36        14.77 o                         
 -12  -3   2         24.65         35.04         8.38 o                         
 -11  -3   2         59.26         59.86         9.15 o                         
 -10  -3   2         54.60         43.93         8.14 o                         
  -9  -3   2         91.22        113.07         7.55 o                         
  -8  -3   2         43.46         47.71         5.21 o                         
  -7  -3   2         15.07         19.32         3.60 o                         
  -6  -3   2         46.79         39.95         3.38 o                         
  -5  -3   2        309.79        340.22         7.55 o                         
  -4  -3   2         61.76         59.99         3.10 o                         
  -3  -3   2       3938.42       4180.63        45.32 o                         
  -2  -3   2        204.97        189.23         4.33 o                         
  -1  -3   2       3058.00       2675.82        44.91 o                         
   0  -3   2       7156.50       7308.60        86.79 o                         
   1  -3   2       3669.74       3269.10        38.39 o                         
   2  -3   2       1925.24       2324.22        25.83 o                         
   3  -3   2       3225.76       3158.73        34.50 o                         
   4  -3   2        129.67        187.53         4.69 o                         
   5  -3   2        223.18        262.30         5.97 o                         
   6  -3   2         56.31         44.73         2.80 o                         
   7  -3   2         61.63         69.34         3.62 o                         
   8  -3   2       1047.45       1059.83        18.86 o                         
   9  -3   2        252.74        252.58         9.39 o                         
  10  -3   2        842.65        885.72        22.28 o                         
  11  -3   2          0.01          2.16         3.36 o                         
  12  -3   2         36.69         46.95         8.12 o                         
  13  -3   2        311.12        328.06        18.07 o                         
  14  -3   2          0.20         -3.20         5.76 o                         
  15  -3   2         37.45         22.65        17.58 o                         
 -14  -2   2          2.22         -9.02         9.45 o                         
 -13  -2   2          9.93          8.78         5.11 o                         
 -12  -2   2          0.22          3.06         4.19 o                         
 -11  -2   2        181.97        180.29        13.50 o                         
 -10  -2   2        444.14        461.80        22.20 o                         
  -9  -2   2        107.74         94.82         6.78 o                         
  -8  -2   2          1.83          2.65         2.71 o                         
  -7  -2   2         37.03         33.88         3.08 o                         
  -6  -2   2        143.87        135.03         6.35 o                         
  -5  -2   2          1.03          6.17         1.69 o                         
  -4  -2   2        180.31        183.62         4.90 o                         
  -3  -2   2         63.74         72.52         4.59 o                         
  -2  -2   2       1314.65       1353.17        16.13 o                         
  -1  -2   2      10412.10      11043.91       111.30 o                         
   0  -2   2        319.93        364.65         5.39 o                         
   1  -2   2       1513.70       1298.88        14.94 o                         
   2  -2   2      27134.74      27353.85       276.51 o                         
   3  -2   2       2979.03       2838.54        32.18 o                         
   4  -2   2        744.84        629.51         9.52 o                         
   5  -2   2         66.12        111.79         3.73 o                         
   6  -2   2        153.25        180.56         4.95 o                         
   7  -2   2         60.47         75.35         3.54 o                         
   8  -2   2         74.24         99.39         6.09 o                         
   9  -2   2          0.01          3.78         2.91 o                         
  10  -2   2        381.34        359.84        12.12 o                         
  11  -2   2          0.01          1.01         3.21 o                         
  12  -2   2          8.46         10.91         4.34 o                         
  13  -2   2         43.98         44.17         8.92 o                         
  14  -2   2         93.47        117.08        20.06 o                         
 -14  -1   2         94.33         55.55        44.06 o                         
 -13  -1   2         61.34         66.41         8.08 o                         
 -12  -1   2         55.18         47.11         9.72 o                         
 -11  -1   2        247.93        269.52        11.46 o                         
 -10  -1   2        135.72        125.17        13.53 o                         
  -9  -1   2          0.69         -3.46         3.68 o                         
  -8  -1   2         44.16         21.02         3.75 o                         
  -7  -1   2       1057.97       1053.21        15.81 o                         
  -6  -1   2         12.21         23.46         2.38 o                         
  -5  -1   2        232.32        172.26         4.87 o                         
  -4  -1   2        900.71        891.73        12.33 o                         
  -3  -1   2       1239.07       1165.01        14.44 o                         
  -2  -1   2        154.31        225.49         4.34 o                         
  -1  -1   2       3891.53       4451.03        45.74 o                         
   0  -1   2          9.73          4.01         1.30 o                         
   1  -1   2       4082.01       4155.21        42.87 o                         
   2  -1   2       3112.04       3575.59        43.02 o                         
   3  -1   2        673.73        695.69        12.18 o                         
   4  -1   2       2154.11       2398.85        27.22 o                         
   5  -1   2          0.05          2.65         1.08 o                         
   6  -1   2        106.18         77.23         4.63 o                         
   7  -1   2          4.58          6.92         3.98 o                         
   8  -1   2         54.16         51.74         4.97 o                         
   9  -1   2         92.29         87.68         6.46 o                         
  10  -1   2        284.57        268.51        10.76 o                         
  11  -1   2          5.52          3.57         3.62 o                         
  12  -1   2          0.26         -1.05         3.77 o                         
  13  -1   2        117.82        141.95        11.76 o                         
  14  -1   2         12.68         12.10        10.40 o                         
 -15   0   2          2.94          2.88         7.50 o                         
 -14   0   2          3.88         -3.86         5.75 o                         
 -13   0   2          0.64          2.32         5.58 o                         
 -12   0   2         13.56         14.25         7.85 o                         
 -11   0   2          2.30          1.15         3.37 o                         
 -10   0   2         38.83         32.29         4.77 o                         
  -9   0   2        250.37        280.70         9.88 o                         
  -8   0   2         50.78         33.14         2.98 o                         
  -7   0   2        373.98        342.01         7.59 o                         
  -6   0   2         11.96         14.02         1.94 o                         
  -5   0   2        354.99        459.70         8.06 o                         
  -4   0   2       1035.98       1018.88        13.26 o                         
  -3   0   2        525.20        492.45         7.30 o                         
  -2   0   2        968.07        790.71         9.83 o                         
  -1   0   2       4592.84       4804.03        49.27 o                         
   0   0   2        374.27        534.24         7.75 o                         
   1   0   2        270.88        266.16         4.28 o                         
   2   0   2       3297.89       3480.02        38.97 o                         
   3   0   2       1515.59       1550.20        22.00 o                         
   4   0   2       1139.85       1026.45        16.84 o                         
   5   0   2          2.99         13.24         2.50 o                         
   6   0   2         19.65         28.67         5.19 o                         
   7   0   2         45.87         47.70         7.73 o                         
   8   0   2        145.21        174.60         8.21 o                         
   9   0   2          7.01          9.02         3.53 o                         
  10   0   2         42.61         32.18         5.10 o                         
  11   0   2         48.82         38.07         5.89 o                         
  12   0   2          4.61         -1.74         4.25 o                         
  13   0   2         13.79         12.65         5.45 o                         
  14   0   2          0.83          5.52         7.41 o                         
 -15   1   2          7.70          4.57         7.16 o                         
 -14   1   2          0.88          2.82         6.14 o                         
 -13   1   2         10.11          4.59         5.51 o                         
 -12   1   2         62.60         67.03         6.78 o                         
 -11   1   2        403.31        443.54        13.74 o                         
 -10   1   2        156.41        144.04         7.71 o                         
  -9   1   2        470.58        415.69        13.55 o                         
  -8   1   2         12.78         19.68         2.55 o                         
  -7   1   2          4.29          6.92         1.82 o                         
  -6   1   2       1310.51       1491.84        19.20 o                         
  -5   1   2        463.24        425.46         7.44 o                         
  -4   1   2       1844.65       2024.63        23.07 o                         
  -3   1   2      12331.11      12857.14       128.74 o                         
  -2   1   2       7813.75       9192.80        92.83 o                         
  -1   1   2        630.62        496.46         9.07 o                         
   0   1   2       4689.94       4951.28        50.66 o                         
   1   1   2          0.57          1.09         1.05 o                         
   2   1   2        291.61        280.27         6.72 o                         
   3   1   2          2.99         -0.87         1.24 o                         
   4   1   2        932.59        997.73        18.89 o                         
   5   1   2          0.04          4.14         1.94 o                         
   6   1   2          7.45          3.74         2.29 o                         
   7   1   2        148.42        114.77         6.50 o                         
   8   1   2         10.00          7.82         3.05 o                         
   9   1   2         10.57          7.61         3.57 o                         
  10   1   2         45.42         55.51         6.33 o                         
  11   1   2          1.25         -1.23         3.58 o                         
  12   1   2          1.67          1.29         4.43 o                         
  13   1   2         40.84         43.19         7.48 o                         
 -15   2   2          0.85          0.96         6.58 o                         
 -14   2   2         25.05         33.81         8.42 o                         
 -13   2   2         31.02         31.95        11.30 o                         
 -12   2   2        377.18        378.65        17.26 o                         
 -11   2   2         14.52         10.30         3.74 o                         
 -10   2   2        313.79        311.03        10.45 o                         
  -9   2   2          2.05          0.43         1.82 o                         
  -8   2   2          5.17          3.09         1.73 o                         
  -7   2   2         34.36         44.40         2.92 o                         
  -6   2   2        655.27        648.51        10.27 o                         
  -5   2   2         62.65         72.83         2.91 o                         
  -4   2   2         15.59         96.88         2.82 o                         
  -3   2   2      16179.73      15283.28       178.30 o                         
  -2   2   2          4.64         12.49         1.03 o                         
  -1   2   2        913.98       1180.34        13.72 o                         
   0   2   2       2505.16       2617.20        28.21 o                         
   1   2   2       1650.13       1725.86        19.80 o                         
   2   2   2       1493.92       1535.10        18.40 o                         
   3   2   2         53.55         54.54         2.59 o                         
   4   2   2        891.60        873.72        16.02 o                         
   5   2   2          0.00          2.31         2.18 o                         
   6   2   2          4.07          5.50         2.52 o                         
   7   2   2         21.58         10.33         3.28 o                         
   8   2   2          0.53          2.33         2.93 o                         
   9   2   2        162.70        143.89        12.50 o                         
  10   2   2         11.38         16.26         4.44 o                         
  11   2   2         16.89         14.20         5.30 o                         
  12   2   2          0.46         -0.39         4.70 o                         
  13   2   2         24.88         15.74         6.38 o                         
 -16   3   2         18.07          2.32         9.52 o                         
 -15   3   2          0.28          5.22         6.58 o                         
 -14   3   2          2.71          6.85         6.17 o                         
 -13   3   2         56.58         56.35        14.44 o                         
 -12   3   2        108.94         99.26         9.94 o                         
 -11   3   2         17.89         16.34         5.39 o                         
 -10   3   2         10.38         13.86         3.38 o                         
  -9   3   2       1254.59       1220.61        19.30 o                         
  -8   3   2        290.25        277.72         6.94 o                         
  -7   3   2        166.19        249.20         6.09 o                         
  -6   3   2         41.08         29.11         2.15 o                         
  -5   3   2        274.75        257.55         5.02 o                         
  -4   3   2       1731.79       1866.05        26.03 o                         
  -3   3   2        184.85        199.13         5.41 o                         
  -2   3   2       4063.44       4163.70        43.66 o                         
  -1   3   2       6401.33       6856.15        70.20 o                         
   0   3   2        243.08        263.42         5.17 o                         
   1   3   2         17.00         12.32         2.02 o                         
   2   3   2         33.12         32.51         2.19 o                         
   3   3   2        696.44        763.96        11.56 o                         
   4   3   2        234.76        268.41         5.96 o                         
   5   3   2        903.38        890.59        36.10 o                         
   6   3   2        106.58         89.73         9.53 o                         
   7   3   2         17.41         27.14         5.20 o                         
   8   3   2         47.17         29.62         4.83 o                         
   9   3   2        322.32        290.40        25.92 o                         
  10   3   2          0.07          2.13         3.89 o                         
  11   3   2         11.81          6.40         4.82 o                         
  12   3   2         16.42          5.93         5.08 o                         
 -16   4   2          1.95          0.61         7.17 o                         
 -15   4   2         21.46         15.27         7.52 o                         
 -14   4   2          7.45          9.08         6.08 o                         
 -13   4   2         10.90          7.38         5.40 o                         
 -12   4   2        234.41        239.50        17.81 o                         
 -11   4   2        140.90        136.89        10.43 o                         
 -10   4   2        328.15        329.65        14.23 o                         
  -9   4   2         65.34         67.25         3.86 o                         
  -8   4   2        171.91        192.09         5.56 o                         
  -7   4   2        541.07        521.69         9.05 o                         
  -6   4   2       1745.05       1926.83        28.61 o                         
  -5   4   2        119.40         42.86         3.28 o                         
  -4   4   2       2410.23       2493.39        33.90 o                         
  -3   4   2       1352.03       1272.29        15.63 o                         
  -2   4   2        665.20        643.73        12.35 o                         
  -1   4   2       2665.42       2883.41        37.92 o                         
   0   4   2        127.68        135.28         4.03 o                         
   1   4   2         25.94         17.59         1.95 o                         
   2   4   2          0.72          2.00         2.13 o                         
   3   4   2        238.72        235.02         5.97 o                         
   4   4   2          4.61          5.54         1.77 o                         
   5   4   2         21.27         31.45         4.12 o                         
   6   4   2         54.43         72.33         5.81 o                         
   7   4   2         64.21         66.29         6.09 o                         
   8   4   2         13.17          6.76         5.08 o                         
   9   4   2         99.85         90.67         9.71 o                         
  10   4   2        430.61        408.12        35.34 o                         
  11   4   2         30.68         33.99        10.56 o                         
  12   4   2          0.29          3.70         7.00 o                         
 -16   5   2        102.22        108.15        13.59 o                         
 -15   5   2         79.75         78.58        12.00 o                         
 -14   5   2          6.96          4.43         5.43 o                         
 -13   5   2         16.69         24.05         6.30 o                         
 -12   5   2          2.49         -0.23         4.15 o                         
 -11   5   2        271.18        354.00        15.64 o                         
 -10   5   2        723.47        755.50        17.25 o                         
  -9   5   2        717.40        639.46        14.99 o                         
  -8   5   2          0.00          1.04         1.41 o                         
  -7   5   2        197.07        161.11         6.91 o                         
  -6   5   2         22.63         39.64         3.56 o                         
  -5   5   2        821.65        845.76        16.65 o                         
  -4   5   2        303.40        356.93         6.45 o                         
  -3   5   2        568.50        494.78         9.21 o                         
  -2   5   2       1178.61       1356.67        17.32 o                         
  -1   5   2         60.83         69.18         3.12 o                         
   0   5   2        550.16        591.45         9.88 o                         
   1   5   2        554.09        513.16         9.27 o                         
   2   5   2        767.91        760.67        12.35 o                         
   3   5   2         39.27         29.46         2.74 o                         
   4   5   2         49.07         53.09         3.55 o                         
   5   5   2        426.11        372.72        12.64 o                         
   6   5   2          1.17         -0.92         2.77 o                         
   7   5   2         65.12         64.83         6.34 o                         
   8   5   2         26.23         10.93         7.70 o                         
   9   5   2         10.27         12.85         6.05 o                         
  10   5   2         10.97         16.30         7.22 o                         
  11   5   2         42.26         56.64        10.60 o                         
 -16   6   2         13.30          5.59         7.68 o                         
 -15   6   2        125.67        113.57        12.76 o                         
 -14   6   2        158.74        206.74        14.91 o                         
 -13   6   2         72.33         86.73         9.98 o                         
 -12   6   2          4.50         -1.86         3.95 o                         
 -11   6   2         48.53         33.55         6.31 o                         
 -10   6   2        841.66        800.74        18.15 o                         
  -9   6   2         69.11         65.73         5.30 o                         
  -8   6   2        433.52        437.60        11.88 o                         
  -7   6   2          1.10          5.07         2.34 o                         
  -6   6   2        725.78        641.68        13.78 o                         
  -5   6   2        439.15        490.31        11.38 o                         
  -4   6   2       1356.86       1321.55        17.33 o                         
  -3   6   2        158.56        209.64         5.78 o                         
  -2   6   2        575.08        680.98        10.97 o                         
  -1   6   2       2257.21       2475.19        29.46 o                         
   0   6   2       1838.49       1766.45        22.67 o                         
   1   6   2         30.60         26.45         2.57 o                         
   2   6   2         53.03         52.68         3.89 o                         
   3   6   2         18.08         19.05         2.68 o                         
   4   6   2          1.25          7.54         2.94 o                         
   5   6   2         59.64         78.55         6.25 o                         
   6   6   2         19.43         24.49         4.53 o                         
   7   6   2         25.91         27.12         7.41 o                         
   8   6   2          7.72         10.41         8.63 o                         
   9   6   2         20.22         24.42        13.22 o                         
  10   6   2         18.62         13.74        18.71 o                         
  11   6   2         10.69          6.27         7.85 o                         
 -16   7   2          2.66          3.62         6.61 o                         
 -15   7   2         11.05         18.52         7.41 o                         
 -14   7   2          7.58         16.95         6.73 o                         
 -13   7   2         24.91         20.05         6.46 o                         
 -12   7   2         71.32         84.33         9.34 o                         
 -11   7   2         13.31          9.84         4.03 o                         
 -10   7   2        299.02        299.31        19.75 o                         
  -9   7   2        956.06        967.52        31.17 o                         
  -8   7   2          1.30          6.53         2.64 o                         
  -7   7   2         14.08         25.25         3.60 o                         
  -6   7   2        200.66        201.21         8.77 o                         
  -5   7   2          1.32          8.92         1.68 o                         
  -4   7   2       1355.92       1346.76        33.67 o                         
  -3   7   2        715.42        779.94        13.85 o                         
  -2   7   2       1552.08       1674.82        21.93 o                         
  -1   7   2         76.33         83.75         4.06 o                         
   0   7   2         57.96         58.61         3.55 o                         
   1   7   2         71.41         94.66         4.54 o                         
   2   7   2        606.48        648.69        12.30 o                         
   3   7   2        603.05        612.54        12.16 o                         
   4   7   2         98.27        101.66        10.65 o                         
   5   7   2          0.11          1.11         4.47 o                         
   6   7   2         81.85         71.91         9.08 o                         
   7   7   2          0.01          3.68         5.13 o                         
   8   7   2          2.96          9.73         6.18 o                         
   9   7   2         22.86         12.30         8.73 o                         
  10   7   2          9.78          0.60         7.55 o                         
 -16   8   2         28.27         33.39         9.36 o                         
 -15   8   2         63.11         61.12        10.76 o                         
 -14   8   2         75.97         70.83        10.12 o                         
 -13   8   2          1.90          4.46         5.10 o                         
 -12   8   2          0.09         -1.15         2.86 o                         
 -11   8   2         90.28         89.08         7.06 o                         
 -10   8   2         77.77         80.90         8.35 o                         
  -9   8   2        104.23        110.10         6.91 o                         
  -8   8   2        640.17        607.00        18.45 o                         
  -7   8   2        632.22        638.96        15.15 o                         
  -6   8   2         73.31         87.27         5.56 o                         
  -5   8   2         43.79         38.22         2.90 o                         
  -4   8   2       1222.22       1395.58        23.50 o                         
  -3   8   2         54.06         64.56         3.73 o                         
  -2   8   2          9.57          4.47         2.06 o                         
  -1   8   2        176.83        200.19         6.23 o                         
   0   8   2       4165.15       4309.84        49.59 o                         
   1   8   2         87.04        102.71         5.02 o                         
   2   8   2        267.00        281.94        10.12 o                         
   3   8   2         39.04         49.60         5.16 o                         
   4   8   2         20.13         15.81         5.83 o                         
   5   8   2        322.15        318.70        16.24 o                         
   6   8   2         31.88         47.97         8.62 o                         
   7   8   2         98.49        119.16        12.35 o                         
   8   8   2         17.45         23.92         8.05 o                         
   9   8   2          0.10         -1.52         6.85 o                         
 -16   9   2          0.13         -4.44         6.41 o                         
 -15   9   2          3.39         13.98         7.98 o                         
 -14   9   2          1.97          0.03         4.95 o                         
 -13   9   2          9.93         14.32         5.91 o                         
 -12   9   2         33.34         31.31         6.91 o                         
 -11   9   2        106.22         94.07         7.42 o                         
 -10   9   2          0.56          2.04         2.92 o                         
  -9   9   2          0.49          2.71         2.83 o                         
  -8   9   2         57.33         51.64         5.82 o                         
  -7   9   2         74.20         90.36         6.23 o                         
  -6   9   2        674.82        691.56        16.10 o                         
  -5   9   2        229.77        278.82         8.73 o                         
  -4   9   2          8.28          2.49         1.96 o                         
  -3   9   2         16.45         24.69         3.18 o                         
  -2   9   2        726.34        739.69        13.21 o                         
  -1   9   2        550.78        477.39        12.92 o                         
   0   9   2        106.37        115.38         6.92 o                         
   1   9   2         36.33         29.91         4.62 o                         
   2   9   2          1.51          4.77         3.55 o                         
   3   9   2         48.83         61.91         8.64 o                         
   4   9   2        560.51        543.53        36.18 o                         
   5   9   2         46.31         66.80         9.73 o                         
   6   9   2         32.57         55.54         9.59 o                         
   7   9   2         23.75         24.61         8.32 o                         
   8   9   2          3.05          4.62        11.88 o                         
 -16  10   2          0.33          7.75        10.48 o                         
 -15  10   2         45.05         50.93         9.81 o                         
 -14  10   2         70.57         93.38        21.06 o                         
 -13  10   2        106.11         97.57        16.50 o                         
 -12  10   2         41.40         35.78         5.71 o                         
 -11  10   2        220.21        236.18        10.89 o                         
 -10  10   2         90.62         82.74         7.08 o                         
  -9  10   2        128.28        134.01         8.09 o                         
  -8  10   2        178.10        177.42        13.09 o                         
  -7  10   2        856.00        947.74        20.53 o                         
  -6  10   2         32.94         49.00         5.21 o                         
  -5  10   2          5.29          4.28         3.12 o                         
  -4  10   2         78.33         65.21         5.38 o                         
  -3  10   2         79.84         67.90         5.53 o                         
  -2  10   2        206.88        227.07        12.97 o                         
  -1  10   2       1062.98       1006.17        21.09 o                         
   0  10   2        349.00        323.28        16.03 o                         
   1  10   2          3.86          9.77         3.80 o                         
   2  10   2         12.15          5.97         3.56 o                         
   3  10   2        264.09        240.38        29.29 o                         
   4  10   2          9.02          2.81         5.57 o                         
   5  10   2         73.63        104.81        11.82 o                         
   6  10   2         93.35        149.85        14.31 o                         
   7  10   2          4.19          6.48         7.42 o                         
 -15  11   2         18.75         19.40         8.31 o                         
 -14  11   2          0.05          4.89         6.24 o                         
 -13  11   2        253.66        252.35        20.06 o                         
 -12  11   2        114.64        118.00         8.93 o                         
 -11  11   2          3.07          3.38         3.99 o                         
 -10  11   2          0.29         -0.76         3.12 o                         
  -9  11   2         69.89         68.79         6.61 o                         
  -8  11   2          0.23          1.89         3.56 o                         
  -7  11   2         18.37         20.84         4.50 o                         
  -6  11   2         30.43         42.11         9.00 o                         
  -5  11   2        266.54        291.84        18.36 o                         
  -4  11   2         81.78         83.87         8.60 o                         
  -3  11   2          3.70          1.70         2.35 o                         
  -2  11   2        178.85        165.77        12.91 o                         
  -1  11   2          1.62         -2.91         2.91 o                         
   0  11   2          0.56         -0.43         3.13 o                         
   1  11   2        235.51        254.21        11.01 o                         
   2  11   2         43.87         43.73         8.33 o                         
   3  11   2          7.33          5.06         5.98 o                         
   4  11   2         50.92         41.81         8.89 o                         
   5  11   2         73.11         95.05        12.49 o                         
   6  11   2         25.54         35.63         9.70 o                         
 -15  12   2         65.90         68.22        11.42 o                         
 -14  12   2         17.58         45.27        25.37 o                         
 -13  12   2        186.95        171.54        13.94 o                         
 -12  12   2         63.11         67.46         7.71 o                         
 -11  12   2          2.69          0.64         3.75 o                         
 -10  12   2        344.40        298.85        30.86 o                         
  -9  12   2         18.01          9.90         3.99 o                         
  -8  12   2        270.52        285.65        15.06 o                         
  -7  12   2        149.41        137.12        11.15 o                         
  -6  12   2        758.38        750.05        24.73 o                         
  -5  12   2        205.44        218.74        13.26 o                         
  -4  12   2         25.69         38.13         7.33 o                         
  -3  12   2          0.65          1.31         3.00 o                         
  -2  12   2          0.55         -1.87         2.83 o                         
  -1  12   2          0.14         -3.00         3.14 o                         
   0  12   2          7.39          2.83         3.93 o                         
   1  12   2          1.47         -2.69         3.57 o                         
   2  12   2          1.69         -1.61         5.14 o                         
   3  12   2          3.14         -2.30         9.99 o                         
   4  12   2         24.73          4.25        15.78 o                         
   5  12   2         18.50         16.16         7.97 o                         
 -14  13   2          1.43         -1.52         4.87 o                         
 -13  13   2        293.20        303.99        12.59 o                         
 -12  13   2         57.86         51.25         7.25 o                         
 -11  13   2         20.28          7.52         5.78 o                         
 -10  13   2         22.33         30.74        12.70 o                         
  -9  13   2        136.47        145.98        12.40 o                         
  -8  13   2         73.64         70.14         9.45 o                         
  -7  13   2        108.07        108.88        17.20 o                         
  -6  13   2         19.09         36.80         7.50 o                         
  -5  13   2         55.82         57.74         8.78 o                         
  -4  13   2         20.26          4.99        14.12 o                         
  -3  13   2         32.28         24.87         6.82 o                         
  -2  13   2          6.38         -0.16         3.36 o                         
  -1  13   2          4.84          2.37         3.69 o                         
   0  13   2         27.39         40.58         8.00 o                         
   1  13   2          2.35          2.38         6.39 o                         
   2  13   2         32.36         32.53         9.10 o                         
   3  13   2         31.29         47.96        13.12 o                         
   4  13   2         72.98        134.99        20.36 o                         
 -14  14   2         58.46         -0.78         7.59 o                         
 -13  14   2          1.20         -0.69         6.05 o                         
 -12  14   2         42.73         51.65         9.85 o                         
 -11  14   2         22.96         25.44         7.52 o                         
 -10  14   2          0.46          2.97         5.37 o                         
  -9  14   2        122.43        114.90        12.00 o                         
  -8  14   2        152.33        133.99        12.59 o                         
  -7  14   2        110.27        140.15        12.86 o                         
  -6  14   2        133.13        129.61        12.44 o                         
  -5  14   2        164.51        179.32        18.68 o                         
  -4  14   2        148.99        149.34        19.33 o                         
  -3  14   2          1.38         -1.67         5.12 o                         
  -2  14   2          0.25         -7.52         7.52 o                         
  -1  14   2          2.04         -5.18         5.18 o                         
   0  14   2         17.55          5.85         8.84 o                         
   1  14   2          1.43          1.18         6.16 o                         
   2  14   2          1.08          3.74         7.48 o                         
 -13  15   2         10.21         13.71        10.65 o                         
 -12  15   2          1.74         -5.95         5.95 o                         
 -11  15   2         66.08         71.81        11.13 o                         
 -10  15   2          7.52          5.45         6.34 o                         
  -9  15   2         62.45         57.14        15.88 o                         
  -8  15   2          0.68          0.34         5.63 o                         
  -7  15   2         41.66         37.09         8.85 o                         
  -6  15   2         18.65         24.82         8.02 o                         
  -5  15   2        239.29        279.11        17.47 o                         
  -4  15   2        229.17        271.72        21.67 o                         
  -3  15   2         59.00         62.51        10.84 o                         
  -2  15   2         88.85        102.23        12.21 o                         
  -1  15   2          4.22          6.09         7.57 o                         
   0  15   2          6.34          3.68        13.23 o                         
 -11  16   2          4.81          5.13         9.30 o                         
 -10  16   2         25.03         28.92        14.37 o                         
  -9  16   2          0.02         -2.50         5.97 o                         
  -8  16   2         21.14         24.55         9.00 o                         
  -7  16   2          1.77         -2.48         6.57 o                         
  -6  16   2          1.24          3.73         6.90 o                         
  -5  16   2          0.17         -2.48         6.71 o                         
  -4  16   2          2.03         -3.51         6.34 o                         
  -3  16   2          0.12          4.02         7.55 o                         
  -2  16   2          2.07         -3.71         9.43 o                         
   1 -16   3          1.33          1.66         7.79 o                         
   2 -16   3         45.87         71.11        11.98 o                         
   3 -16   3          7.15          4.20         7.71 o                         
   4 -16   3        183.43        211.25        17.06 o                         
   5 -16   3         48.02         59.94        11.38 o                         
   6 -16   3          3.46          0.86         6.93 o                         
   7 -16   3         41.50         57.05        10.74 o                         
   8 -16   3          0.00         -4.47         7.06 o                         
   9 -16   3          5.40         16.84         8.64 o                         
  10 -16   3          6.58          5.38         7.85 o                         
  -2 -15   3         51.84         51.66        13.90 o                         
  -1 -15   3          3.66          2.74         6.48 o                         
   0 -15   3         55.19         74.07        14.15 o                         
   1 -15   3          1.73          3.27         4.77 o                         
   2 -15   3          0.19         -2.91         5.88 o                         
   3 -15   3        162.96        182.56        22.90 o                         
   4 -15   3         13.65         11.88         7.13 o                         
   5 -15   3         37.08         45.77        11.04 o                         
   6 -15   3         25.03         18.31         7.93 o                         
   7 -15   3         17.31         11.02        13.53 o                         
   8 -15   3         68.12         88.18        12.02 o                         
   9 -15   3          0.62          6.06         6.76 o                         
  10 -15   3         50.61         80.76        18.21 o                         
  11 -15   3         54.18         60.17        11.35 o                         
  -3 -14   3          4.10          5.08         7.51 o                         
  -2 -14   3         18.41         15.07         7.97 o                         
  -1 -14   3         26.32         37.64         6.99 o                         
   0 -14   3         28.20         62.20         8.97 o                         
   1 -14   3         89.03         88.84        11.03 o                         
   2 -14   3          0.00         -1.11         3.99 o                         
   3 -14   3         24.75         16.25         6.68 o                         
   4 -14   3          3.99          0.31         5.60 o                         
   5 -14   3          1.73         -0.05         5.41 o                         
   6 -14   3         29.79         21.77        10.95 o                         
   7 -14   3          0.31          0.96         5.29 o                         
   8 -14   3          0.23         -4.18         5.02 o                         
   9 -14   3          4.19          5.22         5.94 o                         
  10 -14   3          6.55         14.18         6.89 o                         
  11 -14   3         23.36         21.53        16.74 o                         
  12 -14   3         12.04          3.41         9.08 o                         
  -5 -13   3         11.67         19.29         8.80 o                         
  -4 -13   3         27.41         26.97        11.62 o                         
  -3 -13   3          3.95         -4.68         6.13 o                         
  -2 -13   3         28.51         20.62         5.67 o                         
  -1 -13   3        449.82        479.62        16.68 o                         
   0 -13   3          7.52          9.03         4.62 o                         
   1 -13   3         27.98         29.00         5.59 o                         
   2 -13   3         11.32          6.47         4.41 o                         
   3 -13   3         50.64         56.72         8.92 o                         
   4 -13   3        139.45        129.43        11.58 o                         
   5 -13   3        322.70        349.46        20.86 o                         
   6 -13   3          0.11         -5.51         7.32 o                         
   7 -13   3         43.89         52.67         8.41 o                         
   8 -13   3          1.66          4.42         5.12 o                         
   9 -13   3          4.45         -3.16         4.71 o                         
  10 -13   3         36.14         24.14         7.54 o                         
  11 -13   3         55.25         41.58        17.51 o                         
  12 -13   3         55.11         32.26        33.84 o                         
  13 -13   3          6.62          4.92         9.89 o                         
  -6 -12   3         33.15         34.52         9.89 o                         
  -5 -12   3          7.67          9.39         7.58 o                         
  -4 -12   3         39.36         55.26        14.24 o                         
  -3 -12   3         14.46          6.21         4.62 o                         
  -2 -12   3          9.98         12.15         4.74 o                         
  -1 -12   3         15.54         20.47         5.13 o                         
   0 -12   3          0.12         -0.38         3.43 o                         
   1 -12   3         32.67         32.22         5.53 o                         
   2 -12   3          1.95          6.76         3.94 o                         
   3 -12   3        575.06        583.58        27.99 o                         
   4 -12   3          0.86          4.96         3.20 o                         
   5 -12   3         55.73         42.93        17.33 o                         
   6 -12   3          7.28          3.09         5.20 o                         
   7 -12   3          0.70          3.39         4.29 o                         
   8 -12   3         72.14         70.30         8.91 o                         
   9 -12   3          0.98          0.65         7.87 o                         
  10 -12   3         14.39         15.48         6.38 o                         
  11 -12   3         34.12          9.61        18.83 o                         
  12 -12   3          0.39          0.72         5.65 o                         
  13 -12   3          0.25          3.87         6.79 o                         
  14 -12   3          4.11          6.20         7.35 o                         
  -7 -11   3          0.24          0.83         7.53 o                         
  -6 -11   3          2.34          7.72         7.41 o                         
  -5 -11   3         73.05         93.56        15.05 o                         
  -4 -11   3         17.71          9.73         6.01 o                         
  -3 -11   3          6.34         23.65         6.01 o                         
  -2 -11   3          2.46         -3.30         3.30 o                         
  -1 -11   3          0.86          0.37         3.15 o                         
   0 -11   3        343.33        342.52        12.38 o                         
   1 -11   3        427.85        432.50        13.76 o                         
   2 -11   3         91.68         98.40         8.19 o                         
   3 -11   3         75.59         79.92        12.12 o                         
   4 -11   3       2928.42       2849.72        56.63 o                         
   5 -11   3         53.44         67.29         8.16 o                         
   6 -11   3        547.35        562.21        20.21 o                         
   7 -11   3          1.45          0.32         3.87 o                         
   8 -11   3         93.75        108.15        17.25 o                         
   9 -11   3        439.27        386.37        22.40 o                         
  10 -11   3         10.02         12.34         4.59 o                         
  11 -11   3          0.42         -2.59         3.55 o                         
  12 -11   3          0.32          0.67         5.06 o                         
  13 -11   3         11.92         13.37         6.97 o                         
  14 -11   3         21.16          9.45         6.99 o                         
  -8 -10   3         11.29          8.73        13.46 o                         
  -7 -10   3          0.00         -1.09         5.82 o                         
  -6 -10   3         34.16         41.86         9.07 o                         
  -5 -10   3        150.48        168.88        13.57 o                         
  -4 -10   3          0.52         -2.04         3.48 o                         
  -3 -10   3         93.61         85.01         7.27 o                         
  -2 -10   3        181.81        160.80         8.90 o                         
  -1 -10   3          0.38          0.45         2.77 o                         
   0 -10   3          0.29          4.18         3.19 o                         
   1 -10   3         27.68         28.12         4.50 o                         
   2 -10   3        141.07        139.29         7.66 o                         
   3 -10   3        445.05        423.38        12.56 o                         
   4 -10   3        378.40        394.32        11.99 o                         
   5 -10   3         44.03         60.82         6.21 o                         
   6 -10   3       1394.46       1399.77        25.54 o                         
   7 -10   3       2017.06       2074.43        43.20 o                         
   8 -10   3        106.45        112.91         7.37 o                         
   9 -10   3        214.36        216.87         9.86 o                         
  10 -10   3          1.61         -0.32         4.55 o                         
  11 -10   3          7.55          5.43         5.44 o                         
  12 -10   3          3.81          5.26         5.46 o                         
  13 -10   3          6.86         11.87         6.45 o                         
  14 -10   3          2.63          4.87         6.43 o                         
  15 -10   3         17.26         11.08        10.99 o                         
  -9  -9   3         13.49         19.49         8.57 o                         
  -8  -9   3         35.29         82.77        20.60 o                         
  -7  -9   3          9.93         17.19         7.24 o                         
  -6  -9   3         48.51         49.48        12.64 o                         
  -5  -9   3         86.87         78.62         9.64 o                         
  -4  -9   3         19.61         26.29         5.19 o                         
  -3  -9   3         36.77         52.22         5.71 o                         
  -2  -9   3        373.10        330.42        16.60 o                         
  -1  -9   3         52.77         72.56         5.98 o                         
   0  -9   3        111.30         93.50         6.65 o                         
   1  -9   3        139.04        131.28         7.01 o                         
   2  -9   3         89.14         79.86         5.69 o                         
   3  -9   3          6.85          4.36         4.79 o                         
   4  -9   3          1.10          2.93         1.93 o                         
   5  -9   3         23.55         11.11         2.95 o                         
   6  -9   3        756.57        736.82        16.50 o                         
   7  -9   3        566.08        509.66        15.39 o                         
   8  -9   3        577.95        574.76        15.24 o                         
   9  -9   3        138.60        156.48         8.50 o                         
  10  -9   3         38.76         47.75         7.30 o                         
  11  -9   3        102.24        104.07        15.41 o                         
  12  -9   3         23.16         11.25         5.60 o                         
  13  -9   3         13.55         16.57         6.75 o                         
  14  -9   3         18.53         12.74         6.93 o                         
  15  -9   3          4.80          0.43         6.77 o                         
 -10  -8   3         28.15         51.21        10.92 o                         
  -9  -8   3          1.24          4.96         8.21 o                         
  -8  -8   3         10.51          6.46         9.15 o                         
  -7  -8   3          3.63          9.50         6.12 o                         
  -6  -8   3         51.26         59.77         9.05 o                         
  -5  -8   3        117.36        102.12        10.10 o                         
  -4  -8   3        422.11        432.76        20.59 o                         
  -3  -8   3        218.23        242.69         9.71 o                         
  -2  -8   3          0.04          2.09         3.17 o                         
  -1  -8   3         14.46         10.22         3.22 o                         
   0  -8   3         72.86         64.43         5.10 o                         
   1  -8   3         89.45         97.79         5.76 o                         
   2  -8   3          0.98          1.78         1.47 o                         
   3  -8   3         19.66         16.89         2.35 o                         
   4  -8   3          0.02          2.95         1.63 o                         
   5  -8   3          0.60         -0.55         1.65 o                         
   6  -8   3        391.32        400.84         9.29 o                         
   7  -8   3          0.02          3.51         2.04 o                         
   8  -8   3        693.69        635.37        15.07 o                         
   9  -8   3        261.57        270.51        10.37 o                         
  10  -8   3         60.26         69.79         8.51 o                         
  11  -8   3         96.61        114.05        20.37 o                         
  12  -8   3        182.86        215.91        14.07 o                         
  13  -8   3          0.68          4.73         5.52 o                         
  14  -8   3         18.13         15.26         7.35 o                         
  15  -8   3          0.39          0.75         6.60 o                         
 -11  -7   3          5.15          3.18         7.44 o                         
 -10  -7   3         26.34         28.61         8.90 o                         
  -9  -7   3          2.41          2.13         6.04 o                         
  -8  -7   3          6.94          2.27         5.35 o                         
  -7  -7   3        126.89        118.89        21.31 o                         
  -6  -7   3        839.26        823.63        25.40 o                         
  -5  -7   3       1997.50       1871.62        89.37 o                         
  -4  -7   3         95.80        103.05         8.49 o                         
  -3  -7   3         23.95         24.46         4.00 o                         
  -2  -7   3        194.11        189.57         7.91 o                         
  -1  -7   3       1302.04       1349.84        23.45 o                         
   0  -7   3        334.87        383.53        10.49 o                         
   1  -7   3        494.37        482.75        11.61 o                         
   2  -7   3        148.64        153.44         4.59 o                         
   3  -7   3         49.74         50.32         3.08 o                         
   4  -7   3        176.47        149.29         5.05 o                         
   5  -7   3         58.93         63.44         3.66 o                         
   6  -7   3          8.37         13.20         2.31 o                         
   7  -7   3        176.84        160.80         8.44 o                         
   8  -7   3         33.99         42.13         3.63 o                         
   9  -7   3         12.63         13.59         6.57 o                         
  10  -7   3        127.99        129.36        10.15 o                         
  11  -7   3          1.90          5.76         5.91 o                         
  12  -7   3        146.26        152.58        12.44 o                         
  13  -7   3         63.03         49.78         9.06 o                         
  14  -7   3         56.77         99.88        12.05 o                         
  15  -7   3          4.06          9.52         7.19 o                         
 -12  -6   3          9.75         14.66         8.70 o                         
 -11  -6   3          8.27         25.22        24.51 o                         
 -10  -6   3         10.68         12.98         7.42 o                         
  -9  -6   3          0.62          4.10         5.58 o                         
  -8  -6   3         12.82         15.97         6.12 o                         
  -7  -6   3         30.77         24.72         6.26 o                         
  -6  -6   3        109.45         90.55         8.91 o                         
  -5  -6   3        783.86        688.64        16.16 o                         
  -4  -6   3        723.77        741.29        16.28 o                         
  -3  -6   3        678.84        743.25        12.08 o                         
  -2  -6   3       2033.32       2101.87        31.98 o                         
  -1  -6   3       1112.70       1238.69        21.18 o                         
   0  -6   3       1108.49       1242.60        27.33 o                         
   1  -6   3        761.66        722.60        23.30 o                         
   2  -6   3        720.06        619.69        10.05 o                         
   3  -6   3         80.98         90.32         4.35 o                         
   4  -6   3         19.38         26.38         2.42 o                         
   5  -6   3         14.03         20.08         2.34 o                         
   6  -6   3          8.61          3.47         1.64 o                         
   7  -6   3        220.53        231.21         6.80 o                         
   8  -6   3         33.36         31.58         4.17 o                         
   9  -6   3         79.10         78.31         5.74 o                         
  10  -6   3         16.10         19.15         5.33 o                         
  11  -6   3        110.72        105.78        10.06 o                         
  12  -6   3          5.14          2.54         8.59 o                         
  13  -6   3         24.17         38.40         9.04 o                         
  14  -6   3          9.55          3.12         6.31 o                         
  15  -6   3         24.31         15.06         7.90 o                         
 -12  -5   3          3.93          1.78         6.95 o                         
 -11  -5   3          0.58          0.40         5.84 o                         
 -10  -5   3         19.11         28.43         7.26 o                         
  -9  -5   3          1.45          3.19         5.11 o                         
  -8  -5   3         62.92         62.56         8.38 o                         
  -7  -5   3         85.53         77.73         8.32 o                         
  -6  -5   3        452.32        489.34        13.03 o                         
  -5  -5   3        165.15        181.19         6.09 o                         
  -4  -5   3        262.62        292.20         7.17 o                         
  -3  -5   3         37.15         70.39         3.35 o                         
  -2  -5   3       3842.74       4305.85        56.35 o                         
  -1  -5   3        633.18        658.32        13.18 o                         
   0  -5   3          2.90         11.03         2.19 o                         
   1  -5   3        537.28        519.20        10.73 o                         
   2  -5   3         17.32         13.34         1.69 o                         
   3  -5   3        182.12        181.49         4.89 o                         
   4  -5   3        849.99        907.29        13.48 o                         
   5  -5   3        563.76        575.10        10.25 o                         
   6  -5   3          4.57          3.92         1.68 o                         
   7  -5   3         88.99        100.91         4.59 o                         
   8  -5   3         43.09         31.97         3.48 o                         
   9  -5   3          1.10          0.13         2.42 o                         
  10  -5   3         18.83         26.74         5.15 o                         
  11  -5   3          1.03          7.63         4.77 o                         
  12  -5   3          4.67         10.29         5.72 o                         
  13  -5   3          0.18          0.39         5.33 o                         
  14  -5   3         57.85         56.89        10.32 o                         
  15  -5   3         14.76         22.86        14.02 o                         
 -13  -4   3          1.89          2.44         7.18 o                         
 -12  -4   3          8.12         12.86        15.03 o                         
 -11  -4   3        108.34        123.05        13.63 o                         
 -10  -4   3         26.42         23.56         6.77 o                         
  -9  -4   3          8.13          0.90         2.98 o                         
  -8  -4   3          0.06          0.87         2.92 o                         
  -7  -4   3         53.04         47.62         7.82 o                         
  -6  -4   3         48.57         62.15         4.32 o                         
  -5  -4   3        166.69        143.75         5.25 o                         
  -4  -4   3        258.40        297.37         7.92 o                         
  -3  -4   3       1721.03       1714.42        21.52 o                         
  -2  -4   3         67.30         93.75         4.21 o                         
  -1  -4   3       8172.76       8555.19       143.28 o                         
   0  -4   3       1835.87       2215.13        28.07 o                         
   1  -4   3       1120.55        855.79        13.25 o                         
   2  -4   3        979.29        845.31        11.81 o                         
   3  -4   3         23.36         18.34         2.30 o                         
   4  -4   3       1974.21       2273.35        27.03 o                         
   5  -4   3         54.18         89.36         3.78 o                         
   6  -4   3       1790.14       1810.67        23.49 o                         
   7  -4   3          1.91          0.59         1.57 o                         
   8  -4   3         13.40         10.84         2.82 o                         
   9  -4   3         48.24         43.78         6.30 o                         
  10  -4   3          0.71         -0.41         2.72 o                         
  11  -4   3          6.57         14.08         6.40 o                         
  12  -4   3         36.37         18.76        10.16 o                         
  13  -4   3         54.39         67.17        10.14 o                         
  14  -4   3         36.19         36.79         8.94 o                         
  15  -4   3         14.26          1.05        11.57 o                         
 -14  -3   3          0.78         17.53        11.37 o                         
 -13  -3   3          5.63          4.10         8.00 o                         
 -12  -3   3          1.37          0.10        10.24 o                         
 -11  -3   3        180.91        174.40        17.99 o                         
 -10  -3   3         50.54         59.04         9.98 o                         
  -9  -3   3         76.93         74.55         6.48 o                         
  -8  -3   3          0.79          3.48         2.98 o                         
  -7  -3   3          0.40         -0.50         1.94 o                         
  -6  -3   3         17.99         22.59         2.75 o                         
  -5  -3   3         59.97        101.75         4.71 o                         
  -4  -3   3         62.69         30.96         2.47 o                         
  -3  -3   3        803.55        872.55        12.47 o                         
  -2  -3   3       1215.69       1391.60        17.14 o                         
  -1  -3   3       2248.84       2292.15        25.71 o                         
   0  -3   3         87.23         49.02         2.11 o                         
   1  -3   3       7265.04       7169.44        80.18 o                         
   2  -3   3        733.62        750.11        10.51 o                         
   3  -3   3       5255.41       5668.32        59.57 o                         
   4  -3   3         43.70         39.15         2.74 o                         
   5  -3   3        543.96        667.04        10.84 o                         
   6  -3   3         26.31         23.38         2.35 o                         
   7  -3   3         14.58         14.89         2.27 o                         
   8  -3   3       1778.50       1583.93        31.84 o                         
   9  -3   3         33.37         33.53         6.90 o                         
  10  -3   3        112.08        133.06         7.88 o                         
  11  -3   3          7.49         11.61         4.05 o                         
  12  -3   3          0.00          1.06         3.59 o                         
  13  -3   3          8.49          6.95         5.69 o                         
  14  -3   3          3.73          3.56         6.69 o                         
 -14  -2   3         36.56         52.20        15.83 o                         
 -13  -2   3         54.39         80.45        10.72 o                         
 -12  -2   3         20.86          5.64         4.22 o                         
 -11  -2   3         85.84         73.03         8.53 o                         
 -10  -2   3        628.98        576.96        16.13 o                         
  -9  -2   3         14.92          9.91         3.63 o                         
  -8  -2   3         62.71         55.97         5.12 o                         
  -7  -2   3         20.52         21.58         2.71 o                         
  -6  -2   3        252.50        192.01         5.79 o                         
  -5  -2   3        235.44        323.52        12.97 o                         
  -4  -2   3        664.74        634.65        10.43 o                         
  -3  -2   3       1103.70       1096.26        14.35 o                         
  -2  -2   3        230.45        241.55         4.92 o                         
  -1  -2   3       3489.41       3384.90        35.99 o                         
   0  -2   3        726.69        445.83         6.62 o                         
   1  -2   3       1136.70       1667.49        19.07 o                         
   2  -2   3        135.20        113.28         3.99 o                         
   3  -2   3        276.58        246.65         7.68 o                         
   4  -2   3        256.19        252.10         5.55 o                         
   5  -2   3         62.24         24.79         2.16 o                         
   6  -2   3        407.17        352.80         7.29 o                         
   7  -2   3        617.56        602.91        13.90 o                         
   8  -2   3        262.66        287.76        10.89 o                         
   9  -2   3       1021.83        932.61        20.23 o                         
  10  -2   3        165.83        170.42         9.24 o                         
  11  -2   3         61.15         63.44         7.52 o                         
  12  -2   3          0.57         -1.71         3.60 o                         
  13  -2   3         22.68         29.29         7.99 o                         
  14  -2   3          3.31          6.53         6.98 o                         
 -15  -1   3         25.14          0.33         9.44 o                         
 -14  -1   3         48.46         33.41        36.73 o                         
 -13  -1   3         58.08         83.57         9.40 o                         
 -12  -1   3         15.27         19.39         5.84 o                         
 -11  -1   3         59.72         61.17         6.60 o                         
 -10  -1   3        201.19        179.89         8.96 o                         
  -9  -1   3         26.79         36.62         4.69 o                         
  -8  -1   3         69.82         71.98         6.96 o                         
  -7  -1   3        198.94        223.47         6.39 o                         
  -6  -1   3        200.07        211.63         5.88 o                         
  -5  -1   3          9.39          9.53         1.84 o                         
  -4  -1   3        222.03        223.20         5.26 o                         
  -3  -1   3       1128.10       1189.74        14.91 o                         
  -2  -1   3       2888.10       3312.57        35.28 o                         
  -1  -1   3       1161.05       1112.40        15.01 o                         
   0  -1   3        475.82        457.46         8.29 o                         
   1  -1   3      10771.76      11195.04       131.02 o                         
   2  -1   3       2356.89       2360.33        30.01 o                         
   3  -1   3       2377.56       2364.44        26.74 o                         
   4  -1   3        244.99        309.49         6.05 o                         
   5  -1   3        196.01        198.37         4.71 o                         
   6  -1   3          1.19          6.38         2.33 o                         
   7  -1   3        213.79        241.62         8.71 o                         
   8  -1   3        510.82        500.78        13.59 o                         
   9  -1   3          1.56         -0.87         2.94 o                         
  10  -1   3        243.99        261.00        10.90 o                         
  11  -1   3          2.76          3.43         3.57 o                         
  12  -1   3          0.77         -1.73         4.08 o                         
  13  -1   3          5.82         11.96         5.47 o                         
  14  -1   3         47.63         76.69        11.87 o                         
 -15   0   3         67.73         66.75        11.82 o                         
 -14   0   3          2.39          6.23         6.69 o                         
 -13   0   3          0.55         -0.05         6.61 o                         
 -12   0   3         61.24         58.29         6.61 o                         
 -11   0   3       1133.95       1132.04        23.96 o                         
 -10   0   3       1515.94       1486.53        31.59 o                         
  -9   0   3          0.12          1.75         4.32 o                         
  -8   0   3        574.14        571.48        11.00 o                         
  -7   0   3         28.12         69.78         3.66 o                         
  -6   0   3       1472.69       1377.67        18.44 o                         
  -5   0   3          2.32          9.87         2.11 o                         
  -4   0   3       4024.10       4369.89        46.58 o                         
  -3   0   3       1320.81       1307.86        15.72 o                         
  -2   0   3         13.05          5.69         1.47 o                         
  -1   0   3       1419.00       1204.47        13.99 o                         
   0   0   3          0.35          6.61         0.90 o                         
   1   0   3       2420.43       2622.44        39.92 o                         
   2   0   3          7.89         16.88         1.48 o                         
   3   0   3        138.32        167.29         7.81 o                         
   4   0   3       1388.55       1170.99        19.39 o                         
   5   0   3        549.09        429.72        10.47 o                         
   6   0   3        462.62        473.32        15.59 o                         
   7   0   3         44.13         54.17         4.91 o                         
   8   0   3          0.61         -1.55         2.50 o                         
   9   0   3          7.54          6.13         3.99 o                         
  10   0   3         40.64         44.06         5.91 o                         
  11   0   3         21.00         28.08         5.28 o                         
  12   0   3         23.66         27.10         6.01 o                         
  13   0   3          9.85         12.12         5.68 o                         
  14   0   3          2.26         -2.63         9.18 o                         
 -15   1   3          0.89          3.59         6.83 o                         
 -14   1   3          0.61          0.46         5.62 o                         
 -13   1   3          2.47          6.86         9.61 o                         
 -12   1   3         11.62         13.22         5.54 o                         
 -11   1   3        164.82        143.09         9.13 o                         
 -10   1   3        129.42        127.34         7.31 o                         
  -9   1   3        868.39        758.30        13.56 o                         
  -8   1   3        254.78        254.75         6.88 o                         
  -7   1   3        261.37        277.50         6.75 o                         
  -6   1   3        239.24        316.94         6.81 o                         
  -5   1   3       2610.25       2938.22        32.97 o                         
  -4   1   3         13.36          8.15         1.36 o                         
  -3   1   3       7683.65       8551.39        86.71 o                         
  -2   1   3        374.00        299.00         5.68 o                         
  -1   1   3         45.01         59.38         2.86 o                         
   0   1   3      10301.58      10313.52       103.77 o                         
   1   1   3        496.47        400.73         7.24 o                         
   2   1   3          4.89          0.70         0.96 o                         
   3   1   3         27.66         57.26         3.60 o                         
   4   1   3       1671.90       1805.05        27.01 o                         
   5   1   3          0.78          3.12         2.06 o                         
   6   1   3        120.48        132.55         6.58 o                         
   7   1   3          1.64          4.40         3.65 o                         
   8   1   3        139.31        130.94         8.64 o                         
   9   1   3         20.45         24.37         4.58 o                         
  10   1   3          8.90          5.61         3.98 o                         
  11   1   3          0.01          2.83         3.95 o                         
  12   1   3          2.99          3.91         4.90 o                         
  13   1   3         12.87          8.27         5.87 o                         
 -16   2   3          3.25         19.43        11.91 o                         
 -15   2   3          8.90         16.40         7.79 o                         
 -14   2   3          4.78          1.54         5.52 o                         
 -13   2   3         12.07          6.49         5.52 o                         
 -12   2   3         18.61         38.67         7.39 o                         
 -11   2   3        621.07        656.19        16.45 o                         
 -10   2   3         85.50         60.97         5.34 o                         
  -9   2   3         10.70         14.15         3.30 o                         
  -8   2   3         32.06         39.15         3.05 o                         
  -7   2   3          0.00          4.56         1.63 o                         
  -6   2   3       1643.48       1766.02        21.77 o                         
  -5   2   3        816.07        914.77        15.94 o                         
  -4   2   3         12.97          3.88         1.07 o                         
  -3   2   3      17331.55      17305.41       174.21 o                         
  -2   2   3       1157.76       1771.02        19.96 o                         
  -1   2   3      11403.04      12606.75       126.46 o                         
   0   2   3        192.82        126.44         3.48 o                         
   1   2   3       1520.44       1356.81        16.57 o                         
   2   2   3        187.52        161.14         4.16 o                         
   3   2   3         32.77         27.83         1.93 o                         
   4   2   3        278.57        270.42         8.20 o                         
   5   2   3        191.26        189.44         8.41 o                         
   6   2   3        420.60        386.24        11.36 o                         
   7   2   3         17.21          9.58         3.26 o                         
   8   2   3        126.63        122.79         7.70 o                         
   9   2   3         39.66         29.10         5.01 o                         
  10   2   3        136.42        132.57         9.13 o                         
  11   2   3         14.99         17.07         5.24 o                         
  12   2   3          1.42          0.47         5.21 o                         
  13   2   3          4.61          8.35         6.23 o                         
 -16   3   3          1.54         14.86         8.42 o                         
 -15   3   3          2.09          3.40         6.70 o                         
 -14   3   3         55.90         77.37        10.60 o                         
 -13   3   3          1.36          6.74         5.09 o                         
 -12   3   3         76.33         79.02         9.12 o                         
 -11   3   3         45.52         40.67         8.18 o                         
 -10   3   3        176.22        158.52         7.31 o                         
  -9   3   3         26.42         14.51         2.49 o                         
  -8   3   3       1116.12       1197.11        17.23 o                         
  -7   3   3         61.04         74.79         5.78 o                         
  -6   3   3       2431.16       2832.89        32.25 o                         
  -5   3   3        265.12        301.20         7.73 o                         
  -4   3   3        681.70        767.61        13.31 o                         
  -3   3   3        925.16        963.10        12.26 o                         
  -2   3   3       1735.80       1672.14        19.47 o                         
  -1   3   3         10.70         50.47         3.53 o                         
   0   3   3        681.95        840.97        11.63 o                         
   1   3   3        759.33        694.99        10.42 o                         
   2   3   3         66.82        112.39         4.29 o                         
   3   3   3         87.38         72.15         3.23 o                         
   4   3   3        141.93        156.79         9.38 o                         
   5   3   3         86.64        103.09         6.36 o                         
   6   3   3          7.99          4.16         3.12 o                         
   7   3   3          0.23         -2.57         2.57 o                         
   8   3   3         33.91         20.23         4.38 o                         
   9   3   3         52.89         42.15         6.03 o                         
  10   3   3          4.95          9.14         4.56 o                         
  11   3   3          5.52         14.54         5.00 o                         
  12   3   3         10.30          6.52         5.48 o                         
 -16   4   3          1.63         -4.67         6.48 o                         
 -15   4   3         26.45         18.80         7.73 o                         
 -14   4   3         11.77         12.27         6.26 o                         
 -13   4   3          0.62          3.25         4.93 o                         
 -12   4   3         15.12          7.19         4.67 o                         
 -11   4   3         75.20         70.20         7.97 o                         
 -10   4   3         27.56         23.18         3.75 o                         
  -9   4   3         25.93         38.73         4.16 o                         
  -8   4   3        275.22        335.49         7.30 o                         
  -7   4   3          1.51         12.24         1.61 o                         
  -6   4   3       1077.78        992.99        17.60 o                         
  -5   4   3         18.14         25.86         2.87 o                         
  -4   4   3       1328.08       1286.15        20.03 o                         
  -3   4   3        605.32        475.96         8.52 o                         
  -2   4   3       4252.95       4549.47        48.52 o                         
  -1   4   3        411.88        408.78         8.81 o                         
   0   4   3        179.73        162.88         4.67 o                         
   1   4   3        470.32        459.79        10.64 o                         
   2   4   3         92.19         81.77         3.63 o                         
   3   4   3        626.83        648.89        11.05 o                         
   4   4   3        573.68        609.59        10.79 o                         
   5   4   3          0.33         -2.20         2.20 o                         
   6   4   3         35.37         30.39         4.43 o                         
   7   4   3         15.28         10.61         3.81 o                         
   8   4   3         27.19         42.72         5.80 o                         
   9   4   3         71.63         84.91         7.78 o                         
  10   4   3         23.44         13.05         7.69 o                         
  11   4   3          3.32          6.94         4.98 o                         
  12   4   3         43.32         60.19        10.96 o                         
 -16   5   3        154.15        131.30        14.47 o                         
 -15   5   3        121.71        134.75        13.37 o                         
 -14   5   3        100.44        133.19        12.41 o                         
 -13   5   3         23.30         37.06         7.58 o                         
 -12   5   3          8.54          7.12         4.79 o                         
 -11   5   3         47.16         38.93         6.70 o                         
 -10   5   3          0.11          1.20         2.46 o                         
  -9   5   3         10.01          9.36         2.86 o                         
  -8   5   3        236.05        295.27        10.97 o                         
  -7   5   3         62.36         56.39         5.92 o                         
  -6   5   3         95.93        114.67         5.51 o                         
  -5   5   3       3196.77       3283.57        44.44 o                         
  -4   5   3          9.53         17.01         1.64 o                         
  -3   5   3       5086.77       5071.88        54.18 o                         
  -2   5   3       1042.24       1194.18        15.94 o                         
  -1   5   3         17.17         31.19         3.96 o                         
   0   5   3         39.45         33.54         3.92 o                         
   1   5   3        256.44        300.87         9.85 o                         
   2   5   3        420.36        432.82         8.83 o                         
   3   5   3        141.21        166.69         7.52 o                         
   4   5   3        109.74         87.75         5.82 o                         
   5   5   3         90.94         68.26         5.73 o                         
   6   5   3         15.19         33.99         4.92 o                         
   7   5   3        123.26        118.62         8.11 o                         
   8   5   3         71.31         65.12         7.12 o                         
   9   5   3        157.26        140.88         9.84 o                         
  10   5   3        102.92        117.72        12.71 o                         
  11   5   3         61.33         51.28        10.27 o                         
 -16   6   3         32.28         36.61         9.45 o                         
 -15   6   3          1.35          8.77         6.39 o                         
 -14   6   3          0.09         -2.52         4.49 o                         
 -13   6   3         10.30          7.09         5.28 o                         
 -12   6   3          2.27          0.62         4.36 o                         
 -11   6   3         33.65         39.78         4.92 o                         
 -10   6   3         11.10         23.50         4.00 o                         
  -9   6   3        258.60        221.00        10.47 o                         
  -8   6   3        252.48        222.48         8.41 o                         
  -7   6   3       1099.02        913.13        17.96 o                         
  -6   6   3         54.15         58.21         5.75 o                         
  -5   6   3          2.77          7.99         2.28 o                         
  -4   6   3         31.86         32.00         3.14 o                         
  -3   6   3        439.77        535.70        11.76 o                         
  -2   6   3       1230.94       1280.54        17.53 o                         
  -1   6   3        162.89        162.77         5.36 o                         
   0   6   3        196.62        217.80         6.13 o                         
   1   6   3         11.08          7.31         2.02 o                         
   2   6   3       1091.50       1158.51        17.49 o                         
   3   6   3        295.93        296.01         7.89 o                         
   4   6   3         28.57         29.55         4.36 o                         
   5   6   3         50.49         29.88         4.54 o                         
   6   6   3         16.13         18.59         4.22 o                         
   7   6   3         37.78         37.20         6.67 o                         
   8   6   3          0.46          1.86         5.51 o                         
   9   6   3         14.69         22.20         7.54 o                         
  10   6   3         16.92         16.58         7.91 o                         
 -16   7   3         10.27          8.62         7.45 o                         
 -15   7   3         40.83         48.22         9.36 o                         
 -14   7   3        298.85        366.95        23.54 o                         
 -13   7   3          7.47          8.82         5.41 o                         
 -12   7   3         10.19          7.98         5.34 o                         
 -11   7   3        662.78        690.22        17.54 o                         
 -10   7   3        180.43        156.83         8.13 o                         
  -9   7   3         94.48         95.17         6.36 o                         
  -8   7   3        417.53        394.96        11.67 o                         
  -7   7   3        184.27        192.03         7.83 o                         
  -6   7   3        216.74        176.42         7.24 o                         
  -5   7   3        115.14        112.76         4.92 o                         
  -4   7   3          0.08         -0.32         1.41 o                         
  -3   7   3        615.05        609.68        11.86 o                         
  -2   7   3         32.11         23.78         2.62 o                         
  -1   7   3        240.92        241.09         9.71 o                         
   0   7   3         36.96         59.30         3.79 o                         
   1   7   3        201.46        197.49         8.23 o                         
   2   7   3        836.50        874.45        15.12 o                         
   3   7   3          0.13          0.13         2.66 o                         
   4   7   3         16.97         15.31         4.52 o                         
   5   7   3        136.90        126.62        18.31 o                         
   6   7   3         19.01         18.60         6.63 o                         
   7   7   3          0.01          1.74         5.31 o                         
   8   7   3          3.32          3.44         6.14 o                         
   9   7   3         10.58         19.05         8.41 o                         
 -16   8   3         29.08         28.99         8.93 o                         
 -15   8   3         29.24         23.59         7.83 o                         
 -14   8   3          8.24          6.41         5.65 o                         
 -13   8   3         66.72         54.34         8.61 o                         
 -12   8   3         40.97         36.39         7.10 o                         
 -11   8   3         10.56         14.84         4.04 o                         
 -10   8   3       1199.37       1179.21        24.07 o                         
  -9   8   3         36.50         41.50         4.87 o                         
  -8   8   3         39.83         42.98         4.77 o                         
  -7   8   3         26.48         32.97         4.49 o                         
  -6   8   3         84.36         73.51         5.31 o                         
  -5   8   3         34.68         66.15         3.62 o                         
  -4   8   3        252.40        205.16         6.16 o                         
  -3   8   3        196.12        174.38         5.89 o                         
  -2   8   3         80.01         93.36         4.60 o                         
  -1   8   3         26.23         32.23         5.66 o                         
   0   8   3        578.47        613.10        12.00 o                         
   1   8   3        153.94        161.21         8.68 o                         
   2   8   3        591.96        532.46        11.69 o                         
   3   8   3        337.41        377.14        16.35 o                         
   4   8   3         95.56         88.67         9.63 o                         
   5   8   3         12.48         18.39         6.01 o                         
   6   8   3          0.02         -6.10         6.76 o                         
   7   8   3          0.03         -5.21         5.21 o                         
   8   8   3          1.47          5.46         6.84 o                         
   9   8   3          3.18         10.93        11.82 o                         
 -16   9   3         24.44         11.70         7.61 o                         
 -15   9   3         29.20         25.01         7.52 o                         
 -14   9   3         22.85         52.64        13.58 o                         
 -13   9   3          2.05         -1.52         3.22 o                         
 -12   9   3        107.24        133.34         8.82 o                         
 -11   9   3         84.28        114.31         7.91 o                         
 -10   9   3         52.39         44.63         6.34 o                         
  -9   9   3        871.20        815.38        19.18 o                         
  -8   9   3        193.76        190.73         8.73 o                         
  -7   9   3         24.15         35.80         4.57 o                         
  -6   9   3        564.35        584.91        23.04 o                         
  -5   9   3        177.55        192.78         8.71 o                         
  -4   9   3          1.93          0.97         2.03 o                         
  -3   9   3         42.72         35.58         3.42 o                         
  -2   9   3        296.04        317.90         8.42 o                         
  -1   9   3        841.02        906.13        15.65 o                         
   0   9   3         80.37         78.86         6.03 o                         
   1   9   3        169.88        159.21         8.68 o                         
   2   9   3        366.02        298.47        11.06 o                         
   3   9   3        124.66        144.13        11.42 o                         
   4   9   3        195.20        202.93        13.90 o                         
   5   9   3        101.60         94.13        10.96 o                         
   6   9   3          5.89          7.74         6.50 o                         
   7   9   3        102.49        100.56        28.03 o                         
   8   9   3         16.93         39.60        15.63 o                         
 -16  10   3          7.42          4.82         7.39 o                         
 -15  10   3          3.88          4.50         6.63 o                         
 -14  10   3         28.51         25.51         7.87 o                         
 -13  10   3         11.23          6.44         3.98 o                         
 -12  10   3         57.75         56.21         6.73 o                         
 -11  10   3         15.59          8.10         3.97 o                         
 -10  10   3          6.15          9.64         3.90 o                         
  -9  10   3          2.85         -2.42         2.69 o                         
  -8  10   3        147.00        160.20         8.53 o                         
  -7  10   3        104.17         85.46         6.43 o                         
  -6  10   3         96.67         90.54         6.41 o                         
  -5  10   3         15.47          8.60         3.36 o                         
  -4  10   3         34.35         45.05         4.95 o                         
  -3  10   3        214.33        205.47        17.53 o                         
  -2  10   3          8.00          7.32         3.18 o                         
  -1  10   3        459.92        478.58        13.94 o                         
   0  10   3        529.31        540.62        15.21 o                         
   1  10   3          4.31          3.56         3.46 o                         
   2  10   3         25.65         36.98         7.54 o                         
   3  10   3        311.05        357.94        17.58 o                         
   4  10   3        266.42        278.22        16.46 o                         
   5  10   3        505.76        533.73        23.33 o                         
   6  10   3         24.04         16.28         8.44 o                         
   7  10   3          3.11         10.96         7.98 o                         
 -15  11   3          0.09          4.07         6.98 o                         
 -14  11   3         21.79         23.61         7.62 o                         
 -13  11   3         55.36         54.90         9.41 o                         
 -12  11   3          1.86          5.00         4.11 o                         
 -11  11   3          6.73          3.72         3.88 o                         
 -10  11   3         40.46         41.16         5.16 o                         
  -9  11   3          7.94          4.61         3.45 o                         
  -8  11   3         89.49         85.17        10.07 o                         
  -7  11   3        240.79        225.85         9.90 o                         
  -6  11   3         12.36          6.09         3.52 o                         
  -5  11   3         44.63         25.49         6.64 o                         
  -4  11   3          2.05          1.45         4.17 o                         
  -3  11   3        182.06        185.07        17.06 o                         
  -2  11   3         33.23         40.72         6.94 o                         
  -1  11   3          0.39         -2.41         3.23 o                         
   0  11   3          9.40         15.31         4.33 o                         
   1  11   3         11.14         14.60         6.21 o                         
   2  11   3         31.31         22.53         9.89 o                         
   3  11   3        236.50        232.90        15.50 o                         
   4  11   3        122.71        108.71        12.52 o                         
   5  11   3        181.98        217.65        16.91 o                         
   6  11   3          7.06         13.09         8.11 o                         
 -15  12   3         74.34         76.57        11.87 o                         
 -14  12   3         50.76         44.76         9.52 o                         
 -13  12   3          8.42          1.24         4.49 o                         
 -12  12   3          0.18          1.50         3.95 o                         
 -11  12   3         61.59         77.43         9.47 o                         
 -10  12   3          2.74         -3.33         3.38 o                         
  -9  12   3        109.91        100.07        14.58 o                         
  -8  12   3          1.41         -3.56         3.56 o                         
  -7  12   3        118.21        113.48        17.80 o                         
  -6  12   3         13.50         11.75         5.24 o                         
  -5  12   3        507.30        556.02        20.90 o                         
  -4  12   3         44.95         52.12         8.12 o                         
  -3  12   3         17.07         18.45         6.23 o                         
  -2  12   3         28.33          9.03         4.34 o                         
  -1  12   3         33.47         34.86         7.26 o                         
   0  12   3          8.53          9.18         4.33 o                         
   1  12   3         39.27         63.31        21.89 o                         
   2  12   3          5.75         -1.31         5.37 o                         
   3  12   3         92.73         88.70        11.82 o                         
   4  12   3        304.45        341.01        27.25 o                         
   5  12   3          6.31          6.44         7.55 o                         
 -14  13   3        142.69        182.47        15.30 o                         
 -13  13   3         74.80         75.81         8.65 o                         
 -12  13   3         42.48         44.38         9.97 o                         
 -11  13   3          0.00         -2.08         4.84 o                         
 -10  13   3         82.20         76.93         9.92 o                         
  -9  13   3         30.47         22.53         6.73 o                         
  -8  13   3         61.21         56.63         8.84 o                         
  -7  13   3          2.42          1.84         4.60 o                         
  -6  13   3        130.43        153.93        12.44 o                         
  -5  13   3        293.00        287.34        15.77 o                         
  -4  13   3        141.72        145.02        12.12 o                         
  -3  13   3         30.11         28.81         7.20 o                         
  -2  13   3          9.99          8.41         5.58 o                         
  -1  13   3         21.31          8.21         6.12 o                         
   0  13   3         20.34          3.69         5.17 o                         
   1  13   3          0.07         -6.60         6.60 o                         
   2  13   3          9.13         13.99         7.72 o                         
   3  13   3          2.96         -5.96         6.93 o                         
 -14  14   3          0.66          0.22         7.98 o                         
 -13  14   3         64.64         69.42        16.31 o                         
 -12  14   3          4.73          2.45         6.36 o                         
 -11  14   3          2.02          2.38         5.39 o                         
 -10  14   3         75.19         89.51        11.10 o                         
  -9  14   3         45.59         37.80         8.40 o                         
  -8  14   3         13.53          3.83         8.73 o                         
  -7  14   3          2.26          3.34         5.72 o                         
  -6  14   3        105.63         91.32        11.15 o                         
  -5  14   3        342.08        356.61        18.63 o                         
  -4  14   3         53.88         65.67        10.09 o                         
  -3  14   3         31.33         21.82         7.74 o                         
  -2  14   3         70.04        115.10        12.02 o                         
  -1  14   3          5.69          7.18         6.65 o                         
   0  14   3          0.43          2.40         6.20 o                         
   1  14   3          3.80          9.65        10.26 o                         
   2  14   3          8.87          3.42         9.64 o                         
 -13  15   3          0.23          0.02         8.88 o                         
 -12  15   3          1.93          1.05         7.35 o                         
 -11  15   3          1.59         -0.95         5.97 o                         
 -10  15   3         11.95          9.01         6.94 o                         
  -9  15   3         20.11         13.72         7.31 o                         
  -8  15   3         20.99         13.44         7.56 o                         
  -7  15   3         13.16         15.56         7.25 o                         
  -6  15   3        366.76        370.29        20.05 o                         
  -5  15   3        472.07        513.43        23.25 o                         
  -4  15   3        121.05        119.62        13.06 o                         
  -3  15   3        233.91        212.74        19.79 o                         
  -2  15   3        246.63        320.74        19.02 o                         
  -1  15   3        312.05        261.89        27.65 o                         
   0  15   3         16.74          8.41        12.94 o                         
 -10  16   3          5.44          9.82         7.73 o                         
  -9  16   3          0.12          1.98         6.95 o                         
  -8  16   3         89.03         99.15        12.87 o                         
  -7  16   3          3.06         -1.76         6.54 o                         
  -6  16   3        104.40         91.86        12.53 o                         
  -5  16   3         10.48         -1.53         7.12 o                         
  -4  16   3         91.37         70.64        11.97 o                         
  -3  16   3          2.60          0.64         7.41 o                         
   1 -16   4         61.75         65.24        11.95 o                         
   2 -16   4         15.95         41.35        10.25 o                         
   3 -16   4         19.40         17.30         9.16 o                         
   4 -16   4          6.57          0.21         7.31 o                         
   5 -16   4          8.53          5.80         7.27 o                         
   6 -16   4         13.65         20.43         8.66 o                         
   7 -16   4         14.47         14.75         8.54 o                         
   8 -16   4        132.38        179.20        16.33 o                         
   9 -16   4          7.48          2.58         7.14 o                         
  -2 -15   4         41.62         47.70        14.80 o                         
  -1 -15   4         84.48        102.76        10.29 o                         
   0 -15   4         12.04          6.14         5.28 o                         
   1 -15   4          1.72          3.32         7.27 o                         
   2 -15   4          2.78          4.51         7.25 o                         
   3 -15   4          7.47          6.14         7.00 o                         
   4 -15   4        115.43        114.57        17.03 o                         
   5 -15   4          0.17         -0.10         6.65 o                         
   6 -15   4          0.61         -0.95        12.49 o                         
   7 -15   4          0.35         -1.39         6.59 o                         
   8 -15   4         39.97         26.27         8.69 o                         
   9 -15   4         93.78        102.50        12.97 o                         
  10 -15   4          1.97          8.79         7.62 o                         
  11 -15   4          5.16          5.06         8.67 o                         
  -3 -14   4          0.31          1.39         7.24 o                         
  -2 -14   4         29.43         43.04         8.19 o                         
  -1 -14   4          3.55          5.91         5.43 o                         
   0 -14   4          0.05         -1.98         5.05 o                         
   1 -14   4         10.21          7.05         4.70 o                         
   2 -14   4         10.49          7.43         5.63 o                         
   3 -14   4         21.35         14.59         6.83 o                         
   4 -14   4         16.44         14.77         7.09 o                         
   5 -14   4        180.07        157.11        13.30 o                         
   6 -14   4          1.89         -1.84         5.17 o                         
   7 -14   4         39.11         44.39         8.91 o                         
   8 -14   4         23.94         22.39         7.69 o                         
   9 -14   4          0.68          1.62         8.89 o                         
  10 -14   4         19.86         20.01         7.84 o                         
  11 -14   4         28.35         16.81        21.14 o                         
  12 -14   4         77.73         95.54        18.54 o                         
  -5 -13   4          9.25         -1.09         7.26 o                         
  -4 -13   4         27.74         33.66         9.68 o                         
  -3 -13   4         65.31        107.12        12.62 o                         
  -2 -13   4         11.53          8.55         5.33 o                         
  -1 -13   4          2.78          1.96         4.41 o                         
   0 -13   4         82.33         81.97         8.07 o                         
   1 -13   4         10.36          5.90         4.61 o                         
   2 -13   4         16.64         17.74         5.08 o                         
   3 -13   4        240.82        262.34        17.84 o                         
   4 -13   4        407.26        448.53        27.14 o                         
   5 -13   4         30.68         23.67         8.14 o                         
   6 -13   4         12.73          5.49         7.39 o                         
   7 -13   4          0.19         -0.32         6.46 o                         
   8 -13   4         95.29        112.12        11.32 o                         
   9 -13   4          2.46          7.61         5.89 o                         
  10 -13   4          0.06          0.49         5.76 o                         
  11 -13   4          8.36          4.53         5.48 o                         
  12 -13   4          0.02         -7.91         8.54 o                         
  13 -13   4         11.29         16.88        12.71 o                         
  -6 -12   4         10.68         11.94         8.09 o                         
  -5 -12   4         12.60         13.41         7.70 o                         
  -4 -12   4         56.28         74.20        11.06 o                         
  -3 -12   4         37.00         48.30         6.83 o                         
  -2 -12   4         62.46         52.14         7.06 o                         
  -1 -12   4          9.64         10.98         4.65 o                         
   0 -12   4        241.21        241.81        11.29 o                         
   1 -12   4          2.23          1.81         3.71 o                         
   2 -12   4          2.91         -0.02         4.37 o                         
   3 -12   4        181.22        156.68        15.28 o                         
   4 -12   4        630.39        674.81        23.37 o                         
   5 -12   4        103.96         92.20         9.71 o                         
   6 -12   4         32.39         31.56        15.92 o                         
   7 -12   4         41.06         30.71         6.90 o                         
   8 -12   4        116.93        141.49        11.67 o                         
   9 -12   4          6.06          9.31         5.63 o                         
  10 -12   4          4.24         -1.42         5.13 o                         
  11 -12   4          5.21          1.01         5.14 o                         
  12 -12   4          0.03          2.87         9.47 o                         
  13 -12   4          0.00         -1.20         6.36 o                         
  -7 -11   4         22.70         26.55         9.36 o                         
  -6 -11   4         12.11          6.28         6.89 o                         
  -5 -11   4          3.53         10.54        14.16 o                         
  -4 -11   4         87.43         87.04        22.37 o                         
  -3 -11   4         27.14         31.32         5.67 o                         
  -2 -11   4          9.05         14.68         7.00 o                         
  -1 -11   4        122.31        113.65         8.10 o                         
   0 -11   4        106.08         93.54         7.37 o                         
   1 -11   4        383.36        338.57        12.25 o                         
   2 -11   4         47.78         49.95         5.81 o                         
   3 -11   4         54.38         45.80         5.55 o                         
   4 -11   4        701.38        650.21        16.82 o                         
   5 -11   4          4.43          2.55         2.84 o                         
   6 -11   4          0.95          2.37         4.11 o                         
   7 -11   4        127.95        142.99        10.94 o                         
   8 -11   4         35.96         49.13         7.60 o                         
   9 -11   4        144.87        137.55        14.07 o                         
  10 -11   4        276.44        216.36        32.15 o                         
  11 -11   4         34.83         35.52         7.30 o                         
  12 -11   4          0.14          0.49         5.33 o                         
  13 -11   4          1.73          1.91         6.27 o                         
  14 -11   4          6.33          8.11         7.42 o                         
  -8 -10   4         59.30         85.35        20.19 o                         
  -7 -10   4         41.67         29.77        15.97 o                         
  -6 -10   4         28.38         19.26        22.67 o                         
  -5 -10   4        178.67        176.08        16.17 o                         
  -4 -10   4          1.52          2.40         3.30 o                         
  -3 -10   4          1.14          1.78         3.61 o                         
  -2 -10   4          3.64          2.20         4.97 o                         
  -1 -10   4         67.05         50.30         7.14 o                         
   0 -10   4         74.33         69.15         6.17 o                         
   1 -10   4        233.23        208.37        11.35 o                         
   2 -10   4        478.98        466.95        13.59 o                         
   3 -10   4        904.62        930.28        20.05 o                         
   4 -10   4         20.33         28.98         4.39 o                         
   5 -10   4         35.44         28.92         4.35 o                         
   6 -10   4         37.14         46.22         6.92 o                         
   7 -10   4       1105.20       1115.67        22.55 o                         
   8 -10   4        520.52        456.38        15.37 o                         
   9 -10   4         50.10         50.32         5.90 o                         
  10 -10   4         22.83         10.90         7.24 o                         
  11 -10   4         10.21         12.93         5.74 o                         
  12 -10   4          0.03          1.55         5.44 o                         
  13 -10   4          1.47          7.20         6.39 o                         
  14 -10   4         12.98         13.51        12.12 o                         
  -9  -9   4          8.18         -0.22         6.93 o                         
  -8  -9   4         20.90         29.97         8.70 o                         
  -7  -9   4         26.09         20.96         7.78 o                         
  -6  -9   4          0.02         -0.48         4.84 o                         
  -5  -9   4          1.22          3.30         3.37 o                         
  -4  -9   4          7.14          5.13         3.69 o                         
  -3  -9   4          2.69         -0.31         3.53 o                         
  -2  -9   4       1502.61       1474.61        27.71 o                         
  -1  -9   4         11.06          7.47         4.78 o                         
   0  -9   4        137.40        149.62        13.15 o                         
   1  -9   4         17.12         21.50         3.94 o                         
   2  -9   4        206.77        220.06         8.83 o                         
   3  -9   4        373.56        371.96        13.54 o                         
   4  -9   4       1332.54       1302.90        21.85 o                         
   5  -9   4        411.88        465.57        10.41 o                         
   6  -9   4        216.15        193.96         6.91 o                         
   7  -9   4        195.42        177.15        11.12 o                         
   8  -9   4        308.42        307.69        11.05 o                         
   9  -9   4        265.14        262.04        12.20 o                         
  10  -9   4        206.23        198.15        12.20 o                         
  11  -9   4         13.72         11.57         5.68 o                         
  12  -9   4          9.54          9.86        14.38 o                         
  13  -9   4         47.81         58.83         9.74 o                         
  14  -9   4          1.45          1.07         6.61 o                         
 -10  -8   4          6.50          3.20         7.50 o                         
  -9  -8   4         12.86         16.61         7.56 o                         
  -8  -8   4          4.22         -2.97         8.36 o                         
  -7  -8   4         76.15         77.67        10.16 o                         
  -6  -8   4         87.31         59.83         8.90 o                         
  -5  -8   4          1.14          3.96         3.12 o                         
  -4  -8   4         22.82         22.69         4.51 o                         
  -3  -8   4        214.46        227.15         9.62 o                         
  -2  -8   4          0.10          0.07         2.85 o                         
  -1  -8   4       1609.44       1500.82        31.54 o                         
   0  -8   4         21.41         22.37         6.04 o                         
   1  -8   4        116.80        128.61         6.65 o                         
   2  -8   4        593.16        550.17        18.33 o                         
   3  -8   4         74.80         70.04         3.74 o                         
   4  -8   4         84.44        117.41         4.89 o                         
   5  -8   4         22.82         30.07         3.15 o                         
   6  -8   4         23.05         24.95         3.09 o                         
   7  -8   4         53.56         55.47         4.12 o                         
   8  -8   4        340.93        324.39        10.59 o                         
   9  -8   4        192.02        139.07        16.81 o                         
  10  -8   4         42.32         35.51         6.60 o                         
  11  -8   4         13.53         11.68         5.38 o                         
  12  -8   4         31.56         49.96         8.76 o                         
  13  -8   4          2.76          3.44         5.70 o                         
  14  -8   4          2.31          4.27         6.72 o                         
 -11  -7   4          0.66         -6.26         6.26 o                         
 -10  -7   4        107.40        138.00        13.84 o                         
  -9  -7   4         10.76         14.86         6.96 o                         
  -8  -7   4         10.70          2.51         5.44 o                         
  -7  -7   4          4.35          5.31         5.43 o                         
  -6  -7   4         51.08         41.96         7.65 o                         
  -5  -7   4        305.61        323.44        11.53 o                         
  -4  -7   4        869.22        819.84        18.52 o                         
  -3  -7   4          0.01          3.87         2.90 o                         
  -2  -7   4        133.98        157.45         7.35 o                         
  -1  -7   4       1234.98       1231.26        29.84 o                         
   0  -7   4        399.54        355.69        10.18 o                         
   1  -7   4        150.02        131.34         6.18 o                         
   2  -7   4        223.55        259.90         6.19 o                         
   3  -7   4         68.03         92.55         5.94 o                         
   4  -7   4         50.92         49.12         3.32 o                         
   5  -7   4          2.60          0.45         1.62 o                         
   6  -7   4         63.08         60.50         4.00 o                         
   7  -7   4         29.24         30.16         3.22 o                         
   8  -7   4         61.52         53.76         4.64 o                         
   9  -7   4         27.20         43.13         4.90 o                         
  10  -7   4         13.71         24.33         5.80 o                         
  11  -7   4        127.00        159.09        22.47 o                         
  12  -7   4        136.66        139.01        12.17 o                         
  13  -7   4          2.61          4.03         6.25 o                         
  14  -7   4         28.85         21.04        13.83 o                         
  15  -7   4          8.17          5.83        12.31 o                         
 -12  -6   4         43.13         50.02        11.09 o                         
 -11  -6   4         28.88         16.97         7.68 o                         
 -10  -6   4          3.75         -3.18         5.89 o                         
  -9  -6   4         31.82         34.15         7.91 o                         
  -8  -6   4         32.08         24.37         6.69 o                         
  -7  -6   4        133.13        113.72        10.42 o                         
  -6  -6   4        206.31        212.88        14.45 o                         
  -5  -6   4          5.94         11.72         3.74 o                         
  -4  -6   4        662.61        631.68        14.99 o                         
  -3  -6   4        689.44        688.85        15.41 o                         
  -2  -6   4         79.17         76.56         5.10 o                         
  -1  -6   4       2494.20       2715.85        38.81 o                         
   0  -6   4        130.79        197.81         7.07 o                         
   1  -6   4       1035.34        932.56        16.95 o                         
   2  -6   4         66.29         61.08         3.65 o                         
   3  -6   4          0.27          0.11         1.27 o                         
   4  -6   4        510.28        487.63         9.49 o                         
   5  -6   4         55.74         44.29         3.22 o                         
   6  -6   4        179.51        171.02         6.19 o                         
   7  -6   4          9.40         13.52         3.04 o                         
   8  -6   4         32.16         46.07         3.89 o                         
   9  -6   4          1.38         -1.24         2.52 o                         
  10  -6   4         20.03         12.62         3.79 o                         
  11  -6   4          5.42          2.36         4.44 o                         
  12  -6   4         19.92          9.49         5.74 o                         
  13  -6   4         33.42         50.35         9.54 o                         
  14  -6   4          0.36          1.35         6.30 o                         
  15  -6   4          0.00         -7.99        10.06 o                         
 -13  -5   4          4.42          8.40        10.75 o                         
 -12  -5   4         54.22         89.08        20.89 o                         
 -11  -5   4         27.55         29.41         8.29 o                         
 -10  -5   4         15.08         22.91         9.04 o                         
  -9  -5   4        160.69        169.33        12.56 o                         
  -8  -5   4         10.78          8.55         5.13 o                         
  -7  -5   4        253.81        278.70        13.86 o                         
  -6  -5   4         50.84         66.64         5.57 o                         
  -5  -5   4        450.80        439.58         9.65 o                         
  -4  -5   4        118.56        149.71         5.24 o                         
  -3  -5   4          3.88          6.57         2.05 o                         
  -2  -5   4       2751.26       2998.61        41.49 o                         
  -1  -5   4       2712.63       2799.06        38.76 o                         
   0  -5   4       1102.23        942.31        20.26 o                         
   1  -5   4        462.00        593.53         9.50 o                         
   2  -5   4        172.64        187.50         5.13 o                         
   3  -5   4         33.39         27.63         3.33 o                         
   4  -5   4       1211.90       1180.94        19.93 o                         
   5  -5   4        250.48        353.46         7.98 o                         
   6  -5   4        117.02         96.33         7.65 o                         
   7  -5   4          4.07          8.06         3.59 o                         
   8  -5   4        122.56        111.81         6.41 o                         
   9  -5   4        153.96        178.45        13.40 o                         
  10  -5   4         70.87         68.24         6.19 o                         
  11  -5   4          0.02          0.51         4.37 o                         
  12  -5   4          1.61          6.66         5.58 o                         
  13  -5   4          1.95         -3.40         5.43 o                         
  14  -5   4          4.43          3.25         6.62 o                         
 -13  -4   4          1.42         14.16         7.87 o                         
 -12  -4   4          1.49          7.05         7.01 o                         
 -11  -4   4        195.94        174.02        13.53 o                         
 -10  -4   4         61.21         70.17         9.93 o                         
  -9  -4   4        107.66         94.53         9.65 o                         
  -8  -4   4         56.26         44.97        10.66 o                         
  -7  -4   4        202.43        186.00        17.07 o                         
  -6  -4   4       1610.95       1631.53        22.96 o                         
  -5  -4   4        381.16        393.09         8.69 o                         
  -4  -4   4          3.60          9.88         2.04 o                         
  -3  -4   4         98.64        131.60         4.35 o                         
  -2  -4   4       1394.43       1435.51        18.25 o                         
  -1  -4   4       3531.88       3887.64        42.33 o                         
   0  -4   4       2148.68       2117.93        24.61 o                         
   1  -4   4       2952.40       2939.25        32.83 o                         
   2  -4   4         39.63        102.50         4.08 o                         
   3  -4   4        986.17        888.52        12.99 o                         
   4  -4   4        406.00        452.81         8.65 o                         
   5  -4   4       2056.13       2009.24        22.53 o                         
   6  -4   4        303.48        234.76         6.49 o                         
   7  -4   4         67.22         87.21         4.38 o                         
   8  -4   4         27.00         31.87         4.20 o                         
   9  -4   4         17.67         19.55         4.02 o                         
  10  -4   4          9.77         10.91         3.36 o                         
  11  -4   4         20.29         15.22         4.43 o                         
  12  -4   4          0.19          2.97         4.93 o                         
  13  -4   4          0.36          5.10         6.26 o                         
  14  -4   4          1.27          3.68         6.86 o                         
 -14  -3   4          1.22         -6.85        10.55 o                         
 -13  -3   4         35.51         39.36         9.31 o                         
 -12  -3   4        110.66        133.08        12.40 o                         
 -11  -3   4        141.88        178.29        21.52 o                         
 -10  -3   4          2.56         -0.15         3.33 o                         
  -9  -3   4        152.49        160.69         8.45 o                         
  -8  -3   4         11.91          8.34         4.85 o                         
  -7  -3   4         42.74         36.35         3.60 o                         
  -6  -3   4        122.99        110.57         4.89 o                         
  -5  -3   4        741.07        772.88        12.74 o                         
  -4  -3   4         65.36         55.70         5.39 o                         
  -3  -3   4        969.93        926.63        13.20 o                         
  -2  -3   4       2113.66       2755.78        31.01 o                         
  -1  -3   4          7.30         54.22         2.64 o                         
   0  -3   4        692.56        511.53        13.65 o                         
   1  -3   4        407.50        275.40         5.50 o                         
   2  -3   4       1278.97       1608.35        22.94 o                         
   3  -3   4       2376.29       2129.30        25.26 o                         
   4  -3   4       1988.29       2026.67        24.76 o                         
   5  -3   4        753.06        749.05        12.06 o                         
   6  -3   4         58.67         64.16         3.60 o                         
   7  -3   4          0.20          1.60         1.81 o                         
   8  -3   4         17.15         20.68         3.71 o                         
   9  -3   4       1024.04       1054.72        40.00 o                         
  10  -3   4         73.56         60.05         6.22 o                         
  11  -3   4         14.66         17.99         4.53 o                         
  12  -3   4         85.92         93.61         9.75 o                         
  13  -3   4         32.00         31.28         8.44 o                         
  14  -3   4          5.11          3.07         6.73 o                         
 -14  -2   4          1.28         11.93        11.35 o                         
 -13  -2   4          0.04          0.78         4.56 o                         
 -12  -2   4          1.16         -3.63         3.63 o                         
 -11  -2   4         45.26         52.06         6.44 o                         
 -10  -2   4        176.82        179.60         9.12 o                         
  -9  -2   4         83.56         92.58         6.59 o                         
  -8  -2   4         64.96         77.90         5.48 o                         
  -7  -2   4        577.58        614.18        12.11 o                         
  -6  -2   4         33.68         37.72         3.10 o                         
  -5  -2   4         47.04         31.94         2.65 o                         
  -4  -2   4        798.34        816.49        12.30 o                         
  -3  -2   4        578.93        659.04        11.50 o                         
  -2  -2   4       1590.56       1567.02        18.78 o                         
  -1  -2   4        115.12         69.93         5.62 o                         
   0  -2   4       1023.22       1033.06        15.57 o                         
   1  -2   4       5081.93       4786.42        50.30 o                         
   2  -2   4        118.41        194.94         4.56 o                         
   3  -2   4       6073.00       6231.17        65.40 o                         
   4  -2   4       1301.69       1231.07        16.47 o                         
   5  -2   4        688.64        598.42        10.13 o                         
   6  -2   4         45.97         50.00         3.02 o                         
   7  -2   4         76.41         90.17         5.77 o                         
   8  -2   4         47.08         38.93         4.80 o                         
   9  -2   4         10.85         11.85         3.62 o                         
  10  -2   4         20.77         23.34         4.79 o                         
  11  -2   4          6.35         16.79         4.02 o                         
  12  -2   4         10.77         19.08         5.33 o                         
  13  -2   4         15.11         24.35         7.88 o                         
  14  -2   4          2.21          4.19         7.26 o                         
 -15  -1   4        105.84          5.90         8.77 o                         
 -14  -1   4         16.39          7.73         6.63 o                         
 -13  -1   4          0.02         -4.57         5.06 o                         
 -12  -1   4         18.91         15.96         4.89 o                         
 -11  -1   4         15.52         12.03         4.80 o                         
 -10  -1   4        720.59        749.23        23.66 o                         
  -9  -1   4        164.91        122.37         7.02 o                         
  -8  -1   4         64.64         48.66         3.71 o                         
  -7  -1   4         55.60         49.78         3.52 o                         
  -6  -1   4        177.25        171.09         5.50 o                         
  -5  -1   4        122.38         90.95         3.91 o                         
  -4  -1   4       1143.86       1111.23        14.95 o                         
  -3  -1   4         19.01          2.84         1.31 o                         
  -2  -1   4       1253.31       1541.18        18.17 o                         
  -1  -1   4        593.06        666.10         9.07 o                         
   0  -1   4         12.28          2.43         1.54 o                         
   1  -1   4       7418.04       6720.49        74.82 o                         
   2  -1   4        217.13        159.08         4.55 o                         
   3  -1   4       2139.60       2156.69        25.18 o                         
   4  -1   4        238.97        240.86         5.56 o                         
   5  -1   4        305.24        304.03         6.43 o                         
   6  -1   4         78.31         65.82         4.87 o                         
   7  -1   4        195.19        214.44         9.51 o                         
   8  -1   4         91.32         92.83         7.19 o                         
   9  -1   4         88.95        104.81         7.31 o                         
  10  -1   4          5.07          2.33         3.38 o                         
  11  -1   4          1.11         -3.60         3.60 o                         
  12  -1   4         85.69        102.79         9.79 o                         
  13  -1   4         33.33         40.36         7.21 o                         
  14  -1   4         19.73         20.44        13.37 o                         
 -15   0   4         71.66         88.77        12.51 o                         
 -14   0   4        194.36        265.70        17.29 o                         
 -13   0   4          4.88          7.19        10.42 o                         
 -12   0   4         25.72         15.48         4.76 o                         
 -11   0   4        219.70        226.54        10.14 o                         
 -10   0   4        357.16        416.80        12.72 o                         
  -9   0   4         32.97         32.62         6.05 o                         
  -8   0   4          5.42         15.42         2.64 o                         
  -7   0   4        527.31        611.48        13.63 o                         
  -6   0   4        101.84         51.46         3.15 o                         
  -5   0   4        100.53        100.24         3.92 o                         
  -4   0   4       5428.48       5510.03        58.01 o                         
  -3   0   4          3.65         37.37         2.15 o                         
  -2   0   4       3915.77       3472.52        36.98 o                         
  -1   0   4       7425.26       6834.37        80.34 o                         
   0   0   4       2661.16       2736.24        36.68 o                         
   1   0   4       1976.37       1831.80        32.19 o                         
   2   0   4         43.55         39.14         2.22 o                         
   3   0   4       1170.53       1007.88        20.56 o                         
   4   0   4         44.47         44.01         2.50 o                         
   5   0   4        293.56        331.84         9.43 o                         
   6   0   4        258.18        247.61         8.72 o                         
   7   0   4        107.29         88.10         7.40 o                         
   8   0   4          1.70          4.08         2.97 o                         
   9   0   4          0.02         -1.86         3.05 o                         
  10   0   4         47.32         49.20         6.27 o                         
  11   0   4          0.02         -1.02         3.85 o                         
  12   0   4          0.00          4.00         4.62 o                         
  13   0   4         82.23        107.84        10.05 o                         
 -15   1   4          3.96          5.41         7.39 o                         
 -14   1   4         28.63         38.26         8.91 o                         
 -13   1   4         13.36         26.93         7.08 o                         
 -12   1   4          0.04          5.07         4.84 o                         
 -11   1   4        184.06        187.97         9.08 o                         
 -10   1   4       1694.64       1742.67        29.74 o                         
  -9   1   4         13.50         22.84         2.99 o                         
  -8   1   4          1.12          1.98         1.80 o                         
  -7   1   4        713.35        691.71        11.75 o                         
  -6   1   4          0.41         10.94         1.89 o                         
  -5   1   4       2121.65       2269.83        26.58 o                         
  -4   1   4       2019.07       2283.84        26.06 o                         
  -3   1   4       6394.01       6328.14        65.28 o                         
  -2   1   4       3747.39       3795.57        46.22 o                         
  -1   1   4         51.30         40.81         1.99 o                         
   0   1   4       7555.01       7432.22        76.01 o                         
   1   1   4       1785.84       1706.88        20.14 o                         
   2   1   4         10.27          8.59         1.49 o                         
   3   1   4         61.20         86.94         3.50 o                         
   4   1   4          7.77         -1.62         1.62 o                         
   5   1   4         64.90         95.90         5.53 o                         
   6   1   4        187.55        186.87         7.89 o                         
   7   1   4        156.99        183.68         8.38 o                         
   8   1   4        295.35        260.53        10.35 o                         
   9   1   4          9.97         10.11         4.09 o                         
  10   1   4         26.86         22.84         5.06 o                         
  11   1   4          1.01         -1.39         4.12 o                         
  12   1   4         50.47         48.33         7.78 o                         
  13   1   4          1.33          3.37         5.68 o                         
 -16   2   4          2.85         13.22         8.02 o                         
 -15   2   4          1.24          7.58         9.98 o                         
 -14   2   4          0.00          1.76         5.69 o                         
 -13   2   4          3.52          2.43         4.95 o                         
 -12   2   4        138.15        126.70        10.81 o                         
 -11   2   4         28.37         25.03         6.11 o                         
 -10   2   4        359.60        379.29        19.99 o                         
  -9   2   4        112.58         96.31         4.74 o                         
  -8   2   4         77.48         79.73         4.04 o                         
  -7   2   4       1731.83       1468.29        19.66 o                         
  -6   2   4          0.00          9.94         1.70 o                         
  -5   2   4       2054.45       2321.89        26.84 o                         
  -4   2   4       2061.41       2151.31        24.66 o                         
  -3   2   4          2.08         30.96         4.79 o                         
  -2   2   4       3389.12       2891.27        31.51 o                         
  -1   2   4       3740.07       4185.37        44.32 o                         
   0   2   4       1594.58       1852.18        21.65 o                         
   1   2   4       6793.83       6035.63        63.12 o                         
   2   2   4        393.62        297.09         6.17 o                         
   3   2   4         63.80         48.07         2.68 o                         
   4   2   4        206.25        186.65        11.18 o                         
   5   2   4          4.56          4.99         2.54 o                         
   6   2   4         11.10          9.85         3.23 o                         
   7   2   4        144.70        143.77         8.17 o                         
   8   2   4          4.31          2.99         3.31 o                         
   9   2   4          5.09          4.70         5.39 o                         
  10   2   4         59.51         55.91         6.83 o                         
  11   2   4         17.56         15.21         4.67 o                         
  12   2   4         25.50         20.01         6.42 o                         
 -16   3   4         28.78         22.19         9.03 o                         
 -15   3   4         96.57        119.49        13.01 o                         
 -14   3   4          3.30          2.64         5.56 o                         
 -13   3   4          0.01          4.14         4.86 o                         
 -12   3   4          0.33          2.04         4.14 o                         
 -11   3   4          1.57         -3.42         3.49 o                         
 -10   3   4          1.10         -0.33         2.43 o                         
  -9   3   4          0.46          3.89         1.96 o                         
  -8   3   4        109.64        120.80         5.69 o                         
  -7   3   4        247.94        220.44         5.60 o                         
  -6   3   4         40.53         37.85         2.39 o                         
  -5   3   4         17.84         49.15         2.32 o                         
  -4   3   4       1020.61        862.51        12.98 o                         
  -3   3   4         21.13         17.50         2.06 o                         
  -2   3   4       1846.92       2114.30        24.32 o                         
  -1   3   4       1006.71       1020.32        15.88 o                         
   0   3   4       2767.53       3100.55        34.60 o                         
   1   3   4        209.57        279.11         6.21 o                         
   2   3   4        588.50        535.20         9.27 o                         
   3   3   4        572.14        564.53         9.80 o                         
   4   3   4         18.87         32.91         3.95 o                         
   5   3   4          0.05          4.47         2.56 o                         
   6   3   4        135.86        137.35        10.02 o                         
   7   3   4        192.65        172.16         8.73 o                         
   8   3   4         93.54         89.34         7.40 o                         
   9   3   4          3.62          3.01         3.84 o                         
  10   3   4         69.90         88.97         8.46 o                         
  11   3   4          3.51          2.83         4.80 o                         
  12   3   4          7.17         12.00         6.02 o                         
 -16   4   4          7.61          2.77         7.09 o                         
 -15   4   4          9.78          7.03         6.79 o                         
 -14   4   4          2.92          3.16         5.27 o                         
 -13   4   4          0.10          1.04         4.51 o                         
 -12   4   4         32.10         42.09         7.20 o                         
 -11   4   4        127.01        150.63        10.55 o                         
 -10   4   4        106.97         89.19         7.28 o                         
  -9   4   4         56.55         42.79         4.41 o                         
  -8   4   4          5.38          9.60         1.80 o                         
  -7   4   4         71.06         83.96         5.00 o                         
  -6   4   4         50.02         42.44         5.54 o                         
  -5   4   4        381.16        342.16         8.77 o                         
  -4   4   4          2.02         16.21         1.56 o                         
  -3   4   4       1006.07       1282.91        16.49 o                         
  -2   4   4        130.66        129.53         4.13 o                         
  -1   4   4        788.57        797.93        11.93 o                         
   0   4   4        475.61        654.03        13.86 o                         
   1   4   4        685.84        610.90        11.88 o                         
   2   4   4          5.90         19.77         2.28 o                         
   3   4   4          2.06          3.81         1.62 o                         
   4   4   4         54.81         60.76         6.60 o                         
   5   4   4        249.31        244.09         9.38 o                         
   6   4   4        207.22        224.80         9.51 o                         
   7   4   4          6.73          5.11         3.49 o                         
   8   4   4          1.19          4.33         3.67 o                         
   9   4   4          7.88          7.08         4.36 o                         
  10   4   4          6.86          7.11         4.86 o                         
  11   4   4          3.17          3.96         5.13 o                         
 -16   5   4        149.25        182.86        16.00 o                         
 -15   5   4         92.92         93.29        11.70 o                         
 -14   5   4          4.30          2.87         6.36 o                         
 -13   5   4         64.25         80.93         9.67 o                         
 -12   5   4         46.71         44.19         7.39 o                         
 -11   5   4         34.24         40.32         5.81 o                         
 -10   5   4        142.01        109.38         6.76 o                         
  -9   5   4         25.17         15.76         3.48 o                         
  -8   5   4         17.32         14.28         3.08 o                         
  -7   5   4          0.79          9.24         2.63 o                         
  -6   5   4         42.82         24.56         3.21 o                         
  -5   5   4        495.22        458.00        10.78 o                         
  -4   5   4        286.44        248.02         5.50 o                         
  -3   5   4         34.92         27.13         2.37 o                         
  -2   5   4        416.31        461.69         8.59 o                         
  -1   5   4         55.89         46.97         3.02 o                         
   0   5   4       2102.21       2424.81        29.34 o                         
   1   5   4          4.84          7.72         1.96 o                         
   2   5   4        387.34        348.50        10.73 o                         
   3   5   4         72.28         69.59         6.59 o                         
   4   5   4        110.35         99.01         6.39 o                         
   5   5   4          3.74          1.21         2.79 o                         
   6   5   4        196.43        188.06         9.16 o                         
   7   5   4         16.93         16.55         7.10 o                         
   8   5   4         27.25         24.22         5.32 o                         
   9   5   4         10.43         11.75         5.22 o                         
  10   5   4          4.73         10.01         7.07 o                         
  11   5   4         17.68         27.21         9.21 o                         
 -16   6   4          2.65         13.43         7.41 o                         
 -15   6   4        134.88        161.84        32.95 o                         
 -14   6   4          1.31         -3.33         4.83 o                         
 -13   6   4         51.47         49.84         8.31 o                         
 -12   6   4        272.57        273.22        14.29 o                         
 -11   6   4        256.17        245.66        10.04 o                         
 -10   6   4          0.00         -0.32         2.49 o                         
  -9   6   4         85.85         89.35         6.06 o                         
  -8   6   4        150.23        160.89         7.86 o                         
  -7   6   4         18.62          9.78         2.73 o                         
  -6   6   4        139.57        140.89         6.38 o                         
  -5   6   4        334.59        392.32         7.26 o                         
  -4   6   4         44.73         48.65         2.90 o                         
  -3   6   4         51.53         43.48         2.91 o                         
  -2   6   4         69.36         80.16         4.98 o                         
  -1   6   4       1625.25       1681.98        22.23 o                         
   0   6   4          8.43          6.86         2.05 o                         
   1   6   4         17.77         15.38         2.49 o                         
   2   6   4        309.12        282.94         7.72 o                         
   3   6   4        367.35        373.70        14.04 o                         
   4   6   4         13.72          4.64         3.29 o                         
   5   6   4        240.20        223.20         9.80 o                         
   6   6   4          0.81          3.66         3.54 o                         
   7   6   4         24.68         24.67         5.89 o                         
   8   6   4         34.16         40.19         8.55 o                         
   9   6   4          2.57          1.54         6.35 o                         
  10   6   4          1.90          1.04         7.13 o                         
 -16   7   4          0.01         -2.22         6.34 o                         
 -15   7   4          0.44          0.94         6.12 o                         
 -14   7   4          6.61          9.37         8.38 o                         
 -13   7   4          0.02         -4.24         4.24 o                         
 -12   7   4         26.22         15.43         9.98 o                         
 -11   7   4         91.45         81.98         6.64 o                         
 -10   7   4         78.50        108.77         7.07 o                         
  -9   7   4          0.38          1.36         2.55 o                         
  -8   7   4         31.32         16.13         3.99 o                         
  -7   7   4         67.73         55.44         5.63 o                         
  -6   7   4         36.20         52.37         4.53 o                         
  -5   7   4        711.51        745.41        13.42 o                         
  -4   7   4        150.30        172.54         5.37 o                         
  -3   7   4          2.99          3.01         1.77 o                         
  -2   7   4        336.17        337.96         8.04 o                         
  -1   7   4         24.55         35.70         3.21 o                         
   0   7   4         42.22         45.17         3.54 o                         
   1   7   4        437.18        421.85         9.77 o                         
   2   7   4        884.76        847.23        15.05 o                         
   3   7   4         24.43         16.39         5.57 o                         
   4   7   4        297.67        307.84        13.68 o                         
   5   7   4        179.18        160.95        12.92 o                         
   6   7   4         41.92         41.46         7.93 o                         
   7   7   4          1.44         -0.10         5.06 o                         
   8   7   4         27.27         37.16         8.92 o                         
   9   7   4         67.72         74.00        11.69 o                         
 -16   8   4          0.22          1.26         6.94 o                         
 -15   8   4          3.04          3.77        10.74 o                         
 -14   8   4          2.81         10.49         7.41 o                         
 -13   8   4         22.66          9.50         8.43 o                         
 -12   8   4         99.75         87.13         7.34 o                         
 -11   8   4          8.38         10.20         3.64 o                         
 -10   8   4        630.04        693.95        17.55 o                         
  -9   8   4        277.47        279.88        10.48 o                         
  -8   8   4         51.50         28.53         5.78 o                         
  -7   8   4        103.76         96.71         6.34 o                         
  -6   8   4         37.66         45.42         6.18 o                         
  -5   8   4        476.64        428.77         9.02 o                         
  -4   8   4         32.31         20.93         2.72 o                         
  -3   8   4         46.79         44.56         3.52 o                         
  -2   8   4          5.00          2.28         2.25 o                         
  -1   8   4        629.15        665.30        20.49 o                         
   0   8   4        243.69        243.95         7.57 o                         
   1   8   4         10.34          8.99         2.73 o                         
   2   8   4         90.79         90.99         5.28 o                         
   3   8   4          4.28          8.43         4.93 o                         
   4   8   4        114.03        113.18        10.47 o                         
   5   8   4         38.31         48.47         8.59 o                         
   6   8   4         34.80         37.26         8.70 o                         
   7   8   4          0.28         -0.36         5.44 o                         
   8   8   4         52.43         38.88        26.09 o                         
 -16   9   4         19.07         31.17         9.31 o                         
 -15   9   4          5.45          9.15        10.62 o                         
 -14   9   4          7.81          1.54         9.23 o                         
 -13   9   4         24.58         31.53         7.37 o                         
 -12   9   4         14.11         14.23         4.49 o                         
 -11   9   4          0.00          0.11         3.11 o                         
 -10   9   4        303.97        301.33        11.65 o                         
  -9   9   4         54.01         71.70         6.28 o                         
  -8   9   4        209.94        221.98         9.52 o                         
  -7   9   4          1.42          0.81         2.56 o                         
  -6   9   4        132.22        126.19         7.15 o                         
  -5   9   4        544.65        569.66        14.35 o                         
  -4   9   4         21.16         22.17         3.00 o                         
  -3   9   4         42.27         33.82         3.54 o                         
  -2   9   4        178.03        162.95         7.70 o                         
  -1   9   4        269.02        315.94         8.84 o                         
   0   9   4        234.01        221.07         7.59 o                         
   1   9   4          0.05          0.96         2.93 o                         
   2   9   4          1.01          9.70         4.80 o                         
   3   9   4          0.80          8.59         5.30 o                         
   4   9   4        252.58        236.24        14.76 o                         
   5   9   4          0.65         -1.00         5.14 o                         
   6   9   4          8.25          9.55         7.02 o                         
   7   9   4          0.21          6.00         6.61 o                         
 -16  10   4          2.29          6.00         7.55 o                         
 -15  10   4         12.27         14.36         7.15 o                         
 -14  10   4         14.47         15.50         6.70 o                         
 -13  10   4         43.91         48.08        12.16 o                         
 -12  10   4          4.59         -1.27         3.52 o                         
 -11  10   4        248.44        285.79        17.02 o                         
 -10  10   4        278.06        271.29        11.43 o                         
  -9  10   4        305.36        301.48        11.54 o                         
  -8  10   4        132.32        131.04        10.92 o                         
  -7  10   4          3.02         13.87         4.49 o                         
  -6  10   4        190.45        174.46         9.17 o                         
  -5  10   4         39.32         40.05         4.83 o                         
  -4  10   4         98.47         78.70         6.15 o                         
  -3  10   4         18.62         10.67         5.83 o                         
  -2  10   4         90.92         96.50         6.70 o                         
  -1  10   4        139.68        158.68         8.27 o                         
   0  10   4          1.74          1.73         3.20 o                         
   1  10   4         42.84         35.93         5.21 o                         
   2  10   4         67.97         83.49         9.68 o                         
   3  10   4         29.04         21.72        13.02 o                         
   4  10   4        131.91        130.44        12.68 o                         
   5  10   4         21.64         38.51         9.06 o                         
   6  10   4         43.52         50.10        10.45 o                         
 -16  11   4          8.80         13.57        11.70 o                         
 -15  11   4         13.55         13.08         7.57 o                         
 -14  11   4          9.43          6.98         4.97 o                         
 -13  11   4         71.55         84.29         9.49 o                         
 -12  11   4          0.01          1.16         3.83 o                         
 -11  11   4        123.58        122.49         8.91 o                         
 -10  11   4          5.85         12.79         4.28 o                         
  -9  11   4          7.49          4.96         3.61 o                         
  -8  11   4        111.86         90.15         7.13 o                         
  -7  11   4         37.80         40.36         5.45 o                         
  -6  11   4          0.07          3.25         3.33 o                         
  -5  11   4          5.98          5.61         3.66 o                         
  -4  11   4        245.60        259.91        27.32 o                         
  -3  11   4         22.06          7.94         6.42 o                         
  -2  11   4         44.31         56.22        21.29 o                         
  -1  11   4         24.24         30.67         5.18 o                         
   0  11   4         82.87         78.60         7.36 o                         
   1  11   4          9.07          9.55         7.45 o                         
   2  11   4          3.09          2.99         7.96 o                         
   3  11   4        484.51        581.93        23.91 o                         
   4  11   4         48.77         66.26        10.92 o                         
   5  11   4        101.75        128.23        14.04 o                         
 -15  12   4          3.73         -1.29         6.71 o                         
 -14  12   4         21.62         12.03         5.52 o                         
 -13  12   4        224.91        214.43        12.36 o                         
 -12  12   4         34.36         39.48         5.69 o                         
 -11  12   4         20.48         22.66         5.32 o                         
 -10  12   4          3.57          4.72         3.91 o                         
  -9  12   4         21.50         15.98         4.46 o                         
  -8  12   4         71.61         60.57         8.59 o                         
  -7  12   4          0.13         -3.18         3.75 o                         
  -6  12   4         49.91         42.55         7.94 o                         
  -5  12   4        136.97        152.89        11.56 o                         
  -4  12   4        173.61        147.28        11.47 o                         
  -3  12   4        170.09        164.11        19.43 o                         
  -2  12   4         40.52         54.30         8.39 o                         
  -1  12   4        123.43        150.92        11.92 o                         
   0  12   4         22.85         11.59         4.64 o                         
   1  12   4          0.27          1.44         5.80 o                         
   2  12   4          5.09          9.54         6.95 o                         
   3  12   4         72.92         59.74        10.93 o                         
   4  12   4         38.02         66.43        11.72 o                         
 -14  13   4         31.03         18.08         5.42 o                         
 -13  13   4         86.69         80.89         8.91 o                         
 -12  13   4         10.26          6.40         4.82 o                         
 -11  13   4         35.72         37.37         6.45 o                         
 -10  13   4          0.02          3.75         6.75 o                         
  -9  13   4         21.93         14.15         5.76 o                         
  -8  13   4         31.74         39.06         7.78 o                         
  -7  13   4         69.03         73.20        14.98 o                         
  -6  13   4          0.01         -2.27         4.51 o                         
  -5  13   4         18.09          5.11         8.24 o                         
  -4  13   4        134.68        124.68        12.31 o                         
  -3  13   4         15.15         14.96         6.60 o                         
  -2  13   4         90.10        113.61        18.97 o                         
  -1  13   4         16.94         11.79         4.40 o                         
   0  13   4          0.06          1.59         4.98 o                         
   1  13   4         15.56          1.39         5.57 o                         
   2  13   4         22.99         16.91         7.93 o                         
   3  13   4         23.13         27.90         9.58 o                         
 -14  14   4          4.93         10.30        10.39 o                         
 -13  14   4         15.14          5.31         6.82 o                         
 -12  14   4         15.71         25.23         7.63 o                         
 -11  14   4         23.12          9.51         6.36 o                         
 -10  14   4          0.25          0.38         4.83 o                         
  -9  14   4         15.84         18.71         7.21 o                         
  -8  14   4          2.75          5.87         6.24 o                         
  -7  14   4         18.15         38.11         8.29 o                         
  -6  14   4          0.40          5.35         5.53 o                         
  -5  14   4        162.58        161.45        33.92 o                         
  -4  14   4          1.00          2.99         5.68 o                         
  -3  14   4          3.11          3.41         6.47 o                         
  -2  14   4         37.34         44.89         9.27 o                         
  -1  14   4         40.60         57.47        16.18 o                         
   0  14   4          0.46          1.25        10.79 o                         
   1  14   4          1.39         -6.13         6.13 o                         
 -12  15   4          2.94          1.22         6.40 o                         
 -11  15   4        107.17        113.41        13.11 o                         
 -10  15   4        111.44        146.69        21.34 o                         
  -9  15   4          0.03          1.26         5.47 o                         
  -8  15   4         37.15         24.97         8.14 o                         
  -7  15   4        108.29        123.55        18.50 o                         
  -6  15   4          9.08         12.93         7.17 o                         
  -5  15   4        155.40        185.06        15.20 o                         
  -4  15   4         51.51         47.98         9.92 o                         
  -3  15   4          4.49          6.88         7.31 o                         
  -2  15   4          0.61          4.44         8.06 o                         
  -1  15   4         10.79          1.05        11.46 o                         
 -10  16   4          9.74         11.55         9.53 o                         
  -9  16   4         39.93         40.13        13.68 o                         
  -8  16   4          2.82          3.43        11.79 o                         
  -7  16   4         82.15         86.30        12.72 o                         
  -6  16   4         11.79          7.95         7.64 o                         
  -5  16   4         46.53         21.86         8.94 o                         
  -4  16   4         22.01         22.90         9.40 o                         
  -3  16   4         16.27          9.16         8.01 o                         
   1 -16   5        205.84        186.85        16.75 o                         
   2 -16   5        167.35        135.46        14.60 o                         
   3 -16   5         25.71         25.93         9.67 o                         
   4 -16   5          8.21          1.54         7.34 o                         
   5 -16   5          5.87          4.98         7.54 o                         
   6 -16   5         41.77         52.21        21.49 o                         
   7 -16   5         42.27         42.27        10.78 o                         
   8 -16   5          2.77          9.56         8.27 o                         
   9 -16   5         29.28         11.61        13.67 o                         
  -1 -15   5         10.98          8.78         6.32 o                         
   0 -15   5         87.25         89.56         9.59 o                         
   1 -15   5         61.05         75.15        14.43 o                         
   2 -15   5         89.16        154.24        20.80 o                         
   3 -15   5         25.08         21.56         8.10 o                         
   4 -15   5          3.68          3.19         6.42 o                         
   5 -15   5         38.93         51.55        10.24 o                         
   6 -15   5          8.66         10.24         8.48 o                         
   7 -15   5        151.09        145.33        14.28 o                         
   8 -15   5          6.89          5.42         7.15 o                         
   9 -15   5         26.22         39.26        14.02 o                         
  10 -15   5          0.52          3.80         7.27 o                         
  -3 -14   5          2.67          0.46         7.03 o                         
  -2 -14   5          0.50          4.27         5.49 o                         
  -1 -14   5          0.02          0.38         5.13 o                         
   0 -14   5         11.32         18.36         5.90 o                         
   1 -14   5         35.21         26.74         8.46 o                         
   2 -14   5        104.25         96.52        11.49 o                         
   3 -14   5         82.53         77.80        10.57 o                         
   4 -14   5        258.23        283.29        17.06 o                         
   5 -14   5         18.03         13.77         6.71 o                         
   6 -14   5         27.84         36.34         8.77 o                         
   7 -14   5         12.48         14.33         7.11 o                         
   8 -14   5        206.82        244.18        16.67 o                         
   9 -14   5         45.56         44.00         9.59 o                         
  10 -14   5          5.93          7.50         7.45 o                         
  11 -14   5          3.37         -4.05         6.13 o                         
  12 -14   5         63.16         76.29        18.39 o                         
  -5 -13   5          0.00          1.15         7.80 o                         
  -4 -13   5         49.09         95.66        12.74 o                         
  -3 -13   5          4.35          6.80         4.99 o                         
  -2 -13   5          0.79          3.05         5.76 o                         
  -1 -13   5          1.39         -1.63         4.09 o                         
   0 -13   5         30.90         40.45         7.87 o                         
   1 -13   5          9.07          3.87         4.29 o                         
   2 -13   5         33.99         44.31         6.43 o                         
   3 -13   5        221.81        258.55        27.93 o                         
   4 -13   5          9.84          1.76         3.60 o                         
   5 -13   5         26.94         32.69         7.85 o                         
   6 -13   5        129.78        123.50        16.85 o                         
   7 -13   5         42.74         40.45        11.02 o                         
   8 -13   5        181.56        196.13        14.50 o                         
   9 -13   5         90.20         96.85        12.70 o                         
  10 -13   5         13.68         11.59         6.73 o                         
  11 -13   5          4.14         -3.97         5.45 o                         
  12 -13   5         76.72         96.11        18.38 o                         
  -6 -12   5         13.34         10.48         7.92 o                         
  -5 -12   5          6.48          7.84         7.15 o                         
  -4 -12   5         34.73         57.65        17.35 o                         
  -3 -12   5         80.12         90.69        11.03 o                         
  -2 -12   5         66.17         45.90         8.33 o                         
  -1 -12   5        121.96         97.18         8.30 o                         
   0 -12   5         12.15         10.28         4.47 o                         
   1 -12   5         65.14         83.36         7.64 o                         
   2 -12   5         11.86          9.24         4.05 o                         
   3 -12   5         90.08         95.09        11.99 o                         
   4 -12   5        122.20        129.90        11.16 o                         
   5 -12   5          4.16          1.98         3.21 o                         
   6 -12   5         48.85         60.44         9.04 o                         
   7 -12   5          5.62         12.38         5.92 o                         
   8 -12   5         61.19         62.66        18.42 o                         
   9 -12   5        107.04        114.99        11.16 o                         
  10 -12   5        130.18        143.74        18.24 o                         
  11 -12   5          1.47         -1.43         8.29 o                         
  12 -12   5          1.72         12.90        10.99 o                         
  13 -12   5          0.30          3.28        10.43 o                         
  -7 -11   5        187.97        234.73        17.92 o                         
  -6 -11   5         33.11         34.05         9.47 o                         
  -5 -11   5          0.19          0.23         7.51 o                         
  -4 -11   5         24.49         12.24         7.89 o                         
  -3 -11   5         59.64         64.90         6.15 o                         
  -2 -11   5          0.59          0.88         3.75 o                         
  -1 -11   5        513.68        448.87        14.97 o                         
   0 -11   5          0.79          4.52         3.62 o                         
   1 -11   5         11.93          2.97         4.91 o                         
   2 -11   5          0.95          9.31         3.72 o                         
   3 -11   5        320.00        380.56        12.94 o                         
   4 -11   5          0.00         -1.37         2.85 o                         
   5 -11   5         43.03         45.36         7.49 o                         
   6 -11   5         28.06         29.81         6.41 o                         
   7 -11   5        292.47        286.46        14.73 o                         
   8 -11   5        787.75        856.03        26.52 o                         
   9 -11   5         39.78         49.27         7.93 o                         
  10 -11   5          1.83          0.77         3.87 o                         
  11 -11   5          2.79         -3.55         5.03 o                         
  12 -11   5          0.04         -0.14         5.66 o                         
  13 -11   5          1.42         -0.89         6.34 o                         
  -8 -10   5         37.93         52.65        11.08 o                         
  -7 -10   5         17.33         28.53        15.83 o                         
  -6 -10   5          5.10          8.19         8.82 o                         
  -5 -10   5          9.96          8.41         6.19 o                         
  -4 -10   5         35.56         35.74         5.79 o                         
  -3 -10   5          0.08          3.02         4.05 o                         
  -2 -10   5       1572.71       1574.40        30.18 o                         
  -1 -10   5         57.10         59.35         6.22 o                         
   0 -10   5       1276.25       1240.03        25.09 o                         
   1 -10   5         68.30         51.17         5.68 o                         
   2 -10   5        362.67        318.36        11.48 o                         
   3 -10   5        266.45        248.89        13.20 o                         
   4 -10   5        934.48        998.85        21.20 o                         
   5 -10   5         16.22         19.73         4.12 o                         
   6 -10   5         25.69         32.63         6.27 o                         
   7 -10   5         72.95         74.63         6.18 o                         
   8 -10   5         54.49         57.82         6.04 o                         
   9 -10   5          1.46          2.00         3.84 o                         
  10 -10   5          0.53          0.62         3.52 o                         
  11 -10   5         66.75         88.62        10.19 o                         
  12 -10   5         80.14         68.16         9.96 o                         
  13 -10   5         22.03         18.10         7.52 o                         
  14 -10   5          6.98          3.69         7.25 o                         
  -9  -9   5         11.97         13.36         8.21 o                         
  -8  -9   5         18.86         18.08         7.89 o                         
  -7  -9   5          0.11         -0.27         5.89 o                         
  -6  -9   5         29.82         34.04         7.94 o                         
  -5  -9   5        133.86        133.47        11.61 o                         
  -4  -9   5         22.07         20.35         5.87 o                         
  -3  -9   5         15.89          8.25         4.66 o                         
  -2  -9   5        594.85        598.54        17.47 o                         
  -1  -9   5          5.09          6.10         3.25 o                         
   0  -9   5        132.01        142.82         7.70 o                         
   1  -9   5         18.45         22.22         4.05 o                         
   2  -9   5         69.65         65.61         5.58 o                         
   3  -9   5          6.03         15.01         3.53 o                         
   4  -9   5        347.75        362.73        11.31 o                         
   5  -9   5        900.49        907.90        22.93 o                         
   6  -9   5          7.11          5.87         2.43 o                         
   7  -9   5          1.09          3.77         2.08 o                         
   8  -9   5        133.86        122.21         7.51 o                         
   9  -9   5          2.66          2.56         3.03 o                         
  10  -9   5          3.82          0.90         4.20 o                         
  11  -9   5         71.28         59.85         8.82 o                         
  12  -9   5         31.14         45.81         8.58 o                         
  13  -9   5          0.04          5.00         6.19 o                         
  14  -9   5          5.60         -1.61         6.29 o                         
 -10  -8   5          7.71          7.11         7.72 o                         
  -9  -8   5          9.59         19.71         7.56 o                         
  -8  -8   5         53.32         49.79        19.31 o                         
  -7  -8   5         22.28         25.10         6.96 o                         
  -6  -8   5         49.04         32.84         7.39 o                         
  -5  -8   5        149.94        132.76         8.31 o                         
  -4  -8   5        659.25        668.89        27.08 o                         
  -3  -8   5         49.94         33.79         4.89 o                         
  -2  -8   5         65.67         72.33         6.11 o                         
  -1  -8   5        203.32        189.15         8.45 o                         
   0  -8   5         39.08         41.47         6.16 o                         
   1  -8   5        102.41         82.76         5.61 o                         
   2  -8   5         41.55         40.36         4.38 o                         
   3  -8   5        246.93        244.42         6.79 o                         
   4  -8   5       1334.32       1327.34        19.65 o                         
   5  -8   5        641.39        603.11        12.00 o                         
   6  -8   5         18.36         20.31         3.06 o                         
   7  -8   5         70.67         75.47         5.09 o                         
   8  -8   5        127.72         99.00         5.52 o                         
   9  -8   5         18.46         11.20         7.06 o                         
  10  -8   5        140.70        144.39        11.00 o                         
  11  -8   5         85.95         78.17        11.03 o                         
  12  -8   5         38.53         24.51        10.79 o                         
  13  -8   5         22.55         25.00         7.88 o                         
  14  -8   5          3.38          9.13         7.52 o                         
 -11  -7   5          0.09         -5.42         6.50 o                         
 -10  -7   5          0.07         -5.61         6.02 o                         
  -9  -7   5         31.29         28.28         7.89 o                         
  -8  -7   5         13.15         15.62         6.57 o                         
  -7  -7   5          0.59         -0.65         6.94 o                         
  -6  -7   5        174.98        192.85        12.22 o                         
  -5  -7   5        144.88        171.92         9.76 o                         
  -4  -7   5         28.57         18.36         5.25 o                         
  -3  -7   5         75.38         84.75         6.14 o                         
  -2  -7   5       1053.90       1048.03        20.53 o                         
  -1  -7   5        537.85        593.56        14.16 o                         
   0  -7   5       1065.88       1142.88        20.95 o                         
   1  -7   5         29.74         31.31         4.51 o                         
   2  -7   5         40.98         38.99         2.88 o                         
   3  -7   5          1.34          3.15         1.66 o                         
   4  -7   5        129.13        124.10         4.96 o                         
   5  -7   5          1.80          0.42         1.72 o                         
   6  -7   5         47.66         34.64         3.45 o                         
   7  -7   5         16.67          7.21         2.36 o                         
   8  -7   5          0.70         -0.28         2.12 o                         
   9  -7   5         33.47         35.98         7.18 o                         
  10  -7   5         29.43         32.69         6.61 o                         
  11  -7   5          4.17         12.62         5.70 o                         
  12  -7   5          9.84         10.58         6.16 o                         
  13  -7   5         12.48         19.09         7.49 o                         
  14  -7   5          6.37          8.98         7.52 o                         
 -12  -6   5         30.07         27.35        24.42 o                         
 -11  -6   5         40.94         66.42        14.46 o                         
 -10  -6   5        142.42        161.45        13.64 o                         
  -9  -6   5         66.98         82.37        10.32 o                         
  -8  -6   5        150.48        136.69        17.66 o                         
  -7  -6   5        424.26        452.94        20.70 o                         
  -6  -6   5        258.53        247.86        10.08 o                         
  -5  -6   5        879.88        845.36        22.59 o                         
  -4  -6   5        101.88        130.08         7.03 o                         
  -3  -6   5         71.90         66.94         5.23 o                         
  -2  -6   5        163.12        185.54         7.59 o                         
  -1  -6   5        110.66         81.15         5.17 o                         
   0  -6   5        213.63        257.67         6.81 o                         
   1  -6   5        190.51        154.50         4.67 o                         
   2  -6   5          7.74          2.69         1.50 o                         
   3  -6   5        305.20        319.92         7.42 o                         
   4  -6   5         34.98         39.01         4.05 o                         
   5  -6   5         25.88         40.54         3.35 o                         
   6  -6   5          0.02          0.12         1.70 o                         
   7  -6   5          4.06          2.39         2.04 o                         
   8  -6   5         37.56         40.07         8.43 o                         
   9  -6   5         79.19         73.81         6.08 o                         
  10  -6   5         16.96         20.66         4.48 o                         
  11  -6   5         36.22         45.47        11.73 o                         
  12  -6   5         30.46         32.78         7.88 o                         
  13  -6   5         29.26         39.04        20.09 o                         
  14  -6   5         66.79         40.98        10.42 o                         
 -13  -5   5          7.72          0.07         9.46 o                         
 -12  -5   5         98.60        130.36        14.92 o                         
 -11  -5   5         72.29         97.33        11.54 o                         
 -10  -5   5        129.19        166.04        21.83 o                         
  -9  -5   5        171.71        144.76        11.64 o                         
  -8  -5   5        213.11        201.61        12.38 o                         
  -7  -5   5          0.74         -0.93         3.28 o                         
  -6  -5   5        563.75        540.97        14.19 o                         
  -5  -5   5        183.42        167.46         6.03 o                         
  -4  -5   5          0.41          3.42         1.89 o                         
  -3  -5   5        193.78        190.03         5.42 o                         
  -2  -5   5       2700.43       3045.30        35.10 o                         
  -1  -5   5       2179.26       2127.71        25.61 o                         
   0  -5   5         76.80        104.97         4.28 o                         
   1  -5   5         40.00         59.75         3.08 o                         
   2  -5   5        428.97        479.71         8.88 o                         
   3  -5   5         27.39         26.87         2.47 o                         
   4  -5   5         24.94         30.83         2.75 o                         
   5  -5   5        545.40        495.47        10.00 o                         
   6  -5   5          0.60          0.59         1.75 o                         
   7  -5   5         61.40         72.75         4.42 o                         
   8  -5   5          8.45         15.33         3.56 o                         
   9  -5   5        206.55        224.01         9.54 o                         
  10  -5   5         31.99         35.41         5.29 o                         
  11  -5   5         13.87         17.15         4.59 o                         
  12  -5   5         93.46        125.93        12.19 o                         
  13  -5   5         15.24         33.34         8.79 o                         
  14  -5   5          7.83          6.56         8.23 o                         
 -13  -4   5          1.36         -0.37         7.27 o                         
 -12  -4   5         96.77        144.53        13.49 o                         
 -11  -4   5        362.08        379.78        23.86 o                         
 -10  -4   5        311.61        297.48        15.59 o                         
  -9  -4   5        256.33        257.01        13.86 o                         
  -8  -4   5        214.90        186.26        19.49 o                         
  -7  -4   5         41.73         45.88         4.04 o                         
  -6  -4   5        181.77        200.58         6.83 o                         
  -5  -4   5        200.06        190.45         6.14 o                         
  -4  -4   5          0.47          1.29         1.64 o                         
  -3  -4   5         72.37         64.46         3.40 o                         
  -2  -4   5        484.49        684.98        10.79 o                         
  -1  -4   5       1252.09       1045.31        22.22 o                         
   0  -4   5         42.40         43.83         2.55 o                         
   1  -4   5        810.59        707.82        12.83 o                         
   2  -4   5         26.42         31.30         2.38 o                         
   3  -4   5       2473.45       2825.16        32.97 o                         
   4  -4   5       2125.45       2347.72        28.68 o                         
   5  -4   5       1661.89       1576.71        19.14 o                         
   6  -4   5        185.65        170.35         5.73 o                         
   7  -4   5         26.03         26.72         3.06 o                         
   8  -4   5         11.51          5.59         2.96 o                         
   9  -4   5         25.55         27.28         4.61 o                         
  10  -4   5          7.61         14.76         5.12 o                         
  11  -4   5         81.36         79.82         9.51 o                         
  12  -4   5         34.64         35.68         8.19 o                         
  13  -4   5          0.06          0.58         5.82 o                         
  14  -4   5          0.00         -0.31         6.81 o                         
 -14  -3   5          9.02          8.39        12.16 o                         
 -13  -3   5         13.11         14.86         7.43 o                         
 -12  -3   5          0.87         -5.73         7.14 o                         
 -11  -3   5        120.61        139.16        15.53 o                         
 -10  -3   5          5.52          0.12         3.16 o                         
  -9  -3   5        170.16        151.45        24.87 o                         
  -8  -3   5          7.03          4.24         2.34 o                         
  -7  -3   5        142.35        157.96         6.32 o                         
  -6  -3   5        261.38        237.50         6.93 o                         
  -5  -3   5          2.91          3.15         1.79 o                         
  -4  -3   5       1427.15       1424.22        19.11 o                         
  -3  -3   5       2252.75       2194.62        26.30 o                         
  -2  -3   5       1629.74       1671.10        20.64 o                         
  -1  -3   5        295.21        335.39         6.55 o                         
   0  -3   5        132.32        116.92         3.70 o                         
   1  -3   5         99.80         77.10         4.98 o                         
   2  -3   5        690.07        799.07        10.62 o                         
   3  -3   5        722.08        909.29        13.37 o                         
   4  -3   5       3441.48       3389.31        38.71 o                         
   5  -3   5       2005.10       1967.53        27.05 o                         
   6  -3   5        186.04        194.14         5.95 o                         
   7  -3   5        191.89        160.15         7.39 o                         
   8  -3   5         12.18          9.09         3.29 o                         
   9  -3   5         29.29         26.81         4.81 o                         
  10  -3   5         74.69         76.11         6.87 o                         
  11  -3   5         73.89         98.00        10.57 o                         
  12  -3   5          6.86          8.61         4.74 o                         
  13  -3   5          2.71         -0.21         6.04 o                         
  14  -3   5          8.25          5.59        11.10 o                         
 -14  -2   5         46.66         61.20        16.01 o                         
 -13  -2   5         16.13          3.36         4.65 o                         
 -12  -2   5         86.71         85.74        10.22 o                         
 -11  -2   5         79.40         45.11         6.09 o                         
 -10  -2   5         28.19         31.75         5.08 o                         
  -9  -2   5         10.48         10.42         3.43 o                         
  -8  -2   5        606.23        623.23        12.54 o                         
  -7  -2   5         25.39         36.57         3.92 o                         
  -6  -2   5         60.34         42.49         3.31 o                         
  -5  -2   5        311.24        322.99         7.43 o                         
  -4  -2   5         34.49         33.88         2.90 o                         
  -3  -2   5        460.71        427.73         7.84 o                         
  -2  -2   5       1943.49       1663.48        20.09 o                         
  -1  -2   5        247.32        392.24         6.80 o                         
   0  -2   5          0.38          5.44         1.22 o                         
   1  -2   5          2.26          2.61         1.14 o                         
   2  -2   5       1465.59       1608.27        19.83 o                         
   3  -2   5       5421.43       5594.32        62.97 o                         
   4  -2   5          3.26          4.20         1.60 o                         
   5  -2   5          2.65          2.83         1.80 o                         
   6  -2   5        375.18        348.32        35.85 o                         
   7  -2   5        788.77        710.03        16.29 o                         
   8  -2   5       1204.37       1173.50        35.36 o                         
   9  -2   5        190.67        191.91        10.22 o                         
  10  -2   5         16.56         28.85         5.14 o                         
  11  -2   5          3.88          5.23         4.06 o                         
  12  -2   5         11.67         12.98         5.02 o                         
  13  -2   5          1.78          6.59         6.60 o                         
 -15  -1   5         21.00         34.08        14.67 o                         
 -14  -1   5        117.36        132.24        20.04 o                         
 -13  -1   5          1.32         -1.04         5.11 o                         
 -12  -1   5          0.00          0.42         3.66 o                         
 -11  -1   5        126.47        146.94        21.20 o                         
 -10  -1   5        149.13        146.76         8.19 o                         
  -9  -1   5         51.48         44.02         4.96 o                         
  -8  -1   5        238.83        242.56         8.08 o                         
  -7  -1   5       1871.47       1930.70        25.45 o                         
  -6  -1   5        783.79        737.25        12.42 o                         
  -5  -1   5       1020.05        996.95        14.59 o                         
  -4  -1   5          6.41          4.54         2.05 o                         
  -3  -1   5        545.30        532.00         8.92 o                         
  -2  -1   5         78.76        104.42         3.33 o                         
  -1  -1   5        273.11        280.40         5.63 o                         
   0  -1   5          0.39          2.98         0.95 o                         
   1  -1   5        474.24        458.42         7.49 o                         
   2  -1   5        679.57        630.24        11.85 o                         
   3  -1   5        336.23        356.10         7.12 o                         
   4  -1   5        154.90        113.26         4.12 o                         
   5  -1   5        686.75        630.21        12.44 o                         
   6  -1   5       1191.12       1220.40        22.23 o                         
   7  -1   5       1769.87       1743.86        29.70 o                         
   8  -1   5        107.90         87.88         6.61 o                         
   9  -1   5        193.04        217.53        10.02 o                         
  10  -1   5        118.87        126.11         8.70 o                         
  11  -1   5          0.10         -0.80         3.81 o                         
  12  -1   5         35.65         44.17         6.92 o                         
  13  -1   5         17.27         27.32         6.73 o                         
 -15   0   5          0.37          6.26         6.97 o                         
 -14   0   5          2.93          4.97         6.43 o                         
 -13   0   5          5.03         -5.32         5.32 o                         
 -12   0   5         58.07         44.27         5.91 o                         
 -11   0   5         28.90         21.09         4.70 o                         
 -10   0   5         11.78         13.80         3.91 o                         
  -9   0   5       1218.45       1098.02        17.84 o                         
  -8   0   5         72.87         93.49         4.70 o                         
  -7   0   5        771.56        770.35        12.99 o                         
  -6   0   5        403.39        528.57         9.77 o                         
  -5   0   5        102.03        113.62         4.18 o                         
  -4   0   5       1127.05       1023.25        13.98 o                         
  -3   0   5       2849.79       2819.04        31.39 o                         
  -2   0   5         21.05         37.00         1.93 o                         
  -1   0   5        263.58        213.67         7.25 o                         
   0   0   5       2800.66       3022.04        33.15 o                         
   1   0   5       1262.07       1172.23        13.56 o                         
   2   0   5       3853.74       3807.73        91.62 o                         
   3   0   5         27.07         35.88         2.49 o                         
   4   0   5        214.31        273.13         6.15 o                         
   5   0   5        186.52        172.92        10.04 o                         
   6   0   5        464.32        428.84        11.95 o                         
   7   0   5        166.87        137.75         9.30 o                         
   8   0   5          2.34          1.49         4.76 o                         
   9   0   5          2.24          6.35         3.61 o                         
  10   0   5         10.86          9.45         4.23 o                         
  11   0   5         18.90         17.18         5.41 o                         
  12   0   5          0.99          1.70         4.80 o                         
  13   0   5          0.74          3.81         5.97 o                         
 -15   1   5          1.01         -0.22         6.79 o                         
 -14   1   5         12.82         19.78         7.17 o                         
 -13   1   5         16.39         18.57         6.43 o                         
 -12   1   5        123.52        106.66        10.30 o                         
 -11   1   5        122.34        141.16         8.66 o                         
 -10   1   5        315.55        375.71        11.70 o                         
  -9   1   5        719.59        724.12        17.45 o                         
  -8   1   5          1.89          4.13         1.97 o                         
  -7   1   5        127.77        169.20         5.50 o                         
  -6   1   5       2659.99       2869.16        33.44 o                         
  -5   1   5       1376.78       1358.36        17.72 o                         
  -4   1   5       2096.80       1808.89        21.69 o                         
  -3   1   5       2155.03       2341.66        37.59 o                         
  -2   1   5         31.82         25.63         1.69 o                         
  -1   1   5         86.61        146.71         4.59 o                         
   0   1   5        984.65        884.62        12.00 o                         
   1   1   5       1768.36       1931.58        22.93 o                         
   2   1   5       1527.03       1592.20        22.71 o                         
   3   1   5        439.82        413.64         7.79 o                         
   4   1   5         13.57         14.93         1.92 o                         
   5   1   5         21.21         12.04         3.07 o                         
   6   1   5        193.69        173.75         7.94 o                         
   7   1   5        158.96        137.95         7.80 o                         
   8   1   5        174.33        165.95         8.84 o                         
   9   1   5          4.58          4.82         3.83 o                         
  10   1   5         24.48         33.02         6.02 o                         
  11   1   5        106.90        108.74         9.43 o                         
  12   1   5          1.59         -3.05         4.89 o                         
 -16   2   5          0.00         11.22         8.47 o                         
 -15   2   5         39.08         54.15        16.14 o                         
 -14   2   5          0.24          0.94         5.31 o                         
 -13   2   5         24.85         11.04         5.66 o                         
 -12   2   5         47.72         50.18         7.79 o                         
 -11   2   5        571.21        562.99        19.78 o                         
 -10   2   5         60.31         61.84         4.38 o                         
  -9   2   5        216.14        214.66         6.83 o                         
  -8   2   5          1.06          2.92         1.83 o                         
  -7   2   5       1172.41       1239.79        17.39 o                         
  -6   2   5       1160.32       1149.21        17.13 o                         
  -5   2   5         86.11         75.88         3.20 o                         
  -4   2   5        988.35        965.47        13.14 o                         
  -3   2   5        912.14        957.42        12.84 o                         
  -2   2   5        542.21        712.71        10.25 o                         
  -1   2   5       2748.38       2860.62        31.90 o                         
   0   2   5         31.47         49.23         3.14 o                         
   1   2   5          4.58          5.43         1.78 o                         
   2   2   5         10.53         12.98         1.90 o                         
   3   2   5        127.74        104.84         4.48 o                         
   4   2   5        139.41        112.62         8.08 o                         
   5   2   5         14.14         15.46         3.43 o                         
   6   2   5         14.45         12.92         4.35 o                         
   7   2   5        106.69         97.42         6.97 o                         
   8   2   5          2.70          7.47         3.64 o                         
   9   2   5         22.46         33.49         5.54 o                         
  10   2   5          5.83          2.33         4.37 o                         
  11   2   5         49.61         60.95         8.70 o                         
  12   2   5         19.83         35.67         7.35 o                         
 -16   3   5          0.45         -6.47         6.47 o                         
 -15   3   5         26.16         21.37         7.71 o                         
 -14   3   5          0.54          3.66         5.74 o                         
 -13   3   5          1.14          2.88         4.93 o                         
 -12   3   5        116.41        103.68        10.69 o                         
 -11   3   5        212.45        158.12        18.93 o                         
 -10   3   5         27.52         19.11         3.68 o                         
  -9   3   5        204.76        204.19         8.87 o                         
  -8   3   5         99.06        102.12         4.32 o                         
  -7   3   5        222.94        330.74         7.10 o                         
  -6   3   5       4152.25       4732.04        51.40 o                         
  -5   3   5        293.39        306.08         8.90 o                         
  -4   3   5        454.04        499.20         9.27 o                         
  -3   3   5        817.72        629.19        10.92 o                         
  -2   3   5       5934.71       5273.42        84.60 o                         
  -1   3   5          3.71         25.50         2.24 o                         
   0   3   5       1368.85       1592.32        20.13 o                         
   1   3   5        974.98        998.23        14.36 o                         
   2   3   5        380.35        443.07         8.64 o                         
   3   3   5        370.14        323.84        11.13 o                         
   4   3   5        356.54        348.19        10.48 o                         
   5   3   5        296.38        262.49         9.66 o                         
   6   3   5         60.09         41.07         8.37 o                         
   7   3   5         46.54         40.75         5.37 o                         
   8   3   5          8.17         11.46         4.12 o                         
   9   3   5         18.63         18.20         5.01 o                         
  10   3   5         38.28         44.77         6.79 o                         
  11   3   5          1.88          6.49         5.51 o                         
 -16   4   5          2.38          0.68         6.92 o                         
 -15   4   5          0.01          3.59         6.34 o                         
 -14   4   5          2.76          6.42         5.56 o                         
 -13   4   5         10.94          9.07         5.34 o                         
 -12   4   5        102.59         81.75         9.06 o                         
 -11   4   5         91.52         89.52        14.53 o                         
 -10   4   5        996.73        963.18        20.14 o                         
  -9   4   5         16.51         27.31         3.90 o                         
  -8   4   5         96.75         83.38         7.24 o                         
  -7   4   5          3.87          1.60         2.07 o                         
  -6   4   5       2404.98       2443.54        35.33 o                         
  -5   4   5          0.00          9.36         1.47 o                         
  -4   4   5        100.21        104.80         3.68 o                         
  -3   4   5       1811.29       1717.47        21.25 o                         
  -2   4   5        401.53        471.02         8.55 o                         
  -1   4   5       8132.06       8775.50        91.19 o                         
   0   4   5        567.41        583.14        10.26 o                         
   1   4   5         71.32         81.15         3.86 o                         
   2   4   5        325.83        348.67         7.89 o                         
   3   4   5          0.72          1.05         1.67 o                         
   4   4   5          0.72          0.79         2.52 o                         
   5   4   5         14.27         25.50         4.24 o                         
   6   4   5         25.19         13.73         3.92 o                         
   7   4   5          0.32          1.15         3.50 o                         
   8   4   5         24.79         30.94         5.97 o                         
   9   4   5          1.08          3.16         4.19 o                         
  10   4   5         33.28         40.22         7.21 o                         
  11   4   5          0.00          1.60         5.51 o                         
 -16   5   5         37.29         47.08        10.58 o                         
 -15   5   5        283.89        371.31        19.85 o                         
 -14   5   5          7.34          9.96         5.86 o                         
 -13   5   5         30.36         24.33         6.51 o                         
 -12   5   5          8.95         -2.34         2.34 o                         
 -11   5   5         52.03         29.23         4.52 o                         
 -10   5   5         53.13         34.19         4.57 o                         
  -9   5   5          7.15         17.33         3.53 o                         
  -8   5   5          0.02          3.01         2.50 o                         
  -7   5   5        306.31        333.30         9.91 o                         
  -6   5   5        156.95        188.00         7.18 o                         
  -5   5   5        338.49        407.65         7.51 o                         
  -4   5   5        191.25        164.89         7.03 o                         
  -3   5   5         64.27        127.21         4.42 o                         
  -2   5   5        106.44        129.49         4.62 o                         
  -1   5   5        242.14        209.80         6.03 o                         
   0   5   5        112.70         80.55         4.41 o                         
   1   5   5          3.35          1.72         1.65 o                         
   2   5   5         26.05         23.48         4.04 o                         
   3   5   5         77.96         72.17         5.57 o                         
   4   5   5         35.35         49.46         5.31 o                         
   5   5   5          2.41         -2.20         2.84 o                         
   6   5   5          0.05          6.70         3.59 o                         
   7   5   5         19.75         11.84         5.64 o                         
   8   5   5         10.70         11.73         4.71 o                         
   9   5   5          8.90          1.05         4.91 o                         
  10   5   5          3.54          9.87         7.16 o                         
 -16   6   5         39.86         49.08        21.12 o                         
 -15   6   5          0.49         -0.42         5.62 o                         
 -14   6   5         42.21         41.74        11.55 o                         
 -13   6   5          5.48          0.48         4.31 o                         
 -12   6   5          7.33          2.55         2.92 o                         
 -11   6   5         22.44         23.95         6.50 o                         
 -10   6   5         45.78         39.68        10.22 o                         
  -9   6   5         84.66         89.28         7.24 o                         
  -8   6   5        267.68        249.14        14.12 o                         
  -7   6   5         18.28         11.35         2.90 o                         
  -6   6   5         66.04         82.34        10.93 o                         
  -5   6   5         29.06         44.20         5.21 o                         
  -4   6   5        105.24        107.93         9.85 o                         
  -3   6   5        370.46        336.62         8.80 o                         
  -2   6   5        102.84         65.41         3.70 o                         
  -1   6   5        729.81        725.34        17.25 o                         
   0   6   5        157.39        161.51         5.78 o                         
   1   6   5         16.52         20.88         2.82 o                         
   2   6   5         85.16         74.68         5.65 o                         
   3   6   5          7.10          4.92         3.11 o                         
   4   6   5          2.69          9.09         3.65 o                         
   5   6   5         12.11          9.04         3.87 o                         
   6   6   5          9.88          6.16         3.93 o                         
   7   6   5         61.54         58.59         8.42 o                         
   8   6   5         20.64         42.62         8.92 o                         
   9   6   5        118.06        153.11        14.42 o                         
 -16   7   5          2.15          1.63         7.00 o                         
 -15   7   5         73.15         77.07        15.97 o                         
 -14   7   5         21.96         19.45         6.85 o                         
 -13   7   5          2.50          1.07         3.32 o                         
 -12   7   5        127.50        119.56         8.13 o                         
 -11   7   5         14.26         21.52         5.34 o                         
 -10   7   5        579.07        468.35        13.86 o                         
  -9   7   5         16.64         15.75         3.64 o                         
  -8   7   5          2.40          7.41         2.92 o                         
  -7   7   5         79.52         91.60         5.93 o                         
  -6   7   5        246.86        251.54         8.89 o                         
  -5   7   5         71.65         68.12         3.63 o                         
  -4   7   5        157.22        154.09         5.36 o                         
  -3   7   5         84.96         88.64         4.66 o                         
  -2   7   5          0.14          1.84         2.10 o                         
  -1   7   5        324.58        319.68         8.29 o                         
   0   7   5          1.22          2.15         2.13 o                         
   1   7   5        192.97        183.54         6.68 o                         
   2   7   5         51.02         66.97         4.56 o                         
   3   7   5        491.94        507.60        15.70 o                         
   4   7   5        420.11        449.82        14.09 o                         
   5   7   5         53.17         48.64         7.19 o                         
   6   7   5          3.38          4.48         7.81 o                         
   7   7   5          0.64         11.53         6.02 o                         
   8   7   5          1.99          2.23         6.61 o                         
   9   7   5         15.76          7.64        11.59 o                         
 -16   8   5         35.37         50.06        10.63 o                         
 -15   8   5         14.01         22.03         7.73 o                         
 -14   8   5          9.95          4.08         5.65 o                         
 -13   8   5         59.48         67.53         9.33 o                         
 -12   8   5         68.17         70.34         6.91 o                         
 -11   8   5        930.54        886.98        20.98 o                         
 -10   8   5       1396.79       1248.16        27.08 o                         
  -9   8   5          1.11         -0.53         2.82 o                         
  -8   8   5          0.62          5.62         3.06 o                         
  -7   8   5        273.23        262.42         9.74 o                         
  -6   8   5        292.46        332.46        12.67 o                         
  -5   8   5         79.17         52.43         5.58 o                         
  -4   8   5        101.87         87.11         7.47 o                         
  -3   8   5        148.31        146.34         5.81 o                         
  -2   8   5         13.91         10.94         2.61 o                         
  -1   8   5         10.00          6.17         2.41 o                         
   0   8   5        301.14        289.90         8.46 o                         
   1   8   5        277.09        281.14         8.60 o                         
   2   8   5          7.35          9.20         5.15 o                         
   3   8   5          0.97         -0.50         3.14 o                         
   4   8   5        226.03        240.23        14.19 o                         
   5   8   5         76.59         82.24        10.19 o                         
   6   8   5         81.81         95.21        11.52 o                         
   7   8   5         46.18         46.32         9.61 o                         
   8   8   5          6.43          1.74        10.87 o                         
 -16   9   5          4.62          8.09         7.40 o                         
 -15   9   5         27.02         36.22         8.84 o                         
 -14   9   5         29.68         27.35        12.32 o                         
 -13   9   5          4.32          1.53         3.65 o                         
 -12   9   5         24.42         32.37         5.47 o                         
 -11   9   5         69.48         55.16         6.29 o                         
 -10   9   5        857.14        892.10        21.07 o                         
  -9   9   5        500.11        469.57        14.31 o                         
  -8   9   5          6.48          9.94         3.59 o                         
  -7   9   5        906.78        965.01        20.73 o                         
  -6   9   5        680.41        652.10        16.14 o                         
  -5   9   5        131.47        148.18         7.59 o                         
  -4   9   5          0.81          2.12         1.93 o                         
  -3   9   5         14.93         18.74         3.13 o                         
  -2   9   5        151.14        144.67         6.22 o                         
  -1   9   5         12.95         20.85         3.58 o                         
   0   9   5         29.18         32.10         6.54 o                         
   1   9   5         56.75         56.58         8.64 o                         
   2   9   5          0.37         -0.91         4.43 o                         
   3   9   5          5.48          3.02         5.02 o                         
   4   9   5        222.41        249.07        15.26 o                         
   5   9   5          5.27         13.05         7.28 o                         
   6   9   5         27.98         28.19         8.39 o                         
   7   9   5          0.01          7.69         6.82 o                         
 -16  10   5          1.47          2.61         7.36 o                         
 -15  10   5          0.01         -5.55         5.55 o                         
 -14  10   5          0.61         -1.69         3.87 o                         
 -13  10   5         11.56          4.93         4.32 o                         
 -12  10   5        210.40        181.95        10.42 o                         
 -11  10   5        115.63        129.90         8.74 o                         
 -10  10   5        169.45        179.51         9.75 o                         
  -9  10   5          0.49         -1.28         3.06 o                         
  -8  10   5        177.11        177.87        11.23 o                         
  -7  10   5         56.11         56.00         5.79 o                         
  -6  10   5          2.99          7.96         3.43 o                         
  -5  10   5         22.15         25.68         4.51 o                         
  -4  10   5         63.31         82.93         7.50 o                         
  -3  10   5        205.33        220.60         9.42 o                         
  -2  10   5         67.30         64.09         4.96 o                         
  -1  10   5        288.40        333.80        11.73 o                         
   0  10   5          3.55          2.66         3.05 o                         
   1  10   5         77.42         82.50        15.37 o                         
   2  10   5          4.30          1.60         4.87 o                         
   3  10   5          8.32         16.93         6.74 o                         
   4  10   5          1.99          5.02         5.80 o                         
   5  10   5          7.73         10.48         7.19 o                         
   6  10   5          0.51         -2.47         6.52 o                         
 -15  11   5          0.94         -3.63         6.12 o                         
 -14  11   5          3.96          5.59         4.95 o                         
 -13  11   5         32.06         41.78         6.87 o                         
 -12  11   5          0.15         -0.40         3.68 o                         
 -11  11   5          0.71          0.90         3.67 o                         
 -10  11   5         22.58         19.43         4.82 o                         
  -9  11   5        100.21        122.92         8.40 o                         
  -8  11   5         22.70         17.37         4.54 o                         
  -7  11   5         39.64         41.08         5.69 o                         
  -6  11   5        222.59        204.91        10.03 o                         
  -5  11   5        239.54        202.71        13.74 o                         
  -4  11   5        424.70        497.49        19.38 o                         
  -3  11   5        124.70        144.57        12.71 o                         
  -2  11   5         17.12          4.96         3.42 o                         
  -1  11   5         89.68         67.45         8.38 o                         
   0  11   5         13.30         27.64        10.03 o                         
   1  11   5          2.41          1.00         5.21 o                         
   2  11   5          8.05         12.86         6.07 o                         
   3  11   5          4.13          1.03        10.27 o                         
   4  11   5          7.81          7.92         7.11 o                         
   5  11   5         15.81         13.69         8.11 o                         
 -15  12   5         76.63         68.31        18.39 o                         
 -14  12   5          6.88          4.77         5.09 o                         
 -13  12   5        108.29        114.70         9.81 o                         
 -12  12   5        115.97        119.82         9.38 o                         
 -11  12   5          8.54         19.33         5.25 o                         
 -10  12   5         10.70         11.02         4.54 o                         
  -9  12   5          9.02          5.04         3.88 o                         
  -8  12   5         10.08          1.86         3.53 o                         
  -7  12   5          0.05          0.44         4.28 o                         
  -6  12   5        157.99        182.43        12.64 o                         
  -5  12   5          7.61          1.00         4.39 o                         
  -4  12   5         15.65         16.88         6.65 o                         
  -3  12   5          5.00          8.61         5.24 o                         
  -2  12   5         34.28         22.24         6.58 o                         
  -1  12   5          0.23         -2.55         3.31 o                         
   0  12   5         43.52         13.98        23.82 o                         
   1  12   5          0.04         -0.10         6.07 o                         
   2  12   5         37.49         29.21         8.61 o                         
   3  12   5        126.58        157.71        14.89 o                         
   4  12   5          5.72          9.27         8.42 o                         
 -14  13   5         74.46         77.61        11.94 o                         
 -13  13   5         12.26         14.47         6.06 o                         
 -12  13   5         11.80         13.86         5.45 o                         
 -11  13   5          0.00          2.27         4.18 o                         
 -10  13   5         17.88         16.61         6.20 o                         
  -9  13   5         14.84         13.22         5.97 o                         
  -8  13   5         38.79         44.61         8.49 o                         
  -7  13   5        102.86        113.85        11.29 o                         
  -6  13   5         28.41         25.19         7.23 o                         
  -5  13   5         39.66         44.29         8.24 o                         
  -4  13   5         34.81         24.19        14.10 o                         
  -3  13   5          7.36          3.50         5.43 o                         
  -2  13   5         14.09         10.05         7.19 o                         
  -1  13   5         89.98         72.44        10.19 o                         
   0  13   5          2.46          0.37         5.44 o                         
   1  13   5          0.03         -0.12         6.12 o                         
   2  13   5         42.37         49.00        15.63 o                         
 -14  14   5         48.95         68.80        15.84 o                         
 -13  14   5         26.77         44.24         9.57 o                         
 -12  14   5         40.32         38.50         8.91 o                         
 -11  14   5         63.12         79.43        12.66 o                         
 -10  14   5          2.42          6.03         5.87 o                         
  -9  14   5         42.90         32.66         9.98 o                         
  -8  14   5         87.52        103.11        11.63 o                         
  -7  14   5          4.93          2.93         5.66 o                         
  -6  14   5         37.25         35.46         8.62 o                         
  -5  14   5         32.34         15.13         9.91 o                         
  -4  14   5        135.11        175.25        14.12 o                         
  -3  14   5         12.30          8.23         6.61 o                         
  -2  14   5          5.28          2.18         6.50 o                         
  -1  14   5         41.07         37.50        14.95 o                         
   0  14   5          1.67          0.31        11.19 o                         
   1  14   5         19.07         11.13         8.22 o                         
 -12  15   5          6.44         -0.90         6.28 o                         
 -11  15   5          0.01         -2.00         6.24 o                         
 -10  15   5         16.43         11.43         6.89 o                         
  -9  15   5         54.41         65.37        11.09 o                         
  -8  15   5          1.49         -0.49         6.38 o                         
  -7  15   5          0.32          5.25         6.29 o                         
  -6  15   5         57.52         42.07        21.63 o                         
  -5  15   5         20.77         45.27         9.82 o                         
  -4  15   5          7.65          7.03         8.18 o                         
  -3  15   5         40.56         35.18         9.29 o                         
  -2  15   5         10.17         -0.16        12.46 o                         
  -1  15   5          1.52        -10.98        10.98 o                         
 -10  16   5          1.63          1.03        10.61 o                         
  -9  16   5         35.59         51.33        15.80 o                         
  -8  16   5          8.93         10.08         7.72 o                         
  -7  16   5         59.15         55.89        10.99 o                         
  -6  16   5          4.41          3.18         7.14 o                         
  -5  16   5        199.92        210.26        23.11 o                         
  -4  16   5         77.76         95.66        12.84 o                         
   2 -16   6        203.70        173.49        16.09 o                         
   3 -16   6         20.52         42.42        15.00 o                         
   4 -16   6          9.83         11.21         8.48 o                         
   5 -16   6         26.40         33.53         9.67 o                         
   6 -16   6          0.77         -2.97         6.98 o                         
   7 -16   6         50.46         45.58        17.90 o                         
   8 -16   6        120.11        114.61        22.50 o                         
  -1 -15   6         38.38         51.53         8.69 o                         
   0 -15   6          8.82          6.57         5.92 o                         
   1 -15   6         24.42         17.45        12.99 o                         
   2 -15   6         20.47          6.03         4.96 o                         
   3 -15   6         15.42         17.14        10.17 o                         
   4 -15   6          0.77         -1.41         6.40 o                         
   5 -15   6         75.50        118.71        13.32 o                         
   6 -15   6        319.47        373.47        20.48 o                         
   7 -15   6          0.01         -4.59         6.71 o                         
   8 -15   6         35.56         47.27        10.40 o                         
   9 -15   6         15.82         21.41         8.59 o                         
  10 -15   6          3.52         -0.93         7.78 o                         
  -3 -14   6         34.43         41.85        12.29 o                         
  -2 -14   6          0.93          7.20         5.34 o                         
  -1 -14   6          4.68          6.04         5.52 o                         
   0 -14   6          0.04         -2.84         4.66 o                         
   1 -14   6          9.52         17.20         5.94 o                         
   2 -14   6         66.34         77.62        11.10 o                         
   3 -14   6         55.38         61.18        10.01 o                         
   4 -14   6          1.20         -5.19         5.41 o                         
   5 -14   6        189.31        217.39        15.44 o                         
   6 -14   6        549.53        609.93        24.99 o                         
   7 -14   6        865.53        978.17        44.92 o                         
   8 -14   6          3.14         10.16         6.71 o                         
   9 -14   6        117.53        129.38        13.24 o                         
  10 -14   6          0.43         -2.53         6.22 o                         
  11 -14   6          0.02         -0.35         6.71 o                         
  -5 -13   6         38.41         43.84        10.83 o                         
  -4 -13   6          0.40         -5.87         6.50 o                         
  -3 -13   6          0.08          2.34         4.81 o                         
  -2 -13   6         19.77         27.00         5.55 o                         
  -1 -13   6          0.13         -3.03         4.14 o                         
   0 -13   6         73.33         78.52         8.19 o                         
   1 -13   6          9.30         12.05         4.89 o                         
   2 -13   6          0.01         -0.04         3.86 o                         
   3 -13   6          1.61          9.16         4.09 o                         
   4 -13   6         40.89         54.10         8.99 o                         
   5 -13   6         45.02         45.23         8.51 o                         
   6 -13   6          5.44          8.58         9.28 o                         
   7 -13   6        114.51        107.82        14.43 o                         
   8 -13   6         21.20         31.69         9.80 o                         
   9 -13   6          0.30         -2.44         5.39 o                         
  10 -13   6         23.02          9.88        11.60 o                         
  11 -13   6        201.88        231.17        23.74 o                         
  12 -13   6         29.51         35.86        13.90 o                         
  -6 -12   6          0.04          1.11         6.68 o                         
  -5 -12   6         15.07         16.98         8.25 o                         
  -4 -12   6         25.92         34.42         9.31 o                         
  -3 -12   6        145.53        144.81        10.39 o                         
  -2 -12   6         58.16         60.57         7.49 o                         
  -1 -12   6         24.14         26.47         5.74 o                         
   0 -12   6         10.24         16.41         4.87 o                         
   1 -12   6         17.98         12.01         4.52 o                         
   2 -12   6          1.10          8.60         4.24 o                         
   3 -12   6         40.56         35.62         6.20 o                         
   4 -12   6         17.43          9.09         8.71 o                         
   5 -12   6         40.62         19.98        10.33 o                         
   6 -12   6        169.35        174.82        12.65 o                         
   7 -12   6         36.91         39.65         7.77 o                         
   8 -12   6        123.20        132.30        11.61 o                         
   9 -12   6         64.57         64.31         9.53 o                         
  10 -12   6          0.04          6.87         5.76 o                         
  11 -12   6         29.98         35.52         9.00 o                         
  12 -12   6          3.86          4.79        10.56 o                         
  -7 -11   6        159.80        158.29        15.31 o                         
  -6 -11   6        375.74        444.43        23.05 o                         
  -5 -11   6          3.46          1.07         5.96 o                         
  -4 -11   6          0.21          6.39         4.20 o                         
  -3 -11   6          5.70          3.27         4.01 o                         
  -2 -11   6          0.77          1.80         3.95 o                         
  -1 -11   6        286.37        247.54        11.32 o                         
   0 -11   6          0.10         -3.44         3.44 o                         
   1 -11   6          2.37         -0.04         3.15 o                         
   2 -11   6          2.11          2.46         3.28 o                         
   3 -11   6         42.61         44.04         5.79 o                         
   4 -11   6         24.78         28.44         4.96 o                         
   5 -11   6          0.70         -0.99         2.73 o                         
   6 -11   6         20.69          9.66         6.52 o                         
   7 -11   6         73.56         77.13        10.19 o                         
   8 -11   6         96.04        118.60        10.58 o                         
   9 -11   6          0.42         -2.38         4.45 o                         
  10 -11   6          4.05          3.58         5.76 o                         
  11 -11   6         28.65         23.45         7.80 o                         
  12 -11   6          1.57          3.48         6.64 o                         
  13 -11   6         61.55         71.23        11.40 o                         
  -9 -10   6          0.24         -0.42        12.95 o                         
  -8 -10   6         11.14         13.07         8.02 o                         
  -7 -10   6          0.95          1.78         6.32 o                         
  -6 -10   6          5.75          5.43         6.78 o                         
  -5 -10   6         94.67         89.02        11.27 o                         
  -4 -10   6        285.50        254.21        17.69 o                         
  -3 -10   6          0.82         -2.05         3.29 o                         
  -2 -10   6         56.28         61.55         9.15 o                         
  -1 -10   6        274.48        217.41        17.90 o                         
   0 -10   6         20.40         14.20         4.26 o                         
   1 -10   6          0.48         -2.66         2.66 o                         
   2 -10   6         88.81         83.30        10.08 o                         
   3 -10   6        423.78        432.44        13.34 o                         
   4 -10   6         90.02         86.35         6.58 o                         
   5 -10   6         30.42         44.92         5.31 o                         
   6 -10   6         37.36         46.19         6.93 o                         
   7 -10   6         87.04         73.60         6.30 o                         
   8 -10   6         27.33         17.77         4.28 o                         
   9 -10   6          1.67         -0.07         3.09 o                         
  10 -10   6         80.24         99.22        10.10 o                         
  11 -10   6         31.38         28.03         7.28 o                         
  12 -10   6          0.00         -1.18         5.56 o                         
  13 -10   6         69.79         71.56        11.18 o                         
  -9  -9   6          1.32          9.06         7.82 o                         
  -8  -9   6          0.25         -6.93         7.10 o                         
  -7  -9   6         14.53         19.80         7.56 o                         
  -6  -9   6          1.24          1.67         5.23 o                         
  -5  -9   6         37.91         44.53        10.67 o                         
  -4  -9   6         51.70         35.06         5.53 o                         
  -3  -9   6         25.45         16.27         4.66 o                         
  -2  -9   6         81.95         96.66         7.20 o                         
  -1  -9   6        457.02        446.57        13.65 o                         
   0  -9   6         37.09         30.20         4.75 o                         
   1  -9   6        278.04        288.26        10.55 o                         
   2  -9   6          1.11         -2.25         2.39 o                         
   3  -9   6       1700.00       1626.52        28.51 o                         
   4  -9   6       1109.76       1037.62        21.13 o                         
   5  -9   6        184.73        187.74         6.92 o                         
   6  -9   6        414.57        434.30        10.80 o                         
   7  -9   6          2.28          4.69         2.63 o                         
   8  -9   6         11.26          4.58         3.44 o                         
   9  -9   6         22.06         13.44         5.22 o                         
  10  -9   6         10.94          8.34         6.63 o                         
  11  -9   6         59.46         59.23         8.95 o                         
  12  -9   6          0.55          3.01         5.85 o                         
  13  -9   6          6.40          1.86         6.59 o                         
 -10  -8   6          0.12          4.77         7.24 o                         
  -9  -8   6         11.23          5.63         6.75 o                         
  -8  -8   6          1.46         -1.34         5.68 o                         
  -7  -8   6         31.05         32.79         8.02 o                         
  -6  -8   6         12.12         12.15         8.74 o                         
  -5  -8   6         22.71         29.01         5.14 o                         
  -4  -8   6         29.72         31.68         5.55 o                         
  -3  -8   6         22.11         33.86         5.07 o                         
  -2  -8   6       1583.63       1545.63        27.99 o                         
  -1  -8   6         15.86         21.12         4.11 o                         
   0  -8   6         14.34         26.54         4.27 o                         
   1  -8   6        655.14        644.00        15.24 o                         
   2  -8   6         11.03          8.83         3.12 o                         
   3  -8   6         30.77         38.76         3.38 o                         
   4  -8   6        356.86        371.70         9.14 o                         
   5  -8   6        173.41        171.33         6.40 o                         
   6  -8   6         66.13         57.22         6.02 o                         
   7  -8   6         10.28          7.20         2.56 o                         
   8  -8   6        177.92        204.31         9.04 o                         
   9  -8   6         93.41         76.94         6.61 o                         
  10  -8   6         11.83          6.22         5.00 o                         
  11  -8   6          1.36          1.12         4.65 o                         
  12  -8   6         97.15        123.13        12.08 o                         
  13  -8   6         11.59          7.21         6.67 o                         
  14  -8   6         13.84         19.70         8.70 o                         
 -11  -7   6          4.42          7.27         7.45 o                         
 -10  -7   6          8.36          5.27         6.73 o                         
  -9  -7   6          0.03         -0.31         5.48 o                         
  -8  -7   6         37.90         55.08         9.04 o                         
  -7  -7   6         59.01         85.20         9.80 o                         
  -6  -7   6         38.88         45.07         8.61 o                         
  -5  -7   6         31.57         13.93         4.19 o                         
  -4  -7   6         20.46         15.75         4.20 o                         
  -3  -7   6        489.13        533.76        14.35 o                         
  -2  -7   6        251.60        247.27         9.35 o                         
  -1  -7   6        170.12        163.99        14.68 o                         
   0  -7   6        256.60        297.99         9.72 o                         
   1  -7   6         17.04         15.90         3.24 o                         
   2  -7   6       1075.94       1059.17        16.15 o                         
   3  -7   6       1117.73       1134.38        22.59 o                         
   4  -7   6         10.59         15.55         2.64 o                         
   5  -7   6          7.17          7.83         2.28 o                         
   6  -7   6         11.69         14.75         2.74 o                         
   7  -7   6        587.31        546.37        12.08 o                         
   8  -7   6         24.36         30.43         6.99 o                         
   9  -7   6        117.07        117.27        14.78 o                         
  10  -7   6          0.01         -2.02         4.52 o                         
  11  -7   6         20.41         22.76         6.45 o                         
  12  -7   6         89.07        107.69        12.30 o                         
  13  -7   6         13.85         23.42         9.59 o                         
  14  -7   6         31.31         37.31        10.10 o                         
 -12  -6   6         51.17         49.16        10.42 o                         
 -11  -6   6          5.43          2.06         7.96 o                         
 -10  -6   6         29.24         32.51        10.41 o                         
  -9  -6   6         89.22        105.44        11.07 o                         
  -8  -6   6        133.26        155.56        11.85 o                         
  -7  -6   6         61.20         58.40         8.14 o                         
  -6  -6   6         14.04          7.70         3.54 o                         
  -5  -6   6         52.05         53.18         5.46 o                         
  -4  -6   6          2.28          7.12         3.24 o                         
  -3  -6   6         90.65        100.49         8.33 o                         
  -2  -6   6         13.70         25.95         3.79 o                         
  -1  -6   6        240.14        225.23         5.28 o                         
   0  -6   6         16.66         22.59         3.29 o                         
   1  -6   6       1312.45       1351.77        19.24 o                         
   2  -6   6        145.47        155.20         5.13 o                         
   3  -6   6         20.57         35.88         3.84 o                         
   4  -6   6         15.31         17.44         2.56 o                         
   5  -6   6         70.28         74.89         5.29 o                         
   6  -6   6          0.58          1.49         1.90 o                         
   7  -6   6        313.20        334.08        16.18 o                         
   8  -6   6        269.49        252.50         9.79 o                         
   9  -6   6         16.76         24.91         4.46 o                         
  10  -6   6          0.24          1.18         3.26 o                         
  11  -6   6         10.86         17.77         9.32 o                         
  12  -6   6          3.80          4.14         5.96 o                         
  13  -6   6         75.56         78.15        11.59 o                         
  14  -6   6          7.27          3.23        12.02 o                         
 -13  -5   6         15.66          8.17         8.37 o                         
 -12  -5   6         83.74         81.17        11.66 o                         
 -11  -5   6         97.22         98.37        16.33 o                         
 -10  -5   6          5.56          2.90         5.42 o                         
  -9  -5   6         41.85         49.89         8.46 o                         
  -8  -5   6        921.06       1030.82        28.43 o                         
  -7  -5   6         52.53         41.96         5.30 o                         
  -6  -5   6        624.00        600.88        15.29 o                         
  -5  -5   6        397.69        376.35        21.03 o                         
  -4  -5   6          2.17          1.08         1.92 o                         
  -3  -5   6        157.83        132.92         4.87 o                         
  -2  -5   6         59.94         53.94         3.68 o                         
  -1  -5   6        119.60        165.22         4.97 o                         
   0  -5   6         25.40         25.11         2.15 o                         
   1  -5   6         43.87         60.09         3.23 o                         
   2  -5   6        945.72        960.19        14.56 o                         
   3  -5   6        148.95        168.24         7.98 o                         
   4  -5   6       3352.81       3462.42        40.59 o                         
   5  -5   6        315.93        307.34         7.91 o                         
   6  -5   6         96.73        119.83         5.40 o                         
   7  -5   6         41.50         45.90         4.80 o                         
   8  -5   6        121.71        119.51         8.06 o                         
   9  -5   6         26.45         19.32         4.17 o                         
  10  -5   6          8.49          4.12         3.66 o                         
  11  -5   6         16.22         13.32         3.88 o                         
  12  -5   6         10.74          8.73         6.87 o                         
  13  -5   6          0.01          2.34         5.92 o                         
  14  -5   6         32.72         46.27        15.15 o                         
 -13  -4   6         23.51         29.97        12.60 o                         
 -12  -4   6          0.00          2.88         6.34 o                         
 -11  -4   6         67.81        111.04        11.24 o                         
 -10  -4   6        376.52        356.38        19.74 o                         
  -9  -4   6          6.18         -1.07         4.24 o                         
  -8  -4   6         60.95         68.77         7.88 o                         
  -7  -4   6       1732.39       1763.79        31.27 o                         
  -6  -4   6          3.31          6.15         4.39 o                         
  -5  -4   6       1459.02       1589.98        24.96 o                         
  -4  -4   6        321.73        306.28         7.49 o                         
  -3  -4   6        275.65        296.21         7.67 o                         
  -2  -4   6        568.05        501.81        10.74 o                         
  -1  -4   6        613.89        593.11        11.25 o                         
   0  -4   6        984.11        952.31        13.77 o                         
   1  -4   6         36.46         56.42         3.03 o                         
   2  -4   6        656.56        773.24        12.24 o                         
   3  -4   6        710.60        648.72        11.16 o                         
   4  -4   6        341.19        357.82         8.54 o                         
   5  -4   6        531.95        575.87        11.05 o                         
   6  -4   6        298.96        271.21        12.14 o                         
   7  -4   6         65.19         69.15         5.59 o                         
   8  -4   6        220.48        191.80         8.72 o                         
   9  -4   6         28.67         31.43         4.97 o                         
  10  -4   6         77.43         79.66         7.13 o                         
  11  -4   6          3.27         -1.10         3.71 o                         
  12  -4   6          7.15         -2.53         5.06 o                         
  13  -4   6         13.69          9.44         7.02 o                         
 -14  -3   6          0.00         -2.16        10.24 o                         
 -13  -3   6          9.60         27.60         8.72 o                         
 -12  -3   6          0.76          0.28         5.00 o                         
 -11  -3   6          8.15          5.18         5.94 o                         
 -10  -3   6          5.40          1.07         3.19 o                         
  -9  -3   6         27.09         40.13         6.76 o                         
  -8  -3   6       1508.21       1539.17        23.20 o                         
  -7  -3   6       3348.94       3471.93        42.09 o                         
  -6  -3   6       1204.62       1193.73        18.16 o                         
  -5  -3   6         61.79         49.80         3.50 o                         
  -4  -3   6        308.71        273.20         7.67 o                         
  -3  -3   6        145.47        192.21         5.50 o                         
  -2  -3   6         51.69         50.19         4.73 o                         
  -1  -3   6          2.73         19.65         2.44 o                         
   0  -3   6         13.99         16.92         1.98 o                         
   1  -3   6        101.40         56.13         2.88 o                         
   2  -3   6         96.02         77.69         3.48 o                         
   3  -3   6       1143.23       1107.17        15.85 o                         
   4  -3   6        672.98        715.63        12.10 o                         
   5  -3   6         53.50         54.85         3.50 o                         
   6  -3   6          2.23          9.78         2.25 o                         
   7  -3   6         33.15         46.07         4.92 o                         
   8  -3   6          0.00         -2.43         2.59 o                         
   9  -3   6        195.45        189.73         9.37 o                         
  10  -3   6          0.13         -1.34         3.09 o                         
  11  -3   6         41.63         46.76         6.65 o                         
  12  -3   6          8.85         15.99         4.70 o                         
  13  -3   6          2.02         -3.69         5.81 o                         
 -14  -2   6          3.65         21.79        12.17 o                         
 -13  -2   6          5.68          4.78         8.97 o                         
 -12  -2   6          4.14          2.28         4.00 o                         
 -11  -2   6          8.09          9.72         4.52 o                         
 -10  -2   6         54.22         84.76         6.76 o                         
  -9  -2   6         96.03         62.83         5.73 o                         
  -8  -2   6        615.73        693.99        13.58 o                         
  -7  -2   6        523.96        491.98        10.62 o                         
  -6  -2   6        317.45        378.94         8.71 o                         
  -5  -2   6         26.50         21.25         2.59 o                         
  -4  -2   6        236.14        346.58         7.48 o                         
  -3  -2   6        143.45        127.13         4.41 o                         
  -2  -2   6         65.10         98.62         3.79 o                         
  -1  -2   6         15.34         47.45         3.52 o                         
   0  -2   6       1007.89        980.87        16.31 o                         
   1  -2   6       1617.06       1532.02        19.20 o                         
   2  -2   6        218.54        235.79         5.67 o                         
   3  -2   6        482.45        643.82        12.77 o                         
   4  -2   6         66.25         80.20         3.93 o                         
   5  -2   6        257.10        227.10         6.40 o                         
   6  -2   6          3.56          1.20         2.36 o                         
   7  -2   6        826.67        818.14        18.12 o                         
   8  -2   6       1227.73       1204.71        37.45 o                         
   9  -2   6          4.23         -0.98         3.05 o                         
  10  -2   6          3.53          5.51         3.87 o                         
  11  -2   6          4.41          0.79         3.97 o                         
  12  -2   6          0.09         -2.76         4.35 o                         
  13  -2   6          0.06         -2.40         6.16 o                         
 -15  -1   6          0.63         11.39        12.13 o                         
 -14  -1   6         17.00         12.01        16.73 o                         
 -13  -1   6         15.25          6.35        14.02 o                         
 -12  -1   6         29.75         21.01         5.11 o                         
 -11  -1   6         39.19         28.37         5.70 o                         
 -10  -1   6        390.78        420.68        13.00 o                         
  -9  -1   6         62.93         56.71         4.47 o                         
  -8  -1   6        756.30        805.85        15.27 o                         
  -7  -1   6         32.54         24.02         2.94 o                         
  -6  -1   6        941.60        921.10        14.54 o                         
  -5  -1   6          1.25          5.17         1.85 o                         
  -4  -1   6        987.05       1142.77        16.35 o                         
  -3  -1   6        103.75        133.43         5.20 o                         
  -2  -1   6       2183.41       2148.01        31.54 o                         
  -1  -1   6         10.61         17.77         2.35 o                         
   0  -1   6       2401.90       2387.36        32.31 o                         
   1  -1   6         73.71         74.20         3.04 o                         
   2  -1   6        381.91        326.45         6.78 o                         
   3  -1   6         40.47         62.60         3.24 o                         
   4  -1   6         12.72         11.11         3.08 o                         
   5  -1   6        468.35        433.08        12.92 o                         
   6  -1   6       1054.97       1032.07        20.42 o                         
   7  -1   6        153.62        115.89         7.17 o                         
   8  -1   6        277.57        266.19        10.75 o                         
   9  -1   6        548.99        556.26        16.34 o                         
  10  -1   6         19.98          9.40         6.25 o                         
  11  -1   6          5.41          6.50         4.69 o                         
  12  -1   6         17.30         19.76         6.15 o                         
  13  -1   6          0.01          0.05         5.56 o                         
 -15   0   6         19.16          8.59         7.51 o                         
 -14   0   6         40.39         35.22         8.14 o                         
 -13   0   6          6.86          9.64         6.20 o                         
 -12   0   6          0.95         -1.64         5.38 o                         
 -11   0   6         14.09          7.72         3.79 o                         
 -10   0   6          2.57          2.97         2.17 o                         
  -9   0   6        175.03        169.72         9.52 o                         
  -8   0   6          1.96          3.66         2.66 o                         
  -7   0   6         31.20         41.19         3.29 o                         
  -6   0   6         44.11         94.24         4.18 o                         
  -5   0   6        161.25         91.66         3.89 o                         
  -4   0   6       1849.30       2152.34        25.66 o                         
  -3   0   6        288.21        341.23         6.49 o                         
  -2   0   6         14.81         10.87         2.10 o                         
  -1   0   6         76.38         79.05         3.98 o                         
   0   0   6        151.52        196.81         4.90 o                         
   1   0   6          9.31          7.25         1.38 o                         
   2   0   6          0.25         10.62         1.79 o                         
   3   0   6        531.71        477.37         8.95 o                         
   4   0   6          0.77          5.22         1.79 o                         
   5   0   6        592.37        604.16        14.19 o                         
   6   0   6       1187.85       1102.31        26.20 o                         
   7   0   6        312.03        310.34        11.03 o                         
   8   0   6        305.37        312.49        11.81 o                         
   9   0   6        208.85        189.04        15.35 o                         
  10   0   6         25.42         28.65         5.85 o                         
  11   0   6         12.14         10.04         5.02 o                         
  12   0   6         18.43         27.13         6.76 o                         
 -15   1   6        248.86        275.10        22.22 o                         
 -14   1   6         34.61         42.79         9.04 o                         
 -13   1   6         44.95         36.38         8.00 o                         
 -12   1   6         10.85         10.57         7.92 o                         
 -11   1   6        359.46        364.09        17.48 o                         
 -10   1   6          0.36         -0.07         2.11 o                         
  -9   1   6         95.82        104.98         5.23 o                         
  -8   1   6          8.81          5.34         2.12 o                         
  -7   1   6         25.67         46.79         3.31 o                         
  -6   1   6         64.01         62.13         3.42 o                         
  -5   1   6        145.75        107.31         4.00 o                         
  -4   1   6          6.08          1.86         1.38 o                         
  -3   1   6        843.52        870.49        26.55 o                         
  -2   1   6          1.36          8.61         1.32 o                         
  -1   1   6       2948.53       3133.63        34.79 o                         
   0   1   6        774.62        914.02        17.09 o                         
   1   1   6          3.10          9.16         1.76 o                         
   2   1   6        196.87        206.74         7.54 o                         
   3   1   6        444.76        458.98         8.78 o                         
   4   1   6         14.45          7.66         1.90 o                         
   5   1   6        263.45        205.90         8.39 o                         
   6   1   6         62.79         68.59        10.61 o                         
   7   1   6        428.24        423.31        19.55 o                         
   8   1   6        161.40        140.20         8.64 o                         
   9   1   6          0.70         -0.09         3.31 o                         
  10   1   6          1.06          3.74         5.21 o                         
  11   1   6          0.02          2.89         4.62 o                         
  12   1   6          0.31          4.17         5.58 o                         
 -16   2   6        131.90        158.91        36.71 o                         
 -15   2   6          2.33          8.99         7.12 o                         
 -14   2   6         40.73         50.53         9.11 o                         
 -13   2   6          2.08          1.77         9.61 o                         
 -12   2   6         86.25         95.55         9.59 o                         
 -11   2   6          9.61         10.63         4.98 o                         
 -10   2   6        162.57        142.66         6.13 o                         
  -9   2   6         11.14          9.54         2.46 o                         
  -8   2   6         23.21         31.60         2.99 o                         
  -7   2   6       1951.48       1791.87        23.31 o                         
  -6   2   6       1266.02       1590.13        20.73 o                         
  -5   2   6        597.35        498.14         8.90 o                         
  -4   2   6          6.88         35.95         2.39 o                         
  -3   2   6        593.67        638.13         9.91 o                         
  -2   2   6        227.17        185.67         4.76 o                         
  -1   2   6       4531.44       4648.38        50.12 o                         
   0   2   6          1.39          2.93         1.57 o                         
   1   2   6         33.17         16.75         2.12 o                         
   2   2   6        230.28        218.16         5.98 o                         
   3   2   6         71.68         87.35         4.18 o                         
   4   2   6         70.77         78.34         5.42 o                         
   5   2   6          5.72         14.16         3.47 o                         
   6   2   6        229.96        231.16         9.54 o                         
   7   2   6        108.61         99.55         8.58 o                         
   8   2   6         20.50         20.96         4.82 o                         
   9   2   6         11.14         21.57         5.22 o                         
  10   2   6         17.09         27.46         6.02 o                         
  11   2   6          0.10          1.98         4.93 o                         
 -16   3   6         42.66         61.23        12.20 o                         
 -15   3   6          7.46         11.41         7.03 o                         
 -14   3   6         17.56          8.84         6.33 o                         
 -13   3   6         14.60          5.78         5.29 o                         
 -12   3   6          9.15          2.04         4.35 o                         
 -11   3   6          4.72         11.00         3.23 o                         
 -10   3   6         94.29         65.78         5.64 o                         
  -9   3   6          2.25          6.93         2.89 o                         
  -8   3   6       1145.43       1134.01        16.86 o                         
  -7   3   6          0.04          9.27         2.21 o                         
  -6   3   6       2876.29       2790.99        32.61 o                         
  -5   3   6       1418.71       1478.11        21.63 o                         
  -4   3   6        125.97        143.77         4.37 o                         
  -3   3   6          4.54         11.82         1.72 o                         
  -2   3   6        189.74        211.87         5.40 o                         
  -1   3   6       1100.60       1093.23        15.34 o                         
   0   3   6       1234.91       1332.68        17.97 o                         
   1   3   6        448.14        543.88        11.03 o                         
   2   3   6        106.20        110.99         4.60 o                         
   3   3   6         50.20         28.05         2.78 o                         
   4   3   6        755.17        666.72        15.51 o                         
   5   3   6        174.88        154.44         7.75 o                         
   6   3   6         69.09         66.83         6.06 o                         
   7   3   6          8.71          9.43         3.99 o                         
   8   3   6          9.41          9.67         4.08 o                         
   9   3   6          3.96          2.25         4.10 o                         
  10   3   6          0.01         -2.30         4.76 o                         
  11   3   6          0.15          3.02         5.47 o                         
 -16   4   6         33.51         21.66         8.21 o                         
 -15   4   6         13.76         19.20         7.26 o                         
 -14   4   6          4.95          7.07         5.67 o                         
 -13   4   6          5.47          5.86         5.37 o                         
 -12   4   6         27.80         16.75        10.89 o                         
 -11   4   6        166.62        143.77         7.98 o                         
 -10   4   6        116.27        106.08         6.72 o                         
  -9   4   6        150.02        138.97         7.29 o                         
  -8   4   6        182.96        198.59         8.09 o                         
  -7   4   6        127.59        152.05         4.58 o                         
  -6   4   6        359.32        341.64         6.97 o                         
  -5   4   6         14.81          4.57         1.46 o                         
  -4   4   6          0.31          2.88         1.38 o                         
  -3   4   6        259.67        351.31         7.34 o                         
  -2   4   6         96.12        190.22         5.47 o                         
  -1   4   6       4122.71       4356.17        48.36 o                         
   0   4   6        120.59         90.37         4.96 o                         
   1   4   6        180.61        183.00         5.79 o                         
   2   4   6          5.45         11.58         2.28 o                         
   3   4   6        654.55        579.66        14.17 o                         
   4   4   6         46.33         57.65         5.42 o                         
   5   4   6        931.64        876.21        23.83 o                         
   6   4   6        191.36        170.95         9.00 o                         
   7   4   6          2.55          3.18         3.63 o                         
   8   4   6         19.16         18.70         5.02 o                         
   9   4   6          6.27          5.86         4.71 o                         
  10   4   6          0.69         -0.73         5.07 o                         
 -16   5   6          1.97         -1.68         6.35 o                         
 -15   5   6         82.40         95.20        15.64 o                         
 -14   5   6         19.56         21.45         7.10 o                         
 -13   5   6         10.87          4.31         5.09 o                         
 -12   5   6         73.84         80.66         8.98 o                         
 -11   5   6        143.47        106.56         7.47 o                         
 -10   5   6          2.07          5.09         2.83 o                         
  -9   5   6         28.72         22.61         3.94 o                         
  -8   5   6          0.88          4.52         2.49 o                         
  -7   5   6         62.17         27.15         3.65 o                         
  -6   5   6          0.32         -0.44         1.11 o                         
  -5   5   6         94.79         89.19         3.73 o                         
  -4   5   6        250.62        198.87         7.82 o                         
  -3   5   6          3.38         11.56         2.04 o                         
  -2   5   6       3123.14       3232.88        37.72 o                         
  -1   5   6          7.22          9.50         2.13 o                         
   0   5   6        778.79        757.37        13.03 o                         
   1   5   6         58.16         44.97         3.49 o                         
   2   5   6         72.62         44.76         3.64 o                         
   3   5   6        919.54        931.51        22.42 o                         
   4   5   6        804.88        779.88        29.75 o                         
   5   5   6        584.63        579.00        16.56 o                         
   6   5   6         45.16         51.56         6.16 o                         
   7   5   6         25.41         22.18         5.05 o                         
   8   5   6          0.30          1.79         4.13 o                         
   9   5   6         30.87         43.97         7.31 o                         
  10   5   6          0.00          1.01         7.39 o                         
 -16   6   6          8.55         20.58         8.09 o                         
 -15   6   6         29.49         33.63         8.35 o                         
 -14   6   6         18.06         16.98         6.45 o                         
 -13   6   6        383.38        369.18        21.72 o                         
 -12   6   6        207.09        223.19        15.81 o                         
 -11   6   6         56.64         52.02         5.79 o                         
 -10   6   6          0.27          1.29         2.79 o                         
  -9   6   6        358.39        330.36        11.13 o                         
  -8   6   6         63.17         40.40         4.54 o                         
  -7   6   6        515.88        560.18        13.82 o                         
  -6   6   6         12.24          3.27         2.57 o                         
  -5   6   6         25.56         28.86         2.56 o                         
  -4   6   6         31.48         38.98         3.49 o                         
  -3   6   6       1621.10       1670.26        22.50 o                         
  -2   6   6        159.34        146.78         5.52 o                         
  -1   6   6        249.64        272.70         7.50 o                         
   0   6   6        198.49        180.63         6.36 o                         
   1   6   6        216.58        212.64         6.98 o                         
   2   6   6        824.88        820.18        14.82 o                         
   3   6   6        167.33        181.55         9.71 o                         
   4   6   6         82.12         82.04         6.87 o                         
   5   6   6        244.15        218.05        10.12 o                         
   6   6   6         88.80         99.27         7.96 o                         
   7   6   6         11.11         11.27         4.87 o                         
   8   6   6          0.26         -1.82         4.45 o                         
   9   6   6          0.19          4.00         7.74 o                         
 -16   7   6          0.01         -1.65         6.35 o                         
 -15   7   6         79.35        135.78        13.35 o                         
 -14   7   6         40.82         48.29         9.11 o                         
 -13   7   6          2.11          2.47         3.28 o                         
 -12   7   6        471.16        409.39        13.98 o                         
 -11   7   6         73.94         97.13         7.22 o                         
 -10   7   6        326.88        252.50        10.37 o                         
  -9   7   6          3.31          7.08         3.11 o                         
  -8   7   6        772.23        705.97        16.71 o                         
  -7   7   6        166.37        203.30         8.52 o                         
  -6   7   6        101.61         81.72         6.41 o                         
  -5   7   6          2.70          1.56         1.71 o                         
  -4   7   6         24.12         20.94         3.14 o                         
  -3   7   6          0.83          1.97         1.95 o                         
  -2   7   6          6.07          2.20         1.94 o                         
  -1   7   6          5.02          5.24         2.25 o                         
   0   7   6          1.10          1.27         2.18 o                         
   1   7   6        340.05        343.34         9.26 o                         
   2   7   6        162.75        172.58         8.33 o                         
   3   7   6        382.55        399.33        23.80 o                         
   4   7   6          6.66          6.08         3.82 o                         
   5   7   6         79.26         67.23         6.87 o                         
   6   7   6          0.48          2.78         5.20 o                         
   7   7   6        113.94        138.64        23.06 o                         
   8   7   6        110.65        105.82        13.06 o                         
 -16   8   6          5.53         18.61         7.74 o                         
 -15   8   6         14.40         24.91         7.90 o                         
 -14   8   6         59.43         94.07        10.90 o                         
 -13   8   6          7.91          3.44         3.86 o                         
 -12   8   6         19.24         17.61         4.59 o                         
 -11   8   6         87.57        106.47         7.66 o                         
 -10   8   6        120.76        130.34         8.04 o                         
  -9   8   6        621.99        629.95        16.54 o                         
  -8   8   6        947.13        868.33        19.48 o                         
  -7   8   6       1310.62       1316.92        24.89 o                         
  -6   8   6        182.57        167.52         7.92 o                         
  -5   8   6          1.35          3.29         4.94 o                         
  -4   8   6        126.93        135.13         5.64 o                         
  -3   8   6        213.97        193.39         6.77 o                         
  -2   8   6         12.25          7.37         2.60 o                         
  -1   8   6          2.03          1.21         2.23 o                         
   0   8   6         91.78         88.01         5.20 o                         
   1   8   6        103.53        111.09         5.89 o                         
   2   8   6        173.51        183.64         8.97 o                         
   3   8   6         36.60         38.45         6.38 o                         
   4   8   6         27.75         18.37         6.08 o                         
   5   8   6          3.93          1.85        11.84 o                         
   6   8   6          8.55          8.30         6.30 o                         
   7   8   6          0.66          6.81         7.06 o                         
 -16   9   6         21.76         30.58        22.51 o                         
 -15   9   6          0.94          3.27         6.17 o                         
 -14   9   6          3.36         -0.63         3.83 o                         
 -13   9   6         59.74         60.58         7.20 o                         
 -12   9   6         49.59         46.28         9.74 o                         
 -11   9   6          3.89          3.20         3.56 o                         
 -10   9   6        363.22        376.38        13.25 o                         
  -9   9   6        204.79        207.25         9.80 o                         
  -8   9   6        284.33        286.52        14.19 o                         
  -7   9   6        198.38        191.10         9.01 o                         
  -6   9   6         31.18         27.82         4.61 o                         
  -5   9   6         71.72         93.93         8.74 o                         
  -4   9   6          1.97          4.62         2.12 o                         
  -3   9   6         17.96         14.13         3.76 o                         
  -2   9   6         44.15         59.17         4.66 o                         
  -1   9   6          3.44          1.77         2.49 o                         
   0   9   6         78.19         71.54         5.16 o                         
   1   9   6        107.55         88.68        13.29 o                         
   2   9   6         37.31         32.55         7.12 o                         
   3   9   6         92.63        111.73        11.05 o                         
   4   9   6        128.90        135.53        15.17 o                         
   5   9   6         29.75         61.73        10.63 o                         
   6   9   6          0.24          0.01         6.66 o                         
   7   9   6         49.43        115.13        20.49 o                         
 -16  10   6          0.48         11.04         7.90 o                         
 -15  10   6          0.01          2.47         6.29 o                         
 -14  10   6          0.91         -0.47         4.02 o                         
 -13  10   6         41.40         31.53         6.02 o                         
 -12  10   6        220.14        259.73        15.57 o                         
 -11  10   6        116.10        130.44        13.28 o                         
 -10  10   6         68.25         62.68         5.77 o                         
  -9  10   6         50.87         58.53         6.75 o                         
  -8  10   6         87.96         98.13         7.32 o                         
  -7  10   6        176.55        180.65        20.69 o                         
  -6  10   6       1816.62       1777.55        37.52 o                         
  -5  10   6        890.47        803.11        18.93 o                         
  -4  10   6       1056.54       1125.76        28.06 o                         
  -3  10   6        203.60        189.54        10.81 o                         
  -2  10   6          0.66         -0.27         2.39 o                         
  -1  10   6        137.19        149.70        10.41 o                         
   0  10   6          0.21          2.39         3.22 o                         
   1  10   6         24.20         10.90         5.85 o                         
   2  10   6         57.24         39.86         8.17 o                         
   3  10   6         33.45         14.50         7.14 o                         
   4  10   6          2.41         -0.91         8.97 o                         
   5  10   6          6.17         11.29         7.24 o                         
   6  10   6          8.90         15.33        13.24 o                         
 -15  11   6        119.58        155.81        14.51 o                         
 -14  11   6          5.01          3.44         6.63 o                         
 -13  11   6         51.02         43.35         7.09 o                         
 -12  11   6         15.76         18.75         5.24 o                         
 -11  11   6         54.92         63.35         7.74 o                         
 -10  11   6         19.34         20.77         4.87 o                         
  -9  11   6          2.70          4.29         3.69 o
[truncated: 470,611 more chars]
